# Supplementary material for: Identification of mitochondria-related feature genes for predicting type 2 diabetes mellitus using machine learning methods
Source: Front Endocrinol (Lausanne). 2025 Mar 27;16:1501159. doi: 10.3389/fendo.2025.1501159 (PMC11983445; doi:10.3389/fendo.2025.1501159)
Supplement: Supplementary file 4 [file DataSheet1.csv]

	logFC	AveExpr	t	P.Value	adj.P.Val	B	change
SLC2A2	-0.970675571426175	7.22737553632456	-6.84741170702464	1.64247745996641e-10	1.77503226455648e-06	13.5021056737265	Down
RASGRP1	-0.723867043486488	6.77808118094198	-6.7262309335766	3.13859475653166e-10	1.77503226455648e-06	12.8944835418419	Down
CHL1	-0.83991867959927	6.30352510735342	-6.40991236508785	1.65397726594048e-09	4.04752011518189e-06	11.335984261264	Down
MGAT4A	-0.389163361678202	8.66364337987507	-6.39475243230722	1.78919640844394e-09	4.04752011518189e-06	11.2623346945302	Down
ENTPD3	-0.767442363257262	8.2049797909777	-6.35788727049848	2.16504720866237e-09	4.08147482953001e-06	11.0836487001932	Down
NSG1	-0.449964076191604	6.08072499399743	-6.02455714289256	1.18061729837387e-08	1.70122102985122e-05	9.49535070483086	Down
ARG2	-0.692774174742735	7.56024691208263	-6.0201785141938	1.20680280875953e-08	1.70122102985122e-05	9.47482512284085	Down
HADH	-0.63988628515855	10.1564373618277	-5.99723052409649	1.35363710270188e-08	1.70122102985122e-05	9.36740021607539	Down
PTPN3	-0.361545606776781	8.0834123428317	-5.91557939255859	2.03252733806356e-08	2.2989916720837e-05	8.9872026757359	Down
IAPP	-0.792251996060525	12.8347566617669	-5.88378712565568	2.3789856817932e-08	2.44624609516026e-05	8.84003313993151	Down
GLP1R	-0.577024524093265	7.81761487854233	-5.8554806153697	2.73571596437917e-08	2.57864027275773e-05	8.70941304596584	Down
IL1R2	0.592788389864982	6.03871072054662	5.82699893047839	3.14739952884257e-08	2.7384796977491e-05	8.57838053786273	Up
PFKFB2	-0.659810408828604	8.40017451701972	-5.79674101053024	3.65121431522053e-08	2.94546652382211e-05	8.43961435758151	Down
BDKRB1	0.654669022722098	6.68714257897834	5.76547471568947	4.25463640654081e-08	3.00776202464895e-05	8.29670110997786	Up
GLRA1	-0.937303466180029	6.53107541315623	-5.73589507449647	4.91481450740455e-08	3.08707405696968e-05	8.16194717074068	Down
MFAP4	0.680772005493679	6.32737751490556	5.724873522406	5.18560755745945e-08	3.08707405696968e-05	8.111849520355	Up
DCK	-0.379301099786576	7.33515271299312	-5.69908797514573	5.87744838907591e-08	3.32399093644188e-05	7.99488299700408	Down
PPP1R1A	-0.674621107367267	9.1488056995611	-5.66774325224825	6.84076830027726e-08	3.68456810687791e-05	7.85315411519084	Down
PTGES	0.459460155838503	7.05576910934675	5.61987827046723	8.61663239557596e-08	4.33239415329397e-05	7.63769748756396	Up
IL1R1	0.493947935639714	8.55379227354807	5.53972751970822	1.26478734172649e-07	5.57143768284887e-05	7.27956996336377	Up
PDGFRA	0.619890555850787	6.99764621857325	5.53710830320582	1.28067703787526e-07	5.57143768284887e-05	7.26792356602907	Up
SERPINF1	0.749313211895251	7.42735099663998	5.52790434002646	1.33807511970406e-07	5.60554358480466e-05	7.22702662885226	Up
PRELP	0.357429853777792	6.00336846107236	5.50682523012521	1.47915872902064e-07	5.90150940398364e-05	7.13353216121683	Up
SCGN	-0.612426818092221	11.4449889668569	-5.50205127108738	1.51307375754156e-07	5.90150940398364e-05	7.11239037612168	Down
SPON1	0.681768602942097	7.16520788551707	5.46578711457453	1.79669769032538e-07	6.63597936031978e-05	6.95218801086868	Up
SFRP4	0.947068337777172	4.74758974930838	5.44240555876332	2.00641653185337e-07	6.87714466417982e-05	6.84926911659347	Up
SLIT2	0.514182722931752	6.00121392219824	5.4258471696279	2.16919327490684e-07	7.0102128949918e-05	6.77656153803102	Up
ABCC8	-0.756607099944535	9.57740962419862	-5.41172261077976	2.31816893868173e-07	7.08670509876459e-05	6.71465776543601	Down
CCL22	0.384356924494078	5.99592949965439	5.3871791610721	2.60111012817534e-07	7.23220937343833e-05	6.60734809142193	Up
SMOX	0.486130363025135	7.38533074223427	5.38654637688544	2.60883324314106e-07	7.23220937343833e-05	6.60458573840101	Up
TGFA	0.528641056169031	7.60570580765204	5.38373362373821	2.6434342953494e-07	7.23220937343833e-05	6.59230959682627	Up
NEBL	-0.300570094241812	7.24462361534665	-5.38036491445394	2.68546365205915e-07	7.23220937343833e-05	6.57761267789908	Down
FST	0.311495689647233	5.51125888256146	5.34024813177351	3.23888353383083e-07	8.08447657732742e-05	6.40306874922833	Up
IL7R	0.62307199610668	4.98386140759474	5.33196647440064	3.36625277620882e-07	8.10120960674426e-05	6.36714602119441	Up
GPC3	0.566195778644	5.32490914005438	5.32736901271204	3.43905384368001e-07	8.1039870887218e-05	6.3472202502105	Up
ATP2A3	-0.511254304419937	9.06874028739715	-5.31577729712717	3.62948763195582e-07	8.23670836818781e-05	6.29703255399505	Down
PPM1E	-0.576626060516872	6.4425949953623	-5.31355310237304	3.66718481076575e-07	8.23670836818781e-05	6.28741112414373	Down
CH25H	0.398168202224858	4.94970780621176	5.31083117797422	3.71383720959754e-07	8.23670836818781e-05	6.27564033443621	Up
PHLDA1	0.353889953923609	8.56929246130147	5.29775008749004	3.94622921955853e-07	8.43630781490333e-05	6.21912919288717	Up
RPH3AL	-0.328744599664555	7.18733144942984	-5.29261204359913	4.04133275219515e-07	8.43630781490333e-05	6.19695846026439	Down
SLC6A20	0.399681194464379	6.3292139134349	5.28938645514079	4.10217425355568e-07	8.43630781490333e-05	6.18304748797334	Up
PFN2	-0.482985508325443	9.79160315739039	-5.28003019744032	4.28374449433031e-07	8.65239892417324e-05	6.14272953697019	Down
SFRP1	0.387549582163412	6.21572870135196	5.27376884197352	4.40960135928579e-07	8.75035104822483e-05	6.1157753388388	Up
ELAVL4	-0.561760310879902	6.38711614378975	-5.26670968122038	4.55581515641968e-07	8.88462504039018e-05	6.08541291654242	Down
SERPINB9	0.377210643904026	6.95601648241634	5.24059787692296	5.13882516211234e-07	9.79027197050332e-05	5.97334453018499	Up
METTL1	0.301479404603799	6.59911924807941	5.2383065928083	5.1933190542852e-07	9.79027197050332e-05	5.9635288779461	Up
PCSK1	-0.696669304571216	11.2513412803347	-5.21214083313254	5.85692473761182e-07	0.000108602747060864	5.85164656589034	Down
MCF2L2	-0.410363122250137	6.42307256668608	-5.20398283134708	6.08020311961236e-07	0.000110924479816025	5.81684267573096	Down
RRAGD	-0.495216920582784	9.28280538481852	-5.19775872728235	6.25610140694438e-07	0.000111975862423613	5.7903145439669	Down
KLHL41	-0.864967382344944	7.54274601027861	-5.19499351101073	6.33582812758487e-07	0.000111975862423613	5.77853578474686	Down
PLAUR	0.406224925647235	8.0925702807736	5.19044777640887	6.46904396532026e-07	0.000112571317371904	5.75918211826423	Up
OGN	0.55308543625633	3.99644954870076	5.12192781775595	8.83968761778254e-07	0.000142836723778198	5.46888138970927	Up
RBP4	-0.628271516066549	9.66185083888518	-5.10909889185567	9.36904046644717e-07	0.000149258051712653	5.41482767915782	Down
EPHA2	0.393840824581605	7.10146761694385	5.10508100902634	9.54107415887188e-07	0.0001498876247375	5.39791814019555	Up
PLEK2	0.407839204015318	7.19323492279724	5.09557188987474	9.96054795062925e-07	0.000154333914889818	5.35793548749205	Up
FBLN1	0.395676721643866	6.12251078106388	5.08497899409087	1.04489399889839e-06	0.000157583946953862	5.31345749424959	Up
PTGDS	0.313652823978859	6.63961812091919	5.06597067118719	1.13842995562711e-06	0.000166752465986283	5.23380751418499	Up
CEMIP	0.719347859921389	5.97217127552781	5.06091289049037	1.16465783864524e-06	0.000166752465986283	5.21264942823773	Up
IL1RL1	0.902328536305834	6.01026419342879	5.05645493678629	1.18826117702475e-06	0.000168005277166587	5.19401293514822	Up
BTBD3	-0.428534118649727	9.39559147761367	-5.04824959959919	1.23292607113421e-06	0.00017006861939755	5.15974078141817	Down
CACNA1D	-0.423599228309399	7.47743825819371	-5.02700234722676	1.35629503786889e-06	0.000184831965943795	5.07117783920841	Down
BMPR1B	0.362455284727097	5.2064849051644	4.99392056358669	1.57257905006732e-06	0.000207527343548235	4.93381345975992	Up
GABRA2	-0.346732742683898	3.81213268234355	-4.99316710076605	1.57787565601169e-06	0.000207527343548235	4.9306923887685	Down
WWTR1	0.363884013814786	8.26198136086088	4.98540897067349	1.63342962757328e-06	0.000212364626637717	4.89857536584102	Up
PTPRC	0.379984626272877	4.44626423828349	4.9602717498221	1.82677937929621e-06	0.000224594582165429	4.79475729226691	Up
NKX2.2	-0.564899848868908	7.96854077221709	-4.94169494845281	1.98375313590381e-06	0.000239718629133757	4.71827525196571	Down
ELP4	-0.328283347644131	8.107050087634	-4.93240346717749	2.06709789339406e-06	0.00024355150283521	4.68009870987728	Down
SORL1	-0.520975810353606	8.47103822680892	-4.9205555549458	2.1783107525639e-06	0.000251417070635207	4.6314932140729	Down
PTPRN	-0.556965800928353	9.6245328552533	-4.91197593808181	2.26244432746361e-06	0.000253589050220258	4.59634820794452	Down
TAGLN3	-0.544420141285813	7.44613083732731	-4.89619825080411	2.42546015451336e-06	0.000266353202016511	4.53183278706621	Down
ARHGEF9	-0.412282826456066	7.51201900890561	-4.8773208775236	2.63549290550152e-06	0.000286635194751228	4.45483950551746	Down
THBS2	0.586775378250486	8.41742593801592	4.84440646023575	3.04457923315464e-06	0.000318863293576038	4.32110989951675	Up
PCK1	-0.563868257771248	6.05657015759648	-4.8390670966421	3.11649307731358e-06	0.000321811389224296	4.29947829133795	Down
DNAJC6	-0.340335353166642	6.76716017590206	-4.82225044149927	3.35390223030359e-06	0.000338714179705035	4.23146162325112	Down
AMOTL2	0.320056110909325	6.23748054664537	4.81637100815824	3.44096489613373e-06	0.000342609597663317	4.2077223507183	Up
SLC4A8	-0.426623344353513	6.47659279421261	-4.80902539306313	3.55281682640941e-06	0.000342609597663317	4.17809278618735	Down
FAM47E	-0.425523271761304	6.53557642242458	-4.79895273238675	3.71193096341897e-06	0.000352820597707831	4.1375169871283	Down
MARK1	-0.335258488236252	7.38762652345648	-4.78871951922739	3.88063548186075e-06	0.000365782232794391	4.09635812691868	Down
MMP10	0.878467311130088	7.64801245655433	4.78516986174015	3.9408701733602e-06	0.000367808354279413	4.08209611959142	Up
RRS1	0.337269220010212	7.42987463864505	4.78205691965402	3.99443796757555e-06	0.000367808354279413	4.06959514505798	Up
ADAMTS9	0.578723984185247	7.66066507027724	4.78175422663581	3.99968416376694e-06	0.000367808354279413	4.06837990619726	Up
ABHD10	-0.332176773360253	8.71255173942181	-4.77599697857019	4.10074596090289e-06	0.000373163189494779	4.0452766880592	Down
NKX6.1	-0.381808351204289	7.60801295286196	-4.77103207592382	4.18987932683555e-06	0.000373163189494779	4.02536945499363	Down
SIDT1	-0.340882867984066	5.77488965418981	-4.76356301495727	4.3275093502267e-06	0.000380194955834756	3.99545019172708	Down
KIF5C	-0.521417415867683	8.00086145468913	-4.75940777185183	4.40595948394821e-06	0.000383352367099525	3.97882018863054	Down
C14orf132	-0.371372213110607	7.43213674724715	-4.74535220006634	4.6816536272313e-06	0.000401168061951616	3.92264645252496	Down
SH2D4A	0.409802818674312	7.00941563173101	4.74274437547228	4.73460795291767e-06	0.000401228206854705	3.91223760835003	Up
TRPM3	-0.36942465306359	6.49045419687614	-4.73253956248808	4.94744936170243e-06	0.000411474998016295	3.87154674910441	Down
PXDC1	0.335108376647289	7.19042428276083	4.72377475068611	5.13761672907154e-06	0.000421821694294709	3.83664938052751	Up
MIA2	-0.327162493079724	5.77848291462981	-4.72165151626507	5.18473636635102e-06	0.000421903259279111	3.82820284170808	Down
PPARD	0.334580195250002	7.38291532777179	4.71184708923408	5.40779301259284e-06	0.000433812388407359	3.78923577950888	Up
APOD	0.857870331477584	7.96093336419052	4.70750899098435	5.50942154994224e-06	0.000438852585573216	3.77201339890208	Up
PER3	-0.365653125686842	6.65343881401196	-4.69807945752876	5.73673352100099e-06	0.00045376358640589	3.73461836584885	Down
MAN1C1	-0.317488035211808	7.76214650909107	-4.69302332556362	5.86232442326876e-06	0.000460477441330507	3.71458995986716	Down
ACSL5	0.628082121953934	6.98532448213259	4.68545429276396	6.05531263913762e-06	0.000472356146629556	3.68463730944724	Up
CD86	0.30980603854682	4.59768694701203	4.67418178558287	6.3541504778627e-06	0.000492272575719898	3.64009556163784	Up
PNMA2	-0.449393178238736	8.23824683491094	-4.66614409335519	6.57588115866516e-06	0.000504221833270956	3.60838443040743	Down
CD200	-0.492553766934128	8.32252558355287	-4.66537287448644	6.59754498489095e-06	0.000504221833270956	3.6053438723098	Down
RIMBP2	-0.379179751724008	7.34794591886158	-4.66017197721123	6.74545041123983e-06	0.000505908755412598	3.58484891311821	Down
BTG2	0.436151421509942	8.29916798172278	4.65639051970626	6.8549944718074e-06	0.000505908755412598	3.56995816631426	Up
EPHX2	-0.389289010892091	6.28212973710443	-4.65400212425176	6.92506637901368e-06	0.000505908755412598	3.56055770367613	Down
MST1R	0.306951489059439	5.7802993653441	4.65374308226897	6.93270772601473e-06	0.000505908755412598	3.55953835881039	Up
NABP1	0.463482939643999	6.50298488304164	4.64438225644691	7.21436714146572e-06	0.000523087863699479	3.52273135945186	Up
PLCB4	-0.493046518866783	7.18736593717921	-4.64060002658248	7.33127787458392e-06	0.000528178879231966	3.50787521732864	Down
ST6GALNAC5	-0.373735985700232	6.49661398100268	-4.6350339917003	7.50665954089597e-06	0.000532440884212332	3.48602893555045	Down
PDZD2	-0.397390733634997	6.1902347672517	-4.63425098170555	7.53165427229892e-06	0.000532440884212332	3.48295724915834	Down
ITFG1	-0.333412703019105	9.53458010280926	-4.61240204323445	8.26241072946714e-06	0.000562988721451824	3.39740210477616	Down
PGC	1.07161762700558	6.89622738190296	4.6073584324913	8.44057259355632e-06	0.000571684530573147	3.37769555288772	Up
ATRNL1	-0.461206602061948	7.65091688147686	-4.60086869418666	8.67527781633784e-06	0.000584083734408317	3.35236242647048	Down
TPD52	-0.39974207441588	7.77942976433433	-4.59260272500916	8.98335179032889e-06	0.000601246698818995	3.32013446175413	Down
AMACR	-0.314947898462139	8.01006807273922	-4.5858326529569	9.24351018420214e-06	0.000611423062535149	3.29377123236118	Down
LAMC2	0.675657665093231	9.76469173488921	4.57624785838162	9.62429287111705e-06	0.000622890571010605	3.25649723987381	Up
MAFB	-0.555310455036096	8.82914872370931	-4.56632879858819	1.00342678435046e-05	0.00063762698639259	3.21798514271427	Down
PLA1A	-0.394058681554787	5.81870343240122	-4.5594002740981	1.03305736175898e-05	0.00065278836976848	3.19112155836289	Down
SNAP91	-0.476049692994897	7.45015673434979	-4.54916603036098	1.0783736159986e-05	0.000672562187992565	3.15149719099494	Down
BMP6	0.305966065332346	5.67825065623408	4.54739413251691	1.08641158514743e-05	0.000672562187992565	3.14464368338096	Up
SCD	-0.423226443278708	9.88345758315345	-4.54439345865032	1.10015561897418e-05	0.000672706361110277	3.13304200369218	Down
KIF4A	-0.32880961515209	4.46193607324829	-4.54308313794392	1.10620973535949e-05	0.000672706361110277	3.12797764955286	Down
GGT5	0.301247650903009	7.09875957995718	4.54015419375995	1.11985876472602e-05	0.000673761834458301	3.11666135051139	Up
FBXL2	-0.339776068024572	6.75909864539747	-4.53520180879978	1.14330719388826e-05	0.000682622078525701	3.09753981773257	Down
NMNAT2	-0.400850197917417	7.48761968993517	-4.5345026519985	1.14665542321531e-05	0.000682622078525701	3.09484159190528	Down
MTUS2	-0.384837162977597	6.87027928795297	-4.53191896577381	1.15911075285404e-05	0.000686424174111625	3.08487321319447	Down
HGF	0.472822234698789	5.50590569672013	4.52334799935657	1.20136987499048e-05	0.000704077443316958	3.05183550982791	Up
INPP5F	-0.381073282369885	7.33017540941253	-4.51704483203827	1.23339091169216e-05	0.000711779826640309	3.02756951563346	Down
SESN1	-0.302152658292852	8.20977817882704	-4.48946894764592	1.38340952187526e-05	0.000764230118071557	2.92170967048189	Down
IL6	0.786148056933107	6.810446181988	4.48543867613354	1.40675606666921e-05	0.000768686853627797	2.90627931704366	Up
TGFBR3	-0.422643131629954	8.86531854115443	-4.48326492277858	1.41950520157314e-05	0.000771047485980912	2.89796123369896	Down
DOCK10	-0.39324799580803	6.4546600701735	-4.45877291096689	1.57106111132725e-05	0.000827270001524992	2.80445256211404	Down
GNAO1	-0.39871078755364	7.87094592269464	-4.45753752939309	1.57910443020043e-05	0.000827270001524992	2.7997463233612	Down
ANKMY2	-0.300584386752299	7.57522537030345	-4.45743214206797	1.57979241737599e-05	0.000827270001524992	2.79934489196453	Down
GPR183	0.375578487604877	4.50567514809429	4.44959817666955	1.63174964316532e-05	0.000846917650937121	2.76952480167646	Up
BMX	0.41748754572295	4.65726042195288	4.4464116089216	1.6533510360272e-05	0.000853929386689663	2.75740656389011	Up
ACLY	-0.325731562249748	10.4835478922698	-4.44356070669195	1.67290998511474e-05	0.000856211983784293	2.74657046070365	Down
SLC16A1	0.342385270591069	6.61935868825733	4.43278295159332	1.74888322116254e-05	0.00089106387903466	2.70565295599763	Up
PAM	-0.394281824373545	11.0801414759739	-4.43152241396268	1.75798267185224e-05	0.000891683497817072	2.70087232431811	Down
DHRS2	-0.471498585151234	7.57234015188591	-4.43016884800912	1.76780437220136e-05	0.000892269316783999	2.6957400396089	Down
TNFRSF10B	0.322018927567414	7.7991654988473	4.42671112393923	1.79313442824611e-05	0.000895485941707211	2.68263492327287	Up
PLAU	0.500732690175935	8.18198336013123	4.41205659858148	1.90441672676557e-05	0.000936559025932406	2.6271799712289	Up
EREG	0.323912974711789	5.26684805533188	4.40763197084371	1.93930148316916e-05	0.000949586107191616	2.61046426112789	Up
IL22RA1	0.532780161706751	6.62472853661314	4.40657425789087	1.94773127723545e-05	0.000949602951586645	2.60647025780337	Up
KYNU	0.544022908110379	5.92953749294009	4.40262714734872	1.97950122713784e-05	0.000956843520519491	2.59157217866026	Up
RGS9	-0.483177022962877	8.10647342117199	-4.39826611346747	2.01518209026426e-05	0.000969218830083554	2.57512371523206	Down
SPSB1	0.36369869880804	7.91469037461878	4.39741219094342	2.02224068517124e-05	0.000969218830083554	2.57190445322259	Up
BEX4	-0.322742374071129	9.0872262550362	-4.39610803232158	2.03306685982601e-05	0.000970296170949032	2.56698874304008	Down
SH3BGRL	-0.311948928403577	9.19249637112139	-4.38809272411442	2.1008377312822e-05	0.00098599898666112	2.53680163046396	Down
ABCA8	0.46758006652554	4.23899792746495	4.37427586498142	2.22279031901961e-05	0.00103464943614942	2.48486450056549	Up
CTNNA2	-0.410403227478932	6.72006486680581	-4.36474689016618	2.3108298328717e-05	0.00105394339675854	2.44911903667733	Down
DUSP5	0.353797937753844	8.59638081567734	4.36168369212063	2.33983588761046e-05	0.00106288689657678	2.43764103702161	Up
UCHL1	-0.389047937026312	9.87360361930701	-4.36020656463074	2.35394780770897e-05	0.00106502014611985	2.43210837096308	Down
ATP4A	0.33842678991347	6.06603773608903	4.34918191022203	2.46188600495422e-05	0.00110064792893428	2.3908606690384	Up
KAT2B	-0.350492000533893	8.10075819787457	-4.34528556727319	2.50115841815773e-05	0.0011138032625111	2.37630219735564	Down
TNFRSF12A	0.330679166273175	9.46930677932753	4.33867585571027	2.56915952633539e-05	0.00112440384982019	2.35162848634396	Up
LAD1	0.383677473704777	7.78026504299828	4.33759952025726	2.58039968674423e-05	0.00112440384982019	2.34761333723577	Up
A2M	0.438206924179037	8.26327069885699	4.33625102020946	2.59454871190054e-05	0.00112440384982019	2.34258399819031	Up
SNRPN	-0.303413202710821	6.92612173173728	-4.33290069386015	2.63002493017796e-05	0.00112686164973742	2.33009393528416	Down
MUC6	0.483309550117219	6.57782683263737	4.33195991650395	2.64007017222541e-05	0.00112686164973742	2.32658805047369	Up
SERPINB8	0.329217579842357	7.36747439936818	4.32520714004605	2.71326244378303e-05	0.00114428019834769	2.30144060430983	Up
TMOD1	-0.38828598429504	10.5725736399596	-4.32284465717638	2.73932599391092e-05	0.00114428019834769	2.29264987040018	Down
EPHB2	0.345390883508559	7.29068875628296	4.32264150532295	2.74157840820638e-05	0.00114428019834769	2.29189412203604	Up
RAB29	-0.305735358146022	8.32361936998747	-4.31502788561009	2.82728688693554e-05	0.00117571477860764	2.26359046870704	Down
FERMT1	0.470832786291949	5.62379472630913	4.29815737231168	3.02646008173574e-05	0.00123762735760396	2.20101253966321	Up
NAP1L3	-0.47199179235097	7.48447777841089	-4.29467935005091	3.06916318506334e-05	0.00124427615721331	2.18813520967607	Down
TMC7	0.332759868955602	6.0056876531945	4.28814539467047	3.15095513222158e-05	0.00127287333930565	2.16396529295287	Up
NRCAM	-0.301139243071217	7.89605486480062	-4.27760946211766	3.28726510421252e-05	0.00130862378222195	2.12505201683694	Down
TMPRSS3	0.418708588821663	6.22548651072546	4.27606413453134	3.30772750800076e-05	0.00130862378222195	2.11935080622526	Up
CASR	-0.465024651507102	8.7045786674275	-4.27173470408127	3.36570812084622e-05	0.00132646427020528	2.10338671092219	Down
ST18	-0.525486400109389	7.45926097728152	-4.26703062068482	3.42981069045965e-05	0.00133575009528271	2.08605546259305	Down
RCBTB1	-0.305864360496705	8.13771970892596	-4.26483530793107	3.46012534628091e-05	0.00133575009528271	2.07797238232723	Down
SMAD9	-0.324868044067241	6.64528231826632	-4.2539158007429	3.61476738794575e-05	0.00137665434091092	2.03781540265894	Down
NT5E	0.486116530735952	7.04574420084375	4.24713043494093	3.71417644561051e-05	0.00140036832587668	2.01290251191216	Up
NOL4	-0.483439164856083	8.3624356079711	-4.23625935067979	3.87892663744544e-05	0.00143850948184083	1.97305362210029	Down
SLC16A7	0.401512875408931	8.1789363515377	4.22149254718725	4.1139659818282e-05	0.00151573515376087	1.91905301744789	Up
CLDN18	0.560922552541602	5.85759632676167	4.21676181977369	4.19210700966068e-05	0.00153452823256544	1.90178458876112	Up
VLDLR	-0.333584016407739	9.02705223237281	-4.20880058874982	4.32682826156546e-05	0.00157716194445399	1.87275832613095	Down
FGF2	0.494441600015476	8.27248029459809	4.19867370152439	4.50419663122685e-05	0.00161736406653355	1.83589857965231	Up
B3GNT3	0.30017345874379	6.98129010274107	4.19735553228192	4.52778961648974e-05	0.00162069077063656	1.83110586428112	Up
FGF9	-0.374438884371401	5.61437656199387	-4.19517333340111	4.5671075638257e-05	0.00162960737080229	1.82317424075918	Down
SLC43A3	0.3157792222037	7.36228024233941	4.19368299573206	4.59414748484315e-05	0.00163410069814657	1.81775918877192	Up
SYT13	-0.435397584366592	9.16670223232128	-4.18865665375205	4.68647758073214e-05	0.00166060242244475	1.79950746450674	Down
EDN3	-0.455541582764615	7.69313701487034	-4.18724647490398	4.71269894443255e-05	0.00166060242244475	1.79438990415621	Down
RCBTB2	-0.320663730267004	6.51732800749812	-4.18024070516334	4.8450622966387e-05	0.00168852969383841	1.76898601888671	Down
NR0B1	-0.603675540376857	7.02622660342436	-4.17856574053827	4.87723127421915e-05	0.00168852969383841	1.76291734072819	Down
SLC6A14	0.774358200062389	5.76964272161712	4.17824906333605	4.88333623711257e-05	0.00168852969383841	1.76177018190802	Up
MCOLN3	-0.320301585888805	6.43603118965937	-4.1775390881714	4.89704986359104e-05	0.00168852969383841	1.75919855613136	Down
MYC	0.39374614622316	8.4895230550128	4.17715738833551	4.90443786832315e-05	0.00168852969383841	1.75781613051197	Up
LDOC1	-0.321488408885422	8.31205197480342	-4.17504087868895	4.94559800939791e-05	0.00168938550894834	1.75015244866795	Down
TGM2	0.39201487949031	9.12330934712409	4.17115015514679	5.02212557151993e-05	0.00169349500918104	1.73607251133849	Up
ABAT	-0.397166006565105	7.89514024597235	-4.17094681100823	5.02615619830695e-05	0.00169349500918104	1.73533692505133	Down
TUBA1C	0.363030665825363	9.60146199702151	4.16868918009513	5.07111476606053e-05	0.0016990347821592	1.72717197323092	Up
ABI3BP	0.404736326264286	5.88607953322145	4.16737121706797	5.0975383752362e-05	0.0016990347821592	1.72240704150845	Up
DIO2	0.339558969723337	4.472401728354	4.16675369811631	5.10996418163137e-05	0.0016990347821592	1.72017488824405	Up
TACSTD2	0.407930770212127	9.38807528192068	4.16030482911954	5.24147297712235e-05	0.00173351756854476	1.69687971697543	Up
DPEP1	0.358882882077554	7.00410167060783	4.15121058327813	5.43244196970407e-05	0.00177871309963109	1.66407722048515	Up
TSPAN7	-0.474210681905729	10.4813065969225	-4.15080890127744	5.44102848972114e-05	0.00177871309963109	1.66262968421549	Down
INS	-0.435827011272647	8.69690406289434	-4.13444406351848	5.80209996330306e-05	0.00186973084572424	1.60375036108372	Down
RAP1GAP2	-0.350745928011733	8.36561351075676	-4.1327581806549	5.84057240992762e-05	0.00187146500081279	1.59769517898057	Down
SVEP1	0.339904609930348	4.8141283675634	4.12526479237314	6.01454527568682e-05	0.00189754167039127	1.57080492129154	Up
CCL21	0.361648064141067	5.82914674050177	4.12492881658762	6.02246048320353e-05	0.00189754167039127	1.56960016966916	Up
PDE8B	-0.405755457357127	7.34946053823635	-4.07432261838707	7.33544348126468e-05	0.00220668088341981	1.38902769164914	Down
TUBB4B	0.306379429638625	10.3883797541069	4.05962443651605	7.76536995527556e-05	0.00229932197811837	1.33691535242583	Up
TMPRSS4	0.573346804461394	5.96587327724322	4.05846238490398	7.80036746666569e-05	0.00230038905773906	1.33280173107874	Up
TNFRSF10D	0.32986331844678	8.00290999895942	4.05815503741379	7.80964899807089e-05	0.00230038905773906	1.33171388953854	Up
BMP5	-0.454195459073601	8.71764512678444	-4.04258343354817	8.29393759508841e-05	0.00241468445487702	1.2766853373965	Down
SH3GL2	-0.418971026004197	8.64104791807899	-4.04159079049523	8.32576197862292e-05	0.00241468445487702	1.27318318181905	Down
CCND1	0.367019434176912	8.66345942250773	4.02330401877704	8.93330594245626e-05	0.00255809173456007	1.20878892117868	Up
SEMA3A	0.35515428540138	5.58526830533241	4.01866612904788	9.09398450520807e-05	0.00259331833912842	1.19249454896972	Up
IDO1	0.561659758200816	4.62039935562851	4.01712360218408	9.14803304139547e-05	0.00259331833912842	1.18707851313868	Up
IL4R	0.339828829828343	7.92837186770458	4.01538029303073	9.20948549406394e-05	0.00260421226058393	1.1809595143312	Up
NAP1L2	-0.446189287697963	8.09659843765911	-4.00746938926551	9.49332849877057e-05	0.00265133428764429	1.15321916845192	Down
ATP8A1	-0.408929870718472	7.27756501744298	-4.00603015177711	9.54585706316613e-05	0.00265943815865695	1.14817707776854	Down
CTSE	0.500187791377607	8.4813029971588	4.00529740979192	9.57270664509458e-05	0.00266036572144139	1.14561061787079	Up
SLC1A1	0.394314800701454	7.8442343282044	4.0039786898026	9.62120947213309e-05	0.00266729167498278	1.14099269755047	Up
NPTX2	-0.496270689956196	10.3552356469644	-4.00075196931952	9.74087888774237e-05	0.00269386506355144	1.12969846744278	Down
APOL1	0.382660818956664	7.46718720794119	3.99079433615158	0.000101191876041314	0.00276261782547447	1.09489083242372	Up
ANXA10	0.646248513978578	5.92533479475795	3.99020812434781	0.000101418898044865	0.00276261782547447	1.09284386604418	Up
PAQR5	0.366318247252945	6.32316920585228	3.98972967750267	0.000101604545610236	0.00276261782547447	1.09117337898101	Up
CPE	-0.385282673894734	11.5578357752675	-3.97619030181315	0.000106994384742272	0.00286102478917219	1.043967959841	Down
IL1RN	0.49967818169254	5.96762138749596	3.97421479530178	0.000107803220124716	0.00287585429912891	1.03709113317836	Up
CXCL12	0.548517567618926	7.31307942610501	3.96345505432654	0.000112311857415169	0.00297508060707956	0.99968449185602	Up
DEPTOR	-0.306649704518953	7.56173372774941	-3.96257623570105	0.000112687935315103	0.00297806830922695	0.996632868781094	Down
GPRASP1	-0.453986530524211	7.21990996138837	-3.95344213034092	0.000116668416737626	0.00305024810313117	0.964947892201842	Down
DCN	0.511220167899243	7.81076415493181	3.95025448446538	0.000118088781717987	0.00306760319860671	0.953904315913749	Up
WSCD2	-0.382206949067613	6.85227973853122	-3.94990498078985	0.00011824551273915	0.00306760319860671	0.952693901866684	Down
GJA1	0.440027008541659	8.12402631633565	3.94642924663502	0.000119814982346747	0.00309412617653893	0.940661333196791	Up
SYT11	-0.359630087675002	8.8309444338818	-3.93911304062363	0.000123183665542657	0.00314521544233183	0.915361578343096	Down
CDC42EP3	-0.322577569078936	8.19156199622043	-3.93574500154411	0.000124764574842578	0.00317840564424415	0.903727552481927	Down
STXBP1	-0.356181452715367	9.63938099742162	-3.93389532257159	0.000125640982455166	0.00318637926580803	0.897341746242954	Down
G6PC2	-0.542374954790031	10.9689492186144	-3.93065805767139	0.000127188967813366	0.00321123753334149	0.886171320590454	Down
DZIP3	-0.425206445920113	8.20578219830613	-3.92478855858043	0.000130042020996819	0.00326867844332226	0.865937214991566	Down
MEIS2	-0.377459494426565	8.70418508981911	-3.92237134917014	0.000131234594534808	0.00329134035206921	0.857611434302836	Down
MGLL	0.316188734498444	6.56677795896111	3.91249156715142	0.000136218006125751	0.00335677966729492	0.823625086375285	Up
SLC7A8	-0.420744640919828	10.1818292605981	-3.91014691382119	0.000137426814297837	0.00337187569744651	0.815569737215863	Down
GPRC5A	0.449081997750858	7.11100093711595	3.9050810536163	0.000140073492991901	0.00342196820568335	0.798178758373957	Up
S100A6	0.300009145586758	8.39726667883282	3.89035591607622	0.000148044679247209	0.00356283695098975	0.747731975497766	Up
STXBP5L	-0.382946099013521	6.27048044475652	-3.88914372605769	0.000148719742705023	0.00357148409710512	0.743586058687515	Down
SLC35F2	0.316400357530867	7.40543711967469	3.8843768687425	0.000151402869408291	0.00360530074921512	0.727292733440699	Up
TUSC3	-0.302055531101301	10.3693279451659	-3.8745354307541	0.00015708858034462	0.00372500824376939	0.693705860989015	Down
CHRDL1	0.310423740096148	4.94521160550932	3.86928281323723	0.000160205643876788	0.00377517924560489	0.675808200354799	Up
KCNJ6	-0.414969059408121	7.60990234559684	-3.86491479558232	0.000162842422194684	0.00380851463346743	0.660939817168434	Down
C1R	0.377241436463294	7.98392681086459	3.86219588311796	0.000164504471193567	0.0038316122716421	0.651691789088938	Up
MAGED1	-0.307904156721436	9.81273746092216	-3.86143621156804	0.00016497172454157	0.0038316122716421	0.649108816012132	Down
TFF1	0.817070862907235	8.97673573997304	3.85679138870471	0.000167856161847369	0.00387473682990937	0.633324908394408	Up
SCG3	-0.481862235986464	9.40096478216611	-3.8496869241085	0.000172360872391012	0.00393853298508028	0.609212791208019	Down
F5	0.415219211263787	6.14036861061753	3.83388729665842	0.000182793878189957	0.00406047452971041	0.555720396869931	Up
SLC4A10	-0.406687591071165	7.39391257677329	-3.83374862156085	0.000182888049693155	0.00406047452971041	0.555251686575693	Down
ENPP2	-0.536803635703457	10.2630760759845	-3.82706814418632	0.00018747956553796	0.0041256446805445	0.532688704088526	Down
ZNF91	-0.323293051278801	8.86793262505926	-3.82421321205547	0.000189474951651683	0.00414942140725093	0.523056161946489	Down
ENO2	-0.347733243785894	8.45654014389225	-3.8232460725387	0.00019015546838342	0.00414942140725093	0.519794371051256	Down
S100A14	0.417840147171672	7.97807677683554	3.82264724990213	0.000190577985009697	0.00414942140725093	0.51777511137979	Up
LTBP1	0.374551185925803	8.0368570810675	3.8155569714871	0.000195648932542728	0.00423943501147663	0.49388609029166	Up
IL11	0.493407355398825	8.21102739867317	3.79985554604059	0.000207337894259603	0.0043835493868605	0.441113633443412	Up
MALL	0.503658363949354	8.53383601374482	3.79653657120556	0.000209892092940559	0.00442102320903289	0.429981492346518	Up
TRPC1	-0.306266695782409	6.19547897484029	-3.78882246232855	0.000215944417883999	0.00448997667405498	0.404138625861528	Down
MPZL2	0.357493019043726	7.29414308946712	3.78524025299768	0.000218810857773437	0.00452462451969898	0.392152671508014	Up
COL14A1	0.332116279858542	5.78622545187451	3.78339973669729	0.000220297606025885	0.00453877271722911	0.385997999169223	Up
YBX3	0.391781249362175	9.53371011478197	3.77303246439054	0.000228852653201509	0.00468735217914342	0.351376045352689	Up
EXPH5	-0.327463584743681	6.35243663096692	-3.77265879438432	0.000229166807096305	0.00468735217914342	0.35012962187273	Down
NBEA	-0.352409698912706	8.04227558520111	-3.76785886242792	0.000233238743058015	0.00469648153389745	0.334127905846238	Down
MISP	0.32147791852393	7.05379256372384	3.76654285421181	0.000234367072193343	0.00470857185360373	0.329743617481657	Up
GFPT2	0.436809280214676	7.37959282457586	3.76489141304466	0.000235790314765421	0.00472484451476775	0.324243622229778	Up
GLIPR1	0.531929276813166	7.79206293930299	3.76415200534714	0.000236430200279245	0.00472484451476775	0.321781728653808	Up
SLC17A6	-0.621591743488255	7.57856184213334	-3.75945777571257	0.000240531134034417	0.00478987263567481	0.306161385270591	Down
DPT	0.54462071295147	6.24281525674999	3.75802764395051	0.000241793844617345	0.00479812311660841	0.301405733792707	Up
SST	-0.301926283952891	13.2135187996805	-3.75502625921012	0.000244464311042152	0.00483787701733361	0.291430021170989	Down
LCP1	0.343345143106387	7.49093282360753	3.74301759239788	0.000255431006419642	0.00498131907197797	0.251582746596426	Up
BEX1	-0.359652265454169	10.8804781683657	-3.73718563660184	0.000260923444422376	0.00505360458880393	0.232269214501314	Down
GPD1	-0.30007641753379	6.79619798504307	-3.7301176678259	0.00026772981628073	0.0051274921849492	0.208895857415308	Down
ELK3	0.344819899166046	7.47169076436283	3.7299312591887	0.000267911579993367	0.0051274921849492	0.208279911390355	Up
SMARCA1	-0.339539837490607	9.16295233810509	-3.71962188064748	0.00027814789338567	0.00523482665904379	0.174254607805829	Down
CXCL5	0.31085419147736	7.49300653911974	3.71861633244102	0.000279165883894818	0.00524525799457523	0.170940056356264	Up
HBEGF	0.312332711504661	7.96435742433426	3.71270745100369	0.000285219457085802	0.00530611394588406	0.151477859730218	Up
SRGN	0.379015824223	8.53337019582364	3.70288166459969	0.000295561608338177	0.00544478396077056	0.119171404196186	Up
ENPEP	0.40542589594032	5.29567638131215	3.69252860363497	0.000306841899721801	0.00558513066345537	0.0852083299874247	Up
PCLO	-0.337626692915745	6.44026077239339	-3.69118795053262	0.000308332041027376	0.00559798349287424	0.0808161217804031	Down
FSTL3	0.309502269640944	7.8168475974176	3.68826151665735	0.000311608582749555	0.00563936748716835	0.07123323720824	Up
MSN	0.337389484046842	10.2765130447946	3.68402838039452	0.000316406440944118	0.00568075119606177	0.0573826299945042	Up
GPM6A	-0.485468787324405	6.86901744530951	-3.6779982914819	0.000323361671970544	0.00578725296148548	0.0376753658397515	Down
DPP6	-0.384492566565507	7.90261236707426	-3.6721874065235	0.000330200565134463	0.00588173006651324	0.0187099528656782	Down
IL33	0.630839237234541	6.00969648903474	3.66226728214025	0.000342192458275504	0.00604771702430347	-0.0136092858219401	Up
FUT2	0.383082678923348	6.46537946344507	3.65623931958223	0.00034967902161978	0.00611526239928168	-0.0332124226168879	Up
DPYSL2	-0.307436436865132	8.97731977133859	-3.65542954733694	0.000350696442422091	0.00612149299419178	-0.03584377446413	Down
PLTP	0.400974599884768	7.27268470896188	3.6525577034467	0.000354327290808281	0.0061563686425998	-0.0451718949805073	Up
CELA3A	0.613971715589335	12.2373139713907	3.6474305133518	0.00036089796734247	0.00624176897341083	-0.0618104389832661	Up
CYTIP	0.326402640481094	4.81077398575189	3.62972941741363	0.000384477575759069	0.00653974448410367	-0.119103028868655	Up
INA	-0.384188635624209	8.90492913160181	-3.62853071088434	0.000386125829501275	0.00654090269721308	-0.122974410499117	Down
CD74	0.358949304269101	8.11261874424625	3.6202270755013	0.000397727928462462	0.00664505258321848	-0.149762686839606	Up
CRYAB	0.341372602550122	7.72629721593509	3.60626485956173	0.000417980866970493	0.00690187092890985	-0.194690030136533	Up
ADAM28	0.375961334804707	5.78558909716393	3.59966429542849	0.000427890277667121	0.00704493003012052	-0.215878471118256	Up
GAD2	-0.394432838382423	9.63426635493805	-3.59727540878612	0.000431530976160646	0.00708200348306653	-0.223538990854222	Down
CELA3B	0.604549028466602	12.0351088655495	3.59530828275812	0.000434550806494645	0.0070824267611829	-0.229843829688486	Up
TM4SF1	0.366251546486234	11.4232414119628	3.59283922729887	0.000438369366972325	0.00710371906851571	-0.23775330194438	Up
DHRS9	0.51570003943462	5.79559100634421	3.57044980189162	0.000474469230052811	0.00743313221762791	-0.309267822520303	Up
PGF	0.325405471434523	6.54592893644164	3.56800335031415	0.000478579205504405	0.00747069367437364	-0.317059273570972	Up
SUSD4	-0.321480519278664	8.04236279409085	-3.558752894455	0.000494424768551482	0.00761912609957195	-0.346479409987156	Down
CACNA2D2	-0.337942195985674	7.3235284004012	-3.55778095162509	0.000496118033574775	0.00762444439913625	-0.349566837404415	Down
MMP3	0.701764998551012	8.02495049799038	3.55200900059589	0.000506286613694335	0.00772821577260003	-0.367887086566149	Up
FGFBP1	0.719401300055829	7.62962511370357	3.54223950641974	0.000523946073686058	0.00792996389075404	-0.398838378400345	Up
RCAN2	-0.326971186912488	8.66171976626907	-3.54160539793812	0.000525112099210925	0.00792996389075404	-0.400844845930111	Down
DDX25	-0.353215120578604	6.63267570012701	-3.5263858345608	0.000553841964328305	0.00826452039382251	-0.44891200602757	Down
ITGA6	0.361310971436453	8.54128846119758	3.52145439112825	0.000563463768816097	0.00834206634696188	-0.464449173887501	Up
G0S2	0.340739913339299	8.50322972636595	3.51601193665174	0.000574264969481766	0.008466163644482	-0.4815749875177	Up
CRISPLD2	0.442476966109364	6.9533831149884	3.50798225358685	0.000590556806069006	0.00860797426990532	-0.506801087705179	Up
SLC1A2	0.327036414440646	5.12844508558088	3.50581100987588	0.000595036198218656	0.00865096971471879	-0.513613886288842	Up
B3GALT2	-0.394077979869238	5.39507901367071	-3.49761636351552	0.000612231488635654	0.00883925514845153	-0.539294338628764	Down
C1S	0.383229562409138	8.81645357324227	3.49272952036878	0.000622706918037775	0.00894973055899018	-0.554584505197997	Up
TGFB3	0.460288745611517	7.8012099639776	3.49077879411096	0.000626935323444384	0.00899603241693887	-0.560682955908186	Up
CSRNP3	-0.333447867519239	7.47874909335676	-3.49051040484963	0.000627519191668709	0.00899603241693887	-0.561521780548626	Down
EFEMP1	0.323495392195507	7.54682518353933	3.48343108727629	0.000643105584298026	0.00912693508656835	-0.583627729986773	Up
NEUROD1	-0.439869936643586	9.19347200885047	-3.47879926757917	0.000653499331900571	0.0092013823768801	-0.598070467669459	Down
SLC34A2	0.413702871536701	7.77369103846529	3.47855768450098	0.000654045745823676	0.0092013823768801	-0.59882331345692	Up
RUNDC3A	-0.310156092309385	8.13159546505375	-3.47433417568754	0.000663668079043723	0.00927904776522071	-0.611977862586905	Down
AREG	0.472627664166275	7.43298446038014	3.46399629939503	0.000687784343144853	0.00954543399424715	-0.644118888196309	Up
CLGN	-0.517774791465424	7.90525758419509	-3.45700263612121	0.000704562969726314	0.00969502646055273	-0.665816351569752	Down
MLLT11	-0.328414854733884	8.11220429772528	-3.45364880895786	0.000712744736592598	0.00976877152267029	-0.676208173856023	Down
PTGS2	0.659716406320298	8.13654906430748	3.45329240182582	0.000713619422737635	0.00976877152267029	-0.677311995203069	Up
ROBO1	-0.306532118178612	7.85033325296742	-3.45153832330487	0.000717938933959034	0.00979566620266663	-0.682743102437122	Down
PCP4	-0.440333056028761	8.28495803407912	-3.45016782114904	0.000721330922223122	0.00981826000152315	-0.686984916334966	Down
DYNC1I1	-0.314493608295829	7.52073526786218	-3.44533250569765	0.000733418764158974	0.00991123015699182	-0.701939137229319	Down
LPAR3	0.421406706989807	6.31292102716396	3.44429558970161	0.00073603557658763	0.00993472363577886	-0.705143688326041	Up
APH1B	-0.322636475767673	8.43364077030074	-3.44338106856708	0.000738350771307205	0.00995409484416662	-0.707969300111032	Down
PTX3	0.355263280071647	4.69498277952311	3.44210059358504	0.000741603888852747	0.00997417548967113	-0.711924530873726	Up
CFH	0.452029051414789	6.45437855875647	3.44075736039522	0.000745030888410197	0.00999649392503884	-0.716072265963293	Up
QPCT	-0.447112005318884	9.47930898138019	-3.43706795860916	0.000754520243793456	0.0100879178221605	-0.727457569984753	Down
DOCK5	0.326223307959419	5.92400362329986	3.41914020088137	0.000802266288471582	0.0104906751316787	-0.782633264667588	Up
DACH1	-0.305296765437611	6.40606072962161	-3.41845668285112	0.000804141519997451	0.0104967748171631	-0.784732029031458	Down
MMP12	0.370778683739942	4.87438428230182	3.4124000086569	0.00082093834698132	0.0106418591160982	-0.803313574500548	Up
DDIT4	0.319778869520441	8.51954289224473	3.41225135769441	0.00082135469970416	0.0106418591160982	-0.803769273350044	Up
MYH10	-0.35051714535526	8.41457384469718	-3.40626417575797	0.000838289402325568	0.0107732638786993	-0.822109241866515	Down
FADS2	-0.33218377306212	8.69021635437162	-3.39214205333871	0.000879537685434127	0.0111031816517248	-0.865259004337153	Down
EDNRB	0.52473263853722	8.21739625124235	3.39102956488286	0.000882866521605707	0.0111327795160336	-0.868651659371783	Up
RTN1	-0.341611753062125	8.09104447286112	-3.37960321046777	0.000917746255668097	0.0113822674318661	-0.903442364095471	Down
SFN	0.457901203207509	8.43003642157973	3.32470861222217	0.00110402967560095	0.0128814457647401	-1.06917702719152	Up
GRIA2	-0.371842986396784	6.61131306430052	-3.32422545231669	0.00110581591703321	0.0128814457647401	-1.07062538389678	Down
FGF7	0.343804248496117	5.93239027824491	3.32110979496203	0.00111739945192086	0.0129762887070604	-1.07996075630789	Up
RCC1	0.356541503330697	7.99505462589547	3.31794433749429	0.00112928406052015	0.0130623660438683	-1.08943761379754	Up
DKK1	0.304684724802789	4.67351881599038	3.31790539639249	0.00112943099557096	0.0130623660438683	-1.08955414850677	Up
HLF	-0.352694285578414	7.14144798303327	-3.29970946345979	0.00120007544362127	0.0136086246950217	-1.14387794314649	Down
TAC1	0.46063391530501	4.93013835186171	3.28267968086079	0.00126990635416145	0.0142076268762811	-1.19448634260791	Up
SERPINB7	0.642097146332954	5.88581357727782	3.28069306216861	0.0012782947490002	0.0142637489099785	-1.2003753417494	Up
SCG2	-0.424679890141261	10.2807389655411	-3.27623145187595	0.00129732224908778	0.0144004042781471	-1.21358979458543	Down
KLF5	0.300813225256926	7.8134286267761	3.26646149757419	0.00133991375318187	0.0147429615391441	-1.24247218034432	Up
RELN	0.343970610536688	5.08877761476012	3.26186218075975	0.00136041189565345	0.0148672646876678	-1.25604301928987	Up
ADCYAP1	-0.438834594087014	8.82822108574576	-3.25734723017654	0.00138081777017841	0.0150177209600846	-1.26934880320092	Down
GRIA4	-0.401736951530407	6.40144212837776	-3.25059663498656	0.00141186011038926	0.0152526740292386	-1.28921332738708	Down
MET	0.352295678302024	8.36405787871917	3.23460244214633	0.00148802020859057	0.0157772416578833	-1.33613557582865	Up
PLAT	0.427888594189433	8.55744343384455	3.23367832819746	0.00149253531973104	0.0157923919564806	-1.33884051082865	Up
PBLD	-0.322527059732745	6.24956985476562	-3.23031809606042	0.00150906065634242	0.0159225607125831	-1.34867044326616	Down
C7	0.955308401249544	7.20110202657596	3.20742760929077	0.00162624180634381	0.0167222009741408	-1.41539707785534	Up
RASGRP3	0.36740526950856	7.52780010793264	3.2071118080461	0.00162791604687542	0.0167242129030045	-1.41631476182115	Up
MYOM1	0.301909815209996	6.97706169371503	3.20071063632971	0.00166219942655851	0.0169637081141107	-1.43489889986623	Up
TFPI2	0.466594256524479	9.92642085106238	3.1983739667056	0.00167488038326148	0.0170002288365894	-1.44167475181084	Up
KLK1	0.548768588526697	9.19529437242323	3.19767104649125	0.00167871263215129	0.0170002288365894	-1.44371222917127	Up
GRHL2	0.301003718084856	6.86377442620852	3.19249290003687	0.00170719532651487	0.0172257683659319	-1.45870951971399	Up
SLC16A4	0.386526516484972	5.5541546348993	3.18750513239538	0.00173505456370553	0.0173982288741784	-1.47313537981147	Up
DOK5	0.311006365143599	5.54186202780839	3.1855605791691	0.00174602979281524	0.0174618417210727	-1.47875417845231	Up
OSMR	0.334453095130648	8.55504283256537	3.17366668219031	0.00181457484275836	0.0179098220300522	-1.51305652265995	Up
SYP	-0.330395189901379	8.5668095857095	-3.15741100455577	0.00191229987202724	0.0185188560380994	-1.55975702809458	Down
LAMB3	0.387396169324155	7.99936237380616	3.15670389622525	0.00191665960114579	0.0185451982451326	-1.56178370175786	Up
SLC22A3	0.384633184599366	5.8264560349993	3.14827618919699	0.00196933556457921	0.0188453084356645	-1.5859081378467	Up
PNLIPRP1	0.6546970456133	9.03503200248944	3.1468513141626	0.00197837300892801	0.0188926118115694	-1.58998128516572	Up
ARAP2	0.323133527741429	6.20072219061844	3.14605880933941	0.00198341618678023	0.0188926118115694	-1.59224604059964	Up
CHGA	-0.350718870504856	10.3540866531952	-3.14260968859909	0.00200550405069553	0.0190624002667371	-1.60209683819611	Down
IL24	0.5339139791473	6.39803591071898	3.13840476586372	0.00203274026720003	0.0192565537372693	-1.61409342773895	Up
CHST4	0.382507909097805	6.10288181658827	3.13408228137786	0.00206109481164322	0.0194599694611824	-1.62641075015613	Up
CADPS	-0.308512404278941	8.55726314683492	-3.11650551843544	0.00218020940443192	0.0202965831880901	-1.67634402029015	Down
PLA2G1B	0.418524279270985	12.1939770408399	3.11262640692347	0.00220734153461483	0.0204056486422965	-1.68733087087756	Up
CUZD1	0.566999976462382	11.298690055337	3.09363463426805	0.00234474435302368	0.0212664025875597	-1.74094795462342	Up
ITGA2	0.346752230161453	9.72697153993765	3.09340809322048	0.00234643006182251	0.0212664025875597	-1.74158577852667	Up
MMP1	0.582619183431152	10.9792602521002	3.09005238504206	0.00237153171211263	0.021377964259131	-1.75102892777545	Up
PRUNE2	-0.356833315973585	7.6669538999508	-3.08792964738145	0.00238753832365273	0.0214100512185651	-1.75699777383152	Down
PFKFB3	0.309163814098522	7.88758527038833	3.08776560053179	0.00238877947465557	0.0214100512185651	-1.75745890077038	Up
PMEPA1	0.349827525420176	9.21511466210927	3.08585726754195	0.00240326148672914	0.0215035751184452	-1.76282153906278	Up
ARL14	0.323047263398137	5.51640850921792	3.08494643625153	0.00241020219752316	0.0215168090419767	-1.76538005270968	Up
IFI27	0.30893532985857	6.89203563034912	3.08205561507143	0.00243235370002868	0.0216292080982896	-1.77349593006594	Up
CTRC	0.662871287191576	9.95455094297594	3.06720647013371	0.00254913257682549	0.0222135890419669	-1.8150787564446	Up
CDH18	-0.341919033950373	5.88403671954894	-3.05506965973725	0.00264840250012993	0.0228323785662879	-1.84893461400195	Down
PI15	0.659377952949777	7.34243179438246	3.03371337218248	0.00283178698150605	0.0239210922687191	-1.90822067202738	Up
PTPRN2	-0.304775880198182	7.92166143732952	-3.02580838721412	0.00290258456733867	0.0243735219310822	-1.93007208957767	Down
CHGB	-0.322453346079485	11.6264415194473	-3.015222981373	0.00299994366499131	0.0250238663677852	-1.95925389895101	Down
KRT7	0.359396882435421	9.62094329429795	3.00323560178324	0.00311382402966299	0.025783648315899	-1.99219134014535	Up
PCSK2	-0.37634556703812	10.6799194793006	-2.99784967587203	0.00316627489213486	0.0260660462649669	-2.00695227497527	Down
INHBA	0.432505874802386	8.73015293697343	2.99312299736373	0.00321297427575103	0.0263347478500144	-2.01988709331793	Up
SPAG6	-0.335551677649907	6.172201996959	-2.99278142831858	0.00321637339483696	0.0263435188044901	-2.02082111487311	Down
CEL	0.53850832053223	11.2438125209332	2.99085894723248	0.00323556672881151	0.0264432769288924	-2.02607638176159	Up
HSPB8	0.31467275236233	8.08341496021487	2.9834990396278	0.00331002316492169	0.0268192492968691	-2.04616763365345	Up
EDN1	0.329321541285658	7.37049274859861	2.98211073339735	0.00332424337298877	0.0268383417500899	-2.04995254113857	Up
KCNJ16	-0.393491714300525	6.69820898837455	-2.966967320718	0.00348304492300626	0.027666236744469	-2.09113608554401	Down
SERPING1	0.362240397415842	8.9123081625762	2.95839591236467	0.00357598931815907	0.0281867701586741	-2.11436404405748	Up
PEG10	-0.329554749696117	10.2267865183046	-2.94784031534844	0.00369357766966731	0.0288124531183496	-2.14288690037109	Down
CTRB2	0.326243617092008	12.7752968237393	2.94298356363541	0.00374886477661526	0.0290832712539747	-2.15598011855826	Up
HLA.DRA	0.332506418886277	7.07693734141815	2.94243956642517	0.00375510446775882	0.0290917716676849	-2.15744547264367	Up
ADAMTS1	0.317643772827556	7.48101675089046	2.91500918818377	0.00408236843987499	0.0307664454828264	-2.231021102812	Up
ASB9	-0.396620379476865	7.02349326550239	-2.91079120097377	0.00413494964754819	0.0310766880155598	-2.24228035371361	Down
CLPS	0.667882804704885	11.164019383649	2.90840628895824	0.00416495370740261	0.0311985373406827	-2.24864005970734	Up
KCNMB2	-0.372716612700759	7.73232679202884	-2.89995653473891	0.00427287029191415	0.0318172718050302	-2.27113506479529	Down
SLPI	0.446619645228958	9.41277243715107	2.89290162365149	0.00436492715395785	0.0322926724998804	-2.28987191624257	Up
PI3	0.403719162678571	7.74791931128559	2.88757990032869	0.00443556549356251	0.0325783644790166	-2.3039786727109	Up
KRT19	0.390653063536156	9.97006910570865	2.8787437889685	0.00455516596556814	0.0331491136556395	-2.32735001548638	Up
SPARCL1	0.496545899902101	7.3357756859316	2.86750350225544	0.00471156866994006	0.0337587913804986	-2.35698771130607	Up
TGFB2	0.316357781996008	7.46916618054715	2.8674248106189	0.00471268071698411	0.0337587913804986	-2.35719483461636	Up
STEAP4	0.403417894597736	7.12265217977907	2.86651155524974	0.00472560413145795	0.0337958906379899	-2.35959823072627	Up
RHCG	0.325163578803859	5.80576297217303	2.8603618154637	0.00481347544100084	0.0341563492554332	-2.37576452061376	Up
TCEAL2	-0.322861712626944	7.92888519493495	-2.85639598525726	0.00487093075084848	0.0343914467683191	-2.38617329978829	Down
GABRG2	-0.356679884559739	6.78432101106017	-2.82769268171975	0.00530580390488152	0.0362403067440307	-2.46112216073448	Down
RXRG	-0.310847619136639	6.86117224511877	-2.82361517663896	0.0053703744810056	0.0365709245964205	-2.47171403435408	Down
STC1	0.348319903146127	8.54910691612439	2.81090829472633	0.00557621998648264	0.0374318244908636	-2.50463376019867	Up
SPC25	-0.404191509446321	7.06289150909784	-2.80924525696194	0.00560368591205414	0.0374730576509126	-2.50893231161676	Down
NFKBIA	0.312594190968577	9.68867661792461	2.7970941776699	0.00580813645561692	0.0383737333232962	-2.5402704450838	Up
GBP1	0.305958686164307	7.55430070568878	2.78888338078286	0.00595010886621879	0.0389045637533135	-2.56137717345652	Up
ISL1	-0.332345574196721	8.70497116549507	-2.76704351005336	0.00634324114685423	0.0408357430916723	-2.61724660149592	Down
UPK1B	0.402125653242582	6.85885422751769	2.76467891003134	0.00638719181973425	0.0409555139869695	-2.62327180381342	Up
MGP	0.371319846440135	6.95247028610339	2.74900721145307	0.00668554195047846	0.0422695164906997	-2.66308704567581	Up
GLT8D2	-0.322640143911349	7.10890579815254	-2.73665590693364	0.00692953208605214	0.0432855960597374	-2.69432241309159	Down
BCHE	-0.311592793537498	3.96998574583997	-2.72104065966027	0.00724954785570383	0.0445767523097691	-2.7336298547248	Down
GP2	0.584987234160231	9.87663036618686	2.71827415420985	0.00730762079621404	0.0447517589745409	-2.74057259890945	Up
ANXA3	0.398347499830539	9.15217175694298	2.70142412776488	0.0076705184186661	0.0460027750973129	-2.78272075330289	Up
CLDN1	0.308226502251143	10.0689805056571	2.67236838682528	0.00833477229380704	0.0487219423390309	-2.8548412766982	Up
CTRL	0.470305168606121	8.26433725298382	2.67048872409947	0.00837948261013206	0.0489062578963899	-2.85948247416505	Up
ITIH4	0.343021951152016	6.41512894183008	2.67017658215516	0.00838692826393458	0.0489244691043652	-2.86025291678942	Up
LGALS4	0.365853322942938	10.2526455560022	2.65771209945804	0.00868917562389132	0.0500499069337735	-2.89095138499442	Up
GBP2	0.313833587284774	6.47236331266027	2.64354622990794	0.00904458537662118	0.0513828755373994	-2.9256814808544	Up
VCAN	0.364196600433159	7.36341373382034	2.63401426947107	0.00929105559534599	0.0522992711988943	-2.94895560804032	Up
THBS4	0.311266754966169	6.49377404832889	2.63183318527509	0.00934829626116248	0.0524236881556811	-2.9542703783755	Up
RNASE1	0.335747671020563	9.50663946203621	2.62189418318884	0.00961317907463787	0.0533013080947201	-2.97843848544604	Up
SHCBP1	-0.325509421254088	4.85420390598307	-2.61876516969798	0.00969795738274604	0.0535874919180462	-2.98602987105836	Down
CRISP3	0.740978182100969	6.69427815716986	2.57616584250291	0.0109209820162119	0.0574278138472213	-3.08855747404641	Up
MMP7	0.306415627918287	10.7996237820849	2.56869347270213	0.011149247579127	0.0582221326719785	-3.10638337619655	Up
AGR2	0.543567997294605	7.15432000714016	2.56795584764236	0.0111720109380412	0.0583140820120832	-3.10814046629731	Up
DEFB1	0.333450233865305	6.99820401417081	2.56584149555538	0.0112374916848723	0.0585208418266993	-3.11317448552001	Up
CYP3A5	0.406264959795545	7.49624885896596	2.54545761086983	0.0118866425159874	0.0609266330754591	-3.1615112201675	Up
HAS2	0.318015696917731	7.35341343539454	2.53765529096468	0.0121438707748481	0.0617067935014857	-3.17991948900061	Up
ANXA1	0.312692130979544	9.41580601486331	2.53744909309954	0.0121507357850717	0.0617139526111116	-3.18040527534681	Up
CA12	0.352157278570833	7.98253760582656	2.52836981114148	0.0124564788655193	0.0627316262011971	-3.20175945466635	Up
MMRN1	-0.33081800665256	7.19665804259097	-2.45629585964832	0.0151378844768013	0.0716720851055252	-3.36877674893129	Down
RARRES2	0.304992039690621	7.91354972369869	2.45347501756765	0.0152525560137543	0.071952381771593	-3.3752230091964	Up
ALB	-0.636523898288859	8.62611624715485	-2.39513295237502	0.0178037904557264	0.0798283299962847	-3.50701272762123	Down
CEACAM6	0.479170158168181	10.0773364406382	2.38327535236897	0.0183662475764121	0.0815262053377648	-3.53343910269907	Up
PDZK1	-0.324571397463001	6.4457455332965	-2.36125483045473	0.0194525587061447	0.0846586731532139	-3.58219239680171	Down
CYP1A1	-0.501101912678378	6.66239661025061	-2.3583226061585	0.0196014056974069	0.085109980746015	-3.58865264406993	Down
PLCE1	-0.371650602669507	7.23140632008653	-2.33431216560026	0.0208584943522037	0.0885292418828429	-3.64127169257293	Down
TFF2	0.338057712522782	7.25968313144027	2.32759162494694	0.0212228297896024	0.0895714282649972	-3.65591015460884	Up
COL1A1	-0.378021076331093	9.80877585777612	-2.30513187171912	0.0224813433297471	0.0932868496175977	-3.70454629925513	Down
AADAC	0.563730983354188	7.15058111323182	2.28629342465935	0.0235869763710143	0.0963731472396082	-3.74500181269285	Up
CELA2A	0.515893836606285	10.0883132299943	2.23575040685263	0.0267918699789301	0.10413851510773	-3.85201158179778	Up
PIGR	0.397166736120846	8.76205466448468	2.23086541963909	0.0271208731628452	0.10480221045352	-3.86223559190357	Up
IL13RA2	0.308323882891409	5.73315610135332	2.22541558849476	0.0274920682490965	0.10566183620983	-3.87361709626268	Up
PDIA2	0.329333578359392	7.5376278522348	2.20139409728075	0.0291814197475789	0.10973106341917	-3.92347322643735	Up
TCN1	0.410852089311192	7.47169348587615	2.19967674289261	0.0293055787917196	0.11005159419427	-3.92701814476764	Up
FAP	-0.31536825035864	9.12593514203214	-2.16348529341419	0.0320309064087264	0.116234065572379	-4.0011198437346	Down
CYP4F11	0.301624940896338	7.19609794368797	2.16060649852401	0.0322568169119658	0.11677199136126	-4.0069645985793	Up
TM4SF20	-0.344344615082395	3.41919229213103	-2.1468097417032	0.0333587358925491	0.119316836187651	-4.03487433699064	Down
SLC18A2	-0.326277741485264	7.3073420002234	-2.13861791139984	0.0340282679201481	0.120997717209932	-4.05136621871874	Down
LCN2	0.35867417812762	9.67692785058111	2.11327448930101	0.0361735683362405	0.125856423085579	-4.10201208221376	Up
GABRP	0.367021846583302	6.04324810616957	2.10771612853294	0.0366593441985722	0.126766689767671	-4.11304378547497	Up
AZGP1	0.30211266250228	8.1753277743514	2.09782705479588	0.0375374833523567	0.128983559194997	-4.13260297755573	Up
SLC38A4	-0.333413572962492	9.03539700777625	-2.09567971120518	0.0377305355671188	0.129333638103476	-4.13683866059226	Down
IL18	0.326668683713258	5.41525733330937	2.04492069277202	0.0425485804901604	0.139578594525581	-4.23576922000622	Up
CEACAM5	0.355897307539444	7.26204721007337	2.03709859298755	0.0433359113195732	0.141058841790793	-4.25081082426431	Up
