# Supplementary material for: Identification of mitochondria-related feature genes for predicting type 2 diabetes mellitus using machine learning methods
Source: Front Endocrinol (Lausanne). 2025 Mar 27;16:1501159. doi: 10.3389/fendo.2025.1501159 (PMC11983445; doi:10.3389/fendo.2025.1501159)
Supplement: Supplementary file 5 [file DataSheet2.csv]

	ONTOLOGY	ID	Description	GeneRatio	BgRatio	pvalue	p.adjust	qvalue	geneID	Count
GO:0071692	BP	GO:0071692	protein localization to extracellular region	39/440	382/18614	1.45796562053903e-14	3.85823436172335e-11	2.83174815742386e-11	SLC2A2/HADH/PFKFB2/ABCC8/RPH3AL/SFRP1/PCSK1/RBP4/PTPRN/MIA2/PPARD/CD200/BMP6/IL6/SLC16A1/PAM/CASR/ABAT/INS/IL1RN/G6PC2/STXBP5L/LTBP1/EXPH5/PCLO/TGFB3/NEUROD1/MYH10/EDNRB/SCG2/ADCYAP1/MYOM1/CHGA/PLA2G1B/PTPRN2/TGFB2/ISL1/ANXA1/CELA2A	39
GO:0023061	BP	GO:0023061	signal release	44/440	483/18614	1.71021026672134e-14	3.85823436172335e-11	2.83174815742386e-11	SLC2A2/HADH/GLP1R/PFKFB2/PTGES/ABCC8/RPH3AL/PFN2/SFRP1/RBP4/PTPRN/SLC4A8/PPARD/BMP6/IL6/SLC16A1/CASR/SYT13/EDN3/ABAT/INS/CPE/IL1RN/CXCL12/GJA1/SYT11/STXBP1/G6PC2/IL11/PCLO/NEUROD1/PTGS2/EDNRB/ADCYAP1/SYP/CHGA/CADPS/PTPRN2/INHBA/EDN1/ISL1/ANXA1/CELA2A/SLC18A2	44
GO:0009306	BP	GO:0009306	protein secretion	38/440	373/18614	3.4558655353804e-14	4.24650823484126e-11	3.11672146948736e-11	SLC2A2/HADH/PFKFB2/ABCC8/RPH3AL/SFRP1/PCSK1/RBP4/PTPRN/MIA2/PPARD/CD200/BMP6/IL6/SLC16A1/PAM/CASR/ABAT/INS/IL1RN/G6PC2/STXBP5L/EXPH5/PCLO/TGFB3/NEUROD1/MYH10/EDNRB/SCG2/ADCYAP1/MYOM1/CHGA/PLA2G1B/PTPRN2/TGFB2/ISL1/ANXA1/CELA2A	38
GO:0035592	BP	GO:0035592	establishment of protein localization to extracellular region	38/440	374/18614	3.76463495996566e-14	4.24650823484126e-11	3.11672146948736e-11	SLC2A2/HADH/PFKFB2/ABCC8/RPH3AL/SFRP1/PCSK1/RBP4/PTPRN/MIA2/PPARD/CD200/BMP6/IL6/SLC16A1/PAM/CASR/ABAT/INS/IL1RN/G6PC2/STXBP5L/EXPH5/PCLO/TGFB3/NEUROD1/MYH10/EDNRB/SCG2/ADCYAP1/MYOM1/CHGA/PLA2G1B/PTPRN2/TGFB2/ISL1/ANXA1/CELA2A	38
GO:0009914	BP	GO:0009914	hormone transport	34/440	315/18614	1.53881273035796e-13	1.38862460787502e-10	1.01917996835919e-10	SLC2A2/HADH/GLP1R/PFKFB2/ABCC8/RPH3AL/SFRP1/RBP4/PTPRN/PPARD/BMP6/IL6/SLC16A1/CASR/EDN3/ABAT/INS/CPE/IL1RN/GJA1/G6PC2/SLC7A8/IL11/PCLO/NEUROD1/ADCYAP1/CHGA/PTPRN2/INHBA/EDN1/ISL1/ANXA1/CELA2A/SLC18A2	34
GO:0046879	BP	GO:0046879	hormone secretion	33/440	305/18614	3.31860468836604e-13	2.49559072565126e-10	1.83163690343852e-10	SLC2A2/HADH/GLP1R/PFKFB2/ABCC8/RPH3AL/SFRP1/RBP4/PTPRN/PPARD/BMP6/IL6/SLC16A1/CASR/EDN3/ABAT/INS/CPE/IL1RN/GJA1/G6PC2/IL11/PCLO/NEUROD1/ADCYAP1/CHGA/PTPRN2/INHBA/EDN1/ISL1/ANXA1/CELA2A/SLC18A2	33
GO:0051384	BP	GO:0051384	response to glucocorticoid	22/440	142/18614	2.59472643159152e-12	1.63333726186841e-09	1.19878663350084e-09	SERPINF1/SLIT2/PCSK1/PTGDS/PCK1/BMP6/IL6/PAM/A2M/CCND1/IL1RN/AREG/PTGS2/DDIT4/PLAT/EDN1/STC1/ISL1/BCHE/ANXA3/CLDN1/ANXA1	22
GO:0042886	BP	GO:0042886	amide transport	34/440	349/18614	2.89598805295818e-12	1.63333726186841e-09	1.19878663350084e-09	SLC2A2/HADH/PFKFB2/ABCC8/RPH3AL/SFRP1/RBP4/PTPRN/PPARD/IL6/SLC16A1/CASR/EDN3/ABAT/INS/SLC1A1/CPE/IL1RN/GJA1/STXBP1/G6PC2/SLC17A6/PCLO/PLTP/CD74/SLC1A2/NEUROD1/ADCYAP1/CHGA/PTPRN2/EDN1/ISL1/ANXA1/CELA2A	34
GO:0002790	BP	GO:0002790	peptide secretion	28/440	243/18614	4.720099158857e-12	2.36634304497364e-09	1.73677566710691e-09	SLC2A2/HADH/PFKFB2/ABCC8/RPH3AL/SFRP1/RBP4/PTPRN/PPARD/IL6/SLC16A1/CASR/EDN3/ABAT/INS/CPE/IL1RN/G6PC2/PCLO/CD74/NEUROD1/ADCYAP1/CHGA/PTPRN2/EDN1/ISL1/ANXA1/CELA2A	28
GO:0031960	BP	GO:0031960	response to corticosteroid	23/440	166/18614	8.92088253778428e-12	4.02510220104827e-09	2.9542206804073e-09	SERPINF1/SLIT2/PCSK1/PTGDS/PCK1/BMP6/IL6/PAM/A2M/CCND1/IL1RN/AREG/PTGS2/DDIT4/PLAT/EDN1/STC1/ISL1/BCHE/ANXA3/CLDN1/ANXA1/COL1A1	23
GO:0030072	BP	GO:0030072	peptide hormone secretion	27/440	238/18614	1.65173203851861e-11	6.66275889983075e-09	4.89012679611505e-09	SLC2A2/HADH/PFKFB2/ABCC8/RPH3AL/SFRP1/RBP4/PTPRN/PPARD/IL6/SLC16A1/CASR/EDN3/ABAT/INS/CPE/IL1RN/G6PC2/PCLO/NEUROD1/ADCYAP1/CHGA/PTPRN2/EDN1/ISL1/ANXA1/CELA2A	27
GO:0050708	BP	GO:0050708	regulation of protein secretion	29/440	275/18614	1.77201034569967e-11	6.66275889983075e-09	4.89012679611505e-09	SLC2A2/HADH/PFKFB2/ABCC8/RPH3AL/SFRP1/PCSK1/RBP4/PPARD/CD200/BMP6/IL6/SLC16A1/PAM/CASR/ABAT/INS/G6PC2/STXBP5L/EXPH5/TGFB3/NEUROD1/MYH10/MYOM1/CHGA/PLA2G1B/TGFB2/ISL1/CELA2A	29
GO:0015833	BP	GO:0015833	peptide transport	28/440	259/18614	2.20488884986701e-11	7.44795405041206e-09	5.46642017604431e-09	SLC2A2/HADH/PFKFB2/ABCC8/RPH3AL/SFRP1/RBP4/PTPRN/PPARD/IL6/SLC16A1/CASR/EDN3/ABAT/INS/CPE/IL1RN/G6PC2/PCLO/CD74/NEUROD1/ADCYAP1/CHGA/PTPRN2/EDN1/ISL1/ANXA1/CELA2A	28
GO:0042060	BP	GO:0042060	wound healing	37/440	439/18614	2.31097865039381e-11	7.44795405041206e-09	5.46642017604431e-09	PDGFRA/ABCC8/TGFA/PLAUR/FBLN1/PPARD/IL6/PLAU/EREG/TNFRSF12A/EPHB2/FERMT1/FGF2/ABAT/INS/SYT11/STXBP1/F5/ELK3/HBEGF/IL33/TGFB3/MMP12/PLAT/TFPI2/IL24/ITGA2/EDN1/SERPING1/TGFB2/CLDN1/ANXA1/MMRN1/COL1A1/CELA2A/FAP/CYP4F11	37
GO:0050673	BP	GO:0050673	epithelial cell proliferation	39/440	488/18614	3.25906737866274e-11	9.80327467501753e-09	7.19510594615648e-09	SERPINF1/TGFA/FST/GPC3/SFRP1/EPHA2/PTPRN/PPARD/BMP6/HGF/IL6/TGFBR3/EREG/FERMT1/FGF2/FGF9/MYC/TACSTD2/BMP5/CCND1/CXCL12/MAGED1/FUT2/PGF/FGFBP1/AREG/ROBO1/DACH1/MMP12/EDNRB/SFN/FGF7/SCG2/TGFB2/ISL1/CLDN1/THBS4/HAS2/FAP	39
GO:0048545	BP	GO:0048545	response to steroid hormone	31/440	339/18614	1.36292998718769e-10	3.84346256386929e-08	2.82090640769242e-08	SERPINF1/SLIT2/SFRP1/PCSK1/PTGDS/PCK1/PPARD/BMP6/IL6/PAM/A2M/NR0B1/CCND1/IL1RN/SST/TGFB3/AREG/PTGS2/DDIT4/PLAT/PMEPA1/EDN1/TGFB2/RXRG/STC1/ISL1/BCHE/ANXA3/CLDN1/ANXA1/COL1A1	31
GO:0042698	BP	GO:0042698	ovulation cycle	15/440	75/18614	1.97772784632535e-10	5.24912237801175e-08	3.85258935265607e-08	PDGFRA/SERPINF1/SLIT2/BMPR1B/PTPRN/PAM/EREG/A2M/TGFB3/PTX3/INHBA/ADAMTS1/TGFB2/HAS2/CA12	15
GO:0046883	BP	GO:0046883	regulation of hormone secretion	26/440	247/18614	2.09726974631209e-10	5.25715616408898e-08	3.85848574379991e-08	SLC2A2/HADH/PFKFB2/ABCC8/RPH3AL/SFRP1/RBP4/PPARD/BMP6/IL6/SLC16A1/CASR/EDN3/ABAT/INS/GJA1/G6PC2/IL11/NEUROD1/ADCYAP1/CHGA/INHBA/EDN1/ISL1/ANXA1/CELA2A	26
GO:1903532	BP	GO:1903532	positive regulation of secretion by cell	28/440	289/18614	2.90677060284885e-10	6.83638729242856e-08	5.01756122199987e-08	SLC2A2/PFKFB2/PTGES/ABCC8/RPH3AL/PCSK1/RBP4/SLC4A8/PPARD/BMP6/CASR/EDN3/ABAT/INS/IL4R/CXCL12/STXBP1/EXPH5/TGFB3/MYH10/ADCYAP1/MYOM1/CADPS/PLA2G1B/INHBA/EDN1/TGFB2/ISL1	28
GO:0030073	BP	GO:0030073	insulin secretion	23/440	197/18614	3.03031351614741e-10	6.83638729242856e-08	5.01756122199987e-08	SLC2A2/HADH/PFKFB2/ABCC8/RPH3AL/SFRP1/RBP4/PTPRN/PPARD/IL6/SLC16A1/CASR/ABAT/IL1RN/G6PC2/PCLO/NEUROD1/ADCYAP1/CHGA/PTPRN2/ISL1/ANXA1/CELA2A	23
GO:0050900	BP	GO:0050900	leukocyte migration	33/440	393/18614	3.1986915013177e-10	6.87261716854545e-08	5.04415211185237e-08	BDKRB1/IL1R1/SLIT2/CCL22/CH25H/APOD/CD200/IL6/GPR183/EDN3/DPEP1/CCL21/BMP5/CXCL12/S100A14/CXCL5/MSN/IL33/CD74/PGF/ITGA6/EDNRB/SCG2/CHGA/CHST4/PLA2G1B/ITGA2/EDN1/TGFB2/GP2/THBS4/ANXA1/RARRES2	33
GO:0051047	BP	GO:0051047	positive regulation of secretion	29/440	317/18614	5.40621860401223e-10	1.10876628824105e-07	8.13778168814473e-08	SLC2A2/PFKFB2/PTGES/ABCC8/RPH3AL/PCSK1/RBP4/SLC4A8/PPARD/BMP6/CASR/EDN3/ABAT/INS/IL4R/CXCL12/STXBP1/EXPH5/TGFB3/MYH10/EDNRB/ADCYAP1/MYOM1/CADPS/PLA2G1B/INHBA/EDN1/TGFB2/ISL1	29
GO:0060326	BP	GO:0060326	cell chemotaxis	28/440	312/18614	1.66708188990604e-09	3.27037977706784e-07	2.40029273484869e-07	PDGFRA/SLIT2/CCL22/CH25H/EPHA2/HGF/IL6/GPR183/FGF2/EDN3/DPEP1/CCL21/CXCL12/S100A14/CXCL5/HBEGF/CD74/PGF/EDNRB/SCG2/MET/CHGA/PLA2G1B/EDN1/TGFB2/THBS4/ANXA1/RARRES2	28
GO:0022602	BP	GO:0022602	ovulation cycle process	12/440	52/18614	2.29899850176474e-09	4.32211718331771e-07	3.17221459936485e-07	PDGFRA/SLIT2/BMPR1B/PTPRN/PAM/EREG/A2M/TGFB3/PTX3/INHBA/ADAMTS1/TGFB2	12
GO:0002683	BP	GO:0002683	negative regulation of immune system process	35/440	487/18614	5.71577247661038e-09	1.03158261657864e-06	7.57129272059631e-07	ARG2/IAPP/SLIT2/IL7R/SFRP1/SERPINB9/IL1RL1/PTPRC/APOD/CD86/CD200/MAFB/A2M/CLDN18/MYC/INS/SVEP1/CCL21/BMP5/IDO1/IL4R/CXCL12/SYT11/FSTL3/IL33/CD74/SUSD4/TGFB3/MMP12/INHBA/SERPING1/TGFB2/GBP1/ANXA1/IL13RA2	35
GO:0050678	BP	GO:0050678	regulation of epithelial cell proliferation	32/440	419/18614	6.18972922314283e-09	1.07415608672386e-06	7.88376037895034e-07	SERPINF1/TGFA/GPC3/SFRP1/PTPRN/PPARD/BMP6/TGFBR3/EREG/FGF2/FGF9/MYC/TACSTD2/BMP5/CCND1/CXCL12/MAGED1/FUT2/PGF/FGFBP1/AREG/ROBO1/MMP12/EDNRB/SFN/FGF7/SCG2/TGFB2/ISL1/CLDN1/THBS4/HAS2	32
GO:0050714	BP	GO:0050714	positive regulation of protein secretion	18/440	146/18614	1.11223232289359e-08	1.8586637929244e-06	1.36416486854707e-06	SLC2A2/PFKFB2/ABCC8/RPH3AL/PCSK1/RBP4/PPARD/BMP6/CASR/ABAT/INS/EXPH5/TGFB3/MYH10/MYOM1/PLA2G1B/TGFB2/ISL1	18
GO:0097529	BP	GO:0097529	myeloid leukocyte migration	23/440	241/18614	1.54506220035634e-08	2.4897573742885e-06	1.82735551966957e-06	IL1R1/SLIT2/CCL22/CD200/IL6/EDN3/DPEP1/CCL21/CXCL12/S100A14/CXCL5/CD74/PGF/EDNRB/SCG2/CHGA/PLA2G1B/EDN1/TGFB2/GP2/THBS4/ANXA1/RARRES2	23
GO:0061041	BP	GO:0061041	regulation of wound healing	17/440	137/18614	2.58316516989779e-08	4.01904870571684e-06	2.949777722141e-06	PDGFRA/ABCC8/PLAUR/PLAU/TNFRSF12A/EPHB2/FERMT1/FGF2/ABAT/HBEGF/PLAT/EDN1/SERPING1/CLDN1/ANXA1/MMRN1/FAP	17
GO:0001667	BP	GO:0001667	ameboidal-type cell migration	34/440	496/18614	3.05935337923124e-08	4.60126748236379e-06	3.37709674774087e-06	SERPINF1/SLIT2/GPC3/PFN2/EPHA2/AMOTL2/ADAMTS9/PPARD/FERMT1/FGF2/EDN3/TACSTD2/SEMA3A/DCN/GJA1/ENPP2/HBEGF/FGFBP1/PTGS2/ROBO1/DOCK5/EDNRB/FGF7/SCG2/MET/ITGA2/EDN1/TGFB2/STC1/ISL1/ANXA3/HAS2/ANXA1/FAP	34
GO:0033674	BP	GO:0033674	positive regulation of kinase activity	31/440	430/18614	4.07310416779171e-08	5.75502233219652e-06	4.22389423690982e-06	RASGRP1/PFKFB2/PDGFRA/TGFA/EPHA2/CEMIP/PTPRC/CD86/MST1R/TNFRSF10B/EREG/VLDLR/FGF2/EDN3/INS/CCL21/CCND1/SLC1A1/MAGED1/HBEGF/CD74/AREG/ROBO1/DKK1/RELN/ADCYAP1/MET/PLA2G1B/EDN1/TGFB2/IL18	31
GO:0002791	BP	GO:0002791	regulation of peptide secretion	20/440	195/18614	4.08157612212519e-08	5.75502233219652e-06	4.22389423690982e-06	SLC2A2/HADH/PFKFB2/ABCC8/RPH3AL/SFRP1/RBP4/PPARD/IL6/SLC16A1/CASR/ABAT/INS/G6PC2/CD74/NEUROD1/ADCYAP1/CHGA/ISL1/CELA2A	20
GO:0090087	BP	GO:0090087	regulation of peptide transport	20/440	197/18614	4.84401328817743e-08	6.56943172975689e-06	4.82162939105431e-06	SLC2A2/HADH/PFKFB2/ABCC8/RPH3AL/SFRP1/RBP4/PPARD/IL6/SLC16A1/CASR/ABAT/INS/G6PC2/CD74/NEUROD1/ADCYAP1/CHGA/ISL1/CELA2A	20
GO:0002828	BP	GO:0002828	regulation of type 2 immune response	9/440	33/18614	4.95036965451539e-08	6.56943172975689e-06	4.82162939105431e-06	ARG2/CD86/IL6/IDO1/IL4R/IL33/CD74/ANXA1/IL18	9
GO:0009410	BP	GO:0009410	response to xenobiotic stimulus	31/440	440/18614	6.85733247430314e-08	8.84008117830164e-06	6.48817081628802e-06	HADH/ABCC8/SMOX/TGFA/PPM1E/SFRP1/PCSK1/PAM/UCHL1/ATP4A/MYC/ABAT/DPEP1/CCND1/SLC1A1/ENO2/SST/GAD2/PGF/SLC1A2/NEUROD1/PTGS2/ITGA2/INHBA/EDN1/TGFB2/BCHE/CYP3A5/CYP1A1/COL1A1/AADAC	31
GO:0030595	BP	GO:0030595	leukocyte chemotaxis	22/440	241/18614	7.06274179131604e-08	8.85196971178277e-06	6.49689639633926e-06	SLIT2/CCL22/CH25H/IL6/GPR183/EDN3/DPEP1/CCL21/CXCL12/S100A14/CXCL5/CD74/PGF/EDNRB/SCG2/CHGA/PLA2G1B/EDN1/TGFB2/THBS4/ANXA1/RARRES2	22
GO:0090132	BP	GO:0090132	epithelium migration	28/440	374/18614	8.55762752285209e-08	1.04356798332726e-05	7.65925922813447e-06	SERPINF1/SLIT2/PFN2/EPHA2/ADAMTS9/PPARD/FERMT1/FGF2/TACSTD2/DCN/ENPP2/HBEGF/FGFBP1/PTGS2/ROBO1/DOCK5/FGF7/SCG2/MET/GRHL2/ITGA2/EDN1/TGFB2/STC1/ANXA3/HAS2/ANXA1/FAP	28
GO:0003018	BP	GO:0003018	vascular process in circulatory system	23/440	265/18614	9.00402678286406e-08	1.06910970642849e-05	7.84672250938791e-06	SLIT2/ABCC8/ATP2A3/SLC6A20/SLC4A8/PPARD/BMP6/SLC16A1/CASR/SLC16A7/EDN3/INS/SH3GL2/ATP8A1/SLC1A1/SLC7A8/SLC1A2/PTGS2/DOCK5/EDNRB/SLC22A3/EDN1/KCNMB2	23
GO:0002830	BP	GO:0002830	positive regulation of type 2 immune response	7/440	18/18614	9.99008340253113e-08	1.15577580287745e-05	8.48280766109661e-06	CD86/IL6/IDO1/IL4R/IL33/CD74/IL18	7
GO:0002685	BP	GO:0002685	regulation of leukocyte migration	21/440	227/18614	1.11862660322773e-07	1.24239199395778e-05	9.1185265327342e-06	BDKRB1/IL1R1/SLIT2/APOD/CD200/IL6/EDN3/CCL21/BMP5/CXCL12/S100A14/MSN/IL33/CD74/PGF/CHST4/ITGA2/EDN1/THBS4/ANXA1/RARRES2	21
GO:0090130	BP	GO:0090130	tissue migration	28/440	379/18614	1.12894662571518e-07	1.24239199395778e-05	9.1185265327342e-06	SERPINF1/SLIT2/PFN2/EPHA2/ADAMTS9/PPARD/FERMT1/FGF2/TACSTD2/DCN/ENPP2/HBEGF/FGFBP1/PTGS2/ROBO1/DOCK5/FGF7/SCG2/MET/GRHL2/ITGA2/EDN1/TGFB2/STC1/ANXA3/HAS2/ANXA1/FAP	28
GO:1903034	BP	GO:1903034	regulation of response to wounding	18/440	170/18614	1.20093863904199e-07	1.29015122365654e-05	9.46905503364938e-06	PDGFRA/ABCC8/PLAUR/INPP5F/PLAU/TNFRSF12A/EPHB2/FERMT1/FGF2/ABAT/HBEGF/PLAT/EDN1/SERPING1/CLDN1/ANXA1/MMRN1/FAP	18
GO:0090276	BP	GO:0090276	regulation of peptide hormone secretion	19/440	192/18614	1.57473247556397e-07	1.65237044877782e-05	1.2127560264686e-05	SLC2A2/HADH/PFKFB2/ABCC8/RPH3AL/SFRP1/RBP4/PPARD/IL6/SLC16A1/CASR/ABAT/INS/G6PC2/NEUROD1/ADCYAP1/CHGA/ISL1/CELA2A	19
GO:0097530	BP	GO:0097530	granulocyte migration	17/440	156/18614	1.77554293744293e-07	1.82073857585057e-05	1.33632968449652e-05	IL1R1/SLIT2/CCL22/EDN3/DPEP1/CCL21/S100A14/CXCL5/CD74/SCG2/PLA2G1B/EDN1/TGFB2/GP2/THBS4/ANXA1/RARRES2	17
GO:0048732	BP	GO:0048732	gland development	30/440	441/18614	2.3941210756432e-07	2.3965742998435e-05	1.75896387348536e-05	PTPN3/PDGFRA/SERPINF1/TGFA/SFRP1/PCSK1/EPHA2/PCK1/MAFB/HGF/IL6/TGFBR3/PAM/FGF2/NR0B1/TGM2/CCND1/MSN/TGFB3/AREG/ROBO1/FGF7/MET/ITGA2/EDN1/TGFB2/ISL1/CLDN1/ANXA1/CYP1A1	30
GO:0018108	BP	GO:0018108	peptidyl-tyrosine phosphorylation	27/440	370/18614	2.44331599718087e-07	2.3965742998435e-05	1.75896387348536e-05	PDGFRA/TGFA/SFRP1/EPHA2/PTPRC/MST1R/BMP6/HGF/INPP5F/IL6/BMX/EREG/EPHB2/GPRC5A/ENPP2/IL11/HBEGF/CD74/EFEMP1/AREG/FGF7/RELN/MET/IL24/ISL1/THBS4/IL18	27
GO:0032963	BP	GO:0032963	collagen metabolic process	14/440	108/18614	2.55535162463324e-07	2.42365238532173e-05	1.77883781360166e-05	MFAP4/MMP10/PPARD/IL6/MMP3/TGFB3/MMP12/SERPINB7/ITGA2/MMP1/INHBA/MMP7/COL1A1/FAP	14
GO:0010631	BP	GO:0010631	epithelial cell migration	27/440	371/18614	2.5783536014061e-07	2.42365238532173e-05	1.77883781360166e-05	SERPINF1/SLIT2/PFN2/EPHA2/ADAMTS9/PPARD/FERMT1/FGF2/TACSTD2/DCN/ENPP2/HBEGF/FGFBP1/PTGS2/ROBO1/DOCK5/FGF7/SCG2/MET/ITGA2/EDN1/TGFB2/STC1/ANXA3/HAS2/ANXA1/FAP	27
GO:0018212	BP	GO:0018212	peptidyl-tyrosine modification	27/440	372/18614	2.7202804710043e-07	2.50487867044314e-05	1.83845378341129e-05	PDGFRA/TGFA/SFRP1/EPHA2/PTPRC/MST1R/BMP6/HGF/INPP5F/IL6/BMX/EREG/EPHB2/GPRC5A/ENPP2/IL11/HBEGF/CD74/EFEMP1/AREG/FGF7/RELN/MET/IL24/ISL1/THBS4/IL18	27
GO:0050921	BP	GO:0050921	positive regulation of chemotaxis	16/440	143/18614	2.84021185081568e-07	2.56300717417607e-05	1.8811171542455e-05	SLIT2/IL6/CASR/FGF2/EDN3/CCL21/CXCL12/S100A14/CD74/PGF/SCG2/MET/ITGA2/EDN1/THBS4/RARRES2	16
GO:0042092	BP	GO:0042092	type 2 immune response	9/440	40/18614	3.03065032780225e-07	2.64340255361188e-05	1.94012328146299e-05	ARG2/CD86/IL6/IDO1/IL4R/IL33/CD74/ANXA1/IL18	9
GO:0032102	BP	GO:0032102	negative regulation of response to external stimulus	30/440	446/18614	3.04647457419809e-07	2.64340255361188e-05	1.94012328146299e-05	ARG2/PDGFRA/SERPINF1/SLIT2/ABCC8/SERPINB9/PLAUR/PTPRC/PPARD/CD200/HGF/INPP5F/PLAU/CTNNA2/A2M/NT5E/FGF2/ABAT/INS/SEMA3A/SYT11/SUSD4/ROBO1/MMP12/PLAT/EDN1/SERPING1/ISL1/MMRN1/FAP	30
GO:0050796	BP	GO:0050796	regulation of insulin secretion	17/440	163/18614	3.35075389857959e-07	2.84963043611334e-05	2.09148407801712e-05	SLC2A2/HADH/PFKFB2/ABCC8/RPH3AL/SFRP1/RBP4/PPARD/IL6/SLC16A1/CASR/ABAT/G6PC2/NEUROD1/CHGA/ISL1/CELA2A	17
GO:0045861	BP	GO:0045861	negative regulation of proteolysis	25/440	330/18614	3.41046195811437e-07	2.84963043611334e-05	2.09148407801712e-05	PTPN3/IL1R2/SERPINF1/GPC3/SERPINB9/PLAUR/SORL1/HGF/PLAU/A2M/SERPINB8/DPEP1/INS/CRYAB/PTGS2/SFN/SERPINB7/PLAT/TFPI2/PI15/SERPING1/SLPI/PI3/ITIH4/TM4SF20	25
GO:0051222	BP	GO:0051222	positive regulation of protein transport	24/440	309/18614	3.73456434309138e-07	3.06370078473242e-05	2.24860084657713e-05	SLC2A2/PFKFB2/ABCC8/RPH3AL/PCSK1/RBP4/CEMIP/SORL1/PPARD/BMP6/RAB29/CASR/ABAT/INS/EXPH5/TGFB3/PTGS2/MYH10/SFN/MYOM1/PLA2G1B/TGFB2/ISL1/PDZK1	24
GO:0071621	BP	GO:0071621	granulocyte chemotaxis	15/440	131/18614	4.94957588034317e-07	3.98794399501935e-05	2.92694844352624e-05	SLIT2/CCL22/EDN3/DPEP1/CCL21/S100A14/CXCL5/CD74/SCG2/PLA2G1B/EDN1/TGFB2/THBS4/ANXA1/RARRES2	15
GO:0050920	BP	GO:0050920	regulation of chemotaxis	20/440	230/18614	6.0736074904039e-07	4.80773982398288e-05	3.52863696487732e-05	PDGFRA/SLIT2/IL6/GPR183/CASR/FGF2/EDN3/CCL21/SEMA3A/CXCL12/S100A14/CD74/PGF/ROBO1/SCG2/MET/ITGA2/EDN1/THBS4/RARRES2	20
GO:0045860	BP	GO:0045860	positive regulation of protein kinase activity	26/440	366/18614	6.83390588829293e-07	5.31630747723754e-05	3.90189980482206e-05	RASGRP1/TGFA/CEMIP/PTPRC/CD86/MST1R/TNFRSF10B/EREG/VLDLR/FGF2/EDN3/INS/CCL21/CCND1/SLC1A1/MAGED1/HBEGF/AREG/ROBO1/DKK1/RELN/ADCYAP1/PLA2G1B/EDN1/TGFB2/IL18	26
GO:1903829	BP	GO:1903829	positive regulation of protein localization	30/440	468/18614	8.39385313807075e-07	6.41916362016529e-05	4.71134022700635e-05	SLC2A2/PFKFB2/ABCC8/RPH3AL/PCSK1/RBP4/EPHA2/CEMIP/WWTR1/SORL1/PPARD/BMP6/EPHB2/RAB29/CASR/ABAT/INS/SYT11/EXPH5/MSN/TGFB3/PTGS2/MYH10/SFN/MYOM1/PLA2G1B/TGFB2/ISL1/AGR2/PDZK1	30
GO:1904951	BP	GO:1904951	positive regulation of establishment of protein localization	24/440	325/18614	9.27697852755562e-07	6.97628785272183e-05	5.12024113117368e-05	SLC2A2/PFKFB2/ABCC8/RPH3AL/PCSK1/RBP4/CEMIP/SORL1/PPARD/BMP6/RAB29/CASR/ABAT/INS/EXPH5/TGFB3/PTGS2/MYH10/SFN/MYOM1/PLA2G1B/TGFB2/ISL1/PDZK1	24
GO:0046887	BP	GO:0046887	positive regulation of hormone secretion	15/440	138/18614	9.71146252325278e-07	7.18329818113386e-05	5.27217620330514e-05	SLC2A2/PFKFB2/ABCC8/RPH3AL/RBP4/PPARD/BMP6/CASR/EDN3/ABAT/INS/ADCYAP1/INHBA/EDN1/ISL1	15
GO:0033273	BP	GO:0033273	response to vitamin	12/440	88/18614	1.06061595454896e-06	7.71854707568533e-05	5.6650217198829e-05	SFRP1/PPARD/KYNU/CASR/CCND1/F5/PTGS2/ITGA2/STC1/BCHE/CYP1A1/COL1A1	12
GO:0002698	BP	GO:0002698	negative regulation of immune effector process	14/440	122/18614	1.15773307036969e-06	8.29157398969528e-05	6.08559438493406e-05	IL7R/SERPINB9/PTPRC/A2M/INS/SVEP1/IL4R/IL33/SUSD4/TGFB3/SERPING1/TGFB2/ANXA1/IL13RA2	14
GO:0050731	BP	GO:0050731	positive regulation of peptidyl-tyrosine phosphorylation	17/440	181/18614	1.4725821641248e-06	0.000103817042570798	7.61964389529047e-05	TGFA/PTPRC/BMP6/HGF/IL6/EREG/ENPP2/IL11/HBEGF/CD74/AREG/FGF7/RELN/IL24/ISL1/THBS4/IL18	17
GO:0002697	BP	GO:0002697	regulation of immune effector process	26/440	384/18614	1.68113701394055e-06	0.000116696772413843	8.56495068154977e-05	RASGRP1/IL1R1/IL7R/SERPINB9/RBP4/PTPRC/PCK1/CD86/PGC/IL6/A2M/EPHB2/INS/SVEP1/IL4R/STXBP1/IL33/CD74/SUSD4/TGFB3/CFH/SERPING1/TGFB2/ANXA1/IL13RA2/IL18	26
GO:0050679	BP	GO:0050679	positive regulation of epithelial cell proliferation	19/440	225/18614	1.80177827399938e-06	0.000123176114731594	9.04050151515481e-05	TGFA/SFRP1/PTPRN/BMP6/FGF2/FGF9/MYC/BMP5/CCND1/CXCL12/PGF/FGFBP1/AREG/MMP12/FGF7/SCG2/CLDN1/THBS4/HAS2	19
GO:1903035	BP	GO:1903035	negative regulation of response to wounding	12/440	93/18614	1.93396895058663e-06	0.000130239819478312	9.55894158451775e-05	PDGFRA/ABCC8/PLAUR/INPP5F/PLAU/FGF2/ABAT/PLAT/EDN1/SERPING1/MMRN1/FAP	12
GO:0061045	BP	GO:0061045	negative regulation of wound healing	11/440	78/18614	2.127349542381e-06	0.000141155899047398	0.000103601264091806	PDGFRA/ABCC8/PLAUR/PLAU/FGF2/ABAT/PLAT/EDN1/SERPING1/MMRN1/FAP	11
GO:0010632	BP	GO:0010632	regulation of epithelial cell migration	22/440	295/18614	2.24743498634881e-06	0.000146962705194288	0.000107863165019884	SERPINF1/SLIT2/PFN2/EPHA2/ADAMTS9/FGF2/TACSTD2/DCN/ENPP2/HBEGF/FGFBP1/PTGS2/DOCK5/FGF7/MET/ITGA2/EDN1/TGFB2/STC1/ANXA3/HAS2/ANXA1	22
GO:0043410	BP	GO:0043410	positive regulation of MAPK cascade	30/440	495/18614	2.64496898342143e-06	0.000170487143617107	0.000125128908599155	RASGRP1/IAPP/PDGFRA/CCL22/TGFA/PTPRC/MST1R/HGF/IL6/GPR183/CASR/FGF2/EDN3/INS/CCL21/SEMA3A/MAGED1/IL11/CD74/TGFB3/ROBO1/LPAR3/DKK1/ADCYAP1/DOK5/PLA2G1B/INHBA/EDN1/TGFB2/PLCE1	30
GO:0031099	BP	GO:0031099	regeneration	17/440	190/18614	2.8733192604714e-06	0.000182597415538689	0.000134017233409088	PTPN3/ELAVL4/PPARD/APOD/HGF/INPP5F/IL6/TGFBR3/CCND1/CXCL12/LCP1/PGF/KLF5/ISL1/ANXA3/CLDN1/ANXA1	17
GO:0050730	BP	GO:0050730	regulation of peptidyl-tyrosine phosphorylation	20/440	255/18614	3.02988094656056e-06	0.000189872539317795	0.000139356804939759	TGFA/SFRP1/PTPRC/BMP6/HGF/INPP5F/IL6/EREG/GPRC5A/ENPP2/IL11/HBEGF/CD74/AREG/FGF7/RELN/IL24/ISL1/THBS4/IL18	20
GO:0031100	BP	GO:0031100	animal organ regeneration	10/440	66/18614	3.17856070259362e-06	0.000196461176576745	0.000144192530214269	PTPN3/HGF/IL6/TGFBR3/CCND1/CXCL12/LCP1/PGF/ANXA3/CLDN1	10
GO:0010466	BP	GO:0010466	negative regulation of peptidase activity	19/440	236/18614	3.65064174266152e-06	0.000222590480309308	0.000163370112694355	SERPINF1/GPC3/SERPINB9/PLAUR/SORL1/HGF/A2M/SERPINB8/DPEP1/CRYAB/PTGS2/SFN/SERPINB7/TFPI2/PI15/SERPING1/SLPI/PI3/ITIH4	19
GO:0150077	BP	GO:0150077	regulation of neuroinflammatory response	8/440	41/18614	4.40750431967351e-06	0.000265155459871558	0.000194610646872882	PTPRC/CD200/IL6/SYT11/IL33/MMP3/PTGS2/IL18	8
GO:0007584	BP	GO:0007584	response to nutrient	15/440	156/18614	4.55709541176353e-06	0.000270547559182593	0.000198568174036123	SFRP1/PPARD/SLC16A1/KYNU/A2M/CASR/CCND1/F5/SST/PTGS2/ITGA2/STC1/BCHE/CYP1A1/COL1A1	15
GO:0019233	BP	GO:0019233	sensory perception of pain	12/440	103/18614	5.73784362522222e-06	0.000333638065664166	0.00024487340299073	IAPP/BDKRB1/PTGES/UCHL1/CXCL12/MGLL/IL33/PTGS2/EDNRB/TAC1/ITGA2/EDN1	12
GO:0050878	BP	GO:0050878	regulation of body fluid levels	24/440	361/18614	5.76767932664116e-06	0.000333638065664166	0.00024487340299073	PDGFRA/PLAUR/FBLN1/IL6/PAM/PLAU/EPHB2/ABAT/CCND1/STXBP1/F5/EDNRB/PLAT/TFPI2/ITGA2/CEL/EDN1/SERPING1/AGR2/HAS2/MMRN1/CELA2A/FAP/CYP4F11	24
GO:0051048	BP	GO:0051048	negative regulation of secretion	16/440	180/18614	6.10985260257285e-06	0.000348150297658584	0.000255524644558115	HADH/ABCC8/SFRP1/CD200/ABAT/INS/GJA1/SYT11/IL11/CD74/CHGA/INHBA/EDN1/ANXA1/TFF2/IL13RA2	16
GO:0030198	BP	GO:0030198	extracellular matrix organization	22/440	314/18614	6.17287761806e-06	0.000348150297658584	0.000255524644558115	MFAP4/PDGFRA/FBLN1/MMP10/ADAMTS9/IL6/FERMT1/ABI3BP/COL14A1/DPT/LCP1/MMP3/CRISPLD2/PTX3/MMP12/MMP1/ADAMTS1/TGFB2/MMP7/HAS2/COL1A1/FAP	22
GO:0046660	BP	GO:0046660	female sex differentiation	13/440	122/18614	6.3961981328865e-06	0.000353906650615477	0.000259749515406003	PDGFRA/SLIT2/FST/SFRP1/RBP4/BMPR1B/PTPRN/EREG/A2M/PTX3/DACH1/INHBA/ADAMTS1	13
GO:0043062	BP	GO:0043062	extracellular structure organization	22/440	315/18614	6.4938591280251e-06	0.000353906650615477	0.000259749515406003	MFAP4/PDGFRA/FBLN1/MMP10/ADAMTS9/IL6/FERMT1/ABI3BP/COL14A1/DPT/LCP1/MMP3/CRISPLD2/PTX3/MMP12/MMP1/ADAMTS1/TGFB2/MMP7/HAS2/COL1A1/FAP	22
GO:0070555	BP	GO:0070555	response to interleukin-1	14/440	141/18614	6.5102508867652e-06	0.000353906650615477	0.000259749515406003	IL1R2/IL1R1/CCL22/SFRP1/PCSK1/IL6/ST18/CCL21/IL1RN/EDN1/GBP1/GBP2/HAS2/ANXA1	14
GO:0019221	BP	GO:0019221	cytokine-mediated signaling pathway	29/440	492/18614	6.65839111117512e-06	0.000355099152870159	0.000260624751523311	IL1R2/IL1R1/SLIT2/CCL22/IL7R/IL1RL1/PTPRC/MST1R/IL6/EREG/ST18/CLDN18/CCL21/IL4R/SLC1A1/IL1RN/CXCL12/CXCL5/IL33/CD74/ROBO1/MMP12/OSMR/IFI27/EDN1/NFKBIA/TFF2/IL13RA2/IL18	29
GO:0007596	BP	GO:0007596	blood coagulation	18/440	224/18614	6.74207965876826e-06	0.000355099152870159	0.000260624751523311	PDGFRA/PLAUR/FBLN1/IL6/PLAU/EPHB2/ABAT/STXBP1/F5/PLAT/TFPI2/ITGA2/EDN1/SERPING1/MMRN1/CELA2A/FAP/CYP4F11	18
GO:0030728	BP	GO:0030728	ovulation	6/440	21/18614	6.76829059105356e-06	0.000355099152870159	0.000260624751523311	EREG/IL4R/PTGS2/PLAT/INHBA/ADAMTS1	6
GO:0045229	BP	GO:0045229	external encapsulating structure organization	22/440	317/18614	7.18166411184384e-06	0.000372455959455625	0.000273363766435096	MFAP4/PDGFRA/FBLN1/MMP10/ADAMTS9/IL6/FERMT1/ABI3BP/COL14A1/DPT/LCP1/MMP3/CRISPLD2/PTX3/MMP12/MMP1/ADAMTS1/TGFB2/MMP7/HAS2/COL1A1/FAP	22
GO:0046545	BP	GO:0046545	development of primary female sexual characteristics	12/440	106/18614	7.74756016323104e-06	0.000397238539278391	0.000291552921932115	PDGFRA/SLIT2/FST/SFRP1/BMPR1B/PTPRN/EREG/A2M/PTX3/DACH1/INHBA/ADAMTS1	12
GO:0033002	BP	GO:0033002	muscle cell proliferation	19/440	249/18614	7.9421778895485e-06	0.000402641647613964	0.000295518529160492	OGN/RBP4/PPARD/APOD/HGF/IL6/TGFBR3/EREG/FGF2/FGF9/GJA1/HBEGF/TGFB3/PTGS2/ITGA2/EDN1/ADAMTS1/TGFB2/IL18	19
GO:0006959	BP	GO:0006959	humoral immune response	19/440	250/18614	8.41143200354424e-06	0.000421693124444351	0.000309501346001757	PTPRC/PGC/IL6/GPR183/A2M/SVEP1/C1R/CXCL5/SUSD4/C1S/CFH/C7/PLA2G1B/SERPING1/SLPI/PI3/LGALS4/DEFB1/RARRES2	19
GO:0030277	BP	GO:0030277	maintenance of gastrointestinal epithelium	6/440	22/18614	9.12144061145308e-06	0.000448597367481665	0.000329247694591573	RBP4/MUC6/TFF1/NEUROD1/PBLD/TFF2	6
GO:0050817	BP	GO:0050817	coagulation	18/440	229/18614	9.14693213836728e-06	0.000448597367481665	0.000329247694591573	PDGFRA/PLAUR/FBLN1/IL6/PLAU/EPHB2/ABAT/STXBP1/F5/PLAT/TFPI2/ITGA2/EDN1/SERPING1/MMRN1/CELA2A/FAP/CYP4F11	18
GO:0007599	BP	GO:0007599	hemostasis	18/440	230/18614	9.71144942115248e-06	0.000471161933206882	0.000345808940338944	PDGFRA/PLAUR/FBLN1/IL6/PLAU/EPHB2/ABAT/STXBP1/F5/PLAT/TFPI2/ITGA2/EDN1/SERPING1/MMRN1/CELA2A/FAP/CYP4F11	18
GO:0061138	BP	GO:0061138	morphogenesis of a branching epithelium	16/440	188/18614	1.06279754516926e-05	0.000502950566778233	0.000369140183623628	SLIT2/GPC3/SFRP1/EPHA2/HGF/CASR/FGF2/MYC/TGM2/TACSTD2/MAGED1/AREG/FGF7/MET/GRHL2/EDN1	16
GO:0048608	BP	GO:0048608	reproductive structure development	21/440	301/18614	1.06859539243857e-05	0.000502950566778233	0.000369140183623628	PDGFRA/SERPINF1/SLIT2/FST/SFRP1/RBP4/BMPR1B/PTPRN/BMP6/EREG/A2M/FGF9/NR0B1/BMP5/CCND1/YBX3/PTX3/INHBA/ADAMTS1/TGFB2/ANXA1	21
GO:1990266	BP	GO:1990266	neutrophil migration	13/440	128/18614	1.08466324688119e-05	0.000502950566778233	0.000369140183623628	IL1R1/SLIT2/CCL22/EDN3/DPEP1/CCL21/CXCL5/CD74/PLA2G1B/EDN1/TGFB2/GP2/THBS4	13
GO:0010712	BP	GO:0010712	regulation of collagen metabolic process	8/440	46/18614	1.08538896288875e-05	0.000502950566778233	0.000369140183623628	MFAP4/PPARD/IL6/TGFB3/SERPINB7/ITGA2/INHBA/FAP	8
GO:0008544	BP	GO:0008544	epidermis development	24/440	375/18614	1.09240149699173e-05	0.000502950566778233	0.000369140183623628	SFRP4/FST/EPHA2/PPARD/LAMC2/MAFB/EREG/FERMT1/FGF2/MCOLN3/SVEP1/EXPH5/SFN/FGF7/DKK1/MET/GRHL2/LAMB3/KRT7/INHBA/TGFB2/CLDN1/ANXA1/IL18	24
GO:0014812	BP	GO:0014812	muscle cell migration	12/440	110/18614	1.13726960060461e-05	0.000518319236154345	0.000380420006751952	SLIT2/SORL1/PPARD/PLAU/FGF9/DOCK5/PLAT/ITGA2/ADAMTS1/THBS4/HAS2/ANXA1	12
GO:0046942	BP	GO:0046942	carboxylic acid transport	23/440	352/18614	1.19381477366196e-05	0.000538649225876276	0.000395341187151634	PTGES/SLC6A20/PPARD/ACSL5/SLC16A1/CASR/SLC16A7/SLC43A3/SLC6A14/ABAT/SLC1A1/GJA1/STXBP1/SLC7A8/SLC17A6/SLC1A2/PTGS2/SLC16A4/SLC22A3/PLA2G1B/EDN1/ANXA1/SLC38A4	23
GO:0007568	BP	GO:0007568	aging	15/440	169/18614	1.2099186229128e-05	0.000540510180849759	0.000396707033630399	SERPINF1/ELAVL4/APOD/FGF2/ABAT/CRYAB/SLC1A2/TGFB3/PTGS2/EDNRB/INHBA/EDN1/SERPING1/CLDN1/CYP1A1	15
GO:0071347	BP	GO:0071347	cellular response to interleukin-1	12/440	111/18614	1.24830350204558e-05	0.000547391488357823	0.000401757564010291	IL1R2/IL1R1/CCL22/SFRP1/IL6/ST18/CCL21/IL1RN/EDN1/GBP1/GBP2/HAS2	12
GO:0015849	BP	GO:0015849	organic acid transport	23/440	353/18614	1.24958606606506e-05	0.000547391488357823	0.000401757564010291	PTGES/SLC6A20/PPARD/ACSL5/SLC16A1/CASR/SLC16A7/SLC43A3/SLC6A14/ABAT/SLC1A1/GJA1/STXBP1/SLC7A8/SLC17A6/SLC1A2/PTGS2/SLC16A4/SLC22A3/PLA2G1B/EDN1/ANXA1/SLC38A4	23
GO:0061458	BP	GO:0061458	reproductive system development	21/440	305/18614	1.30530118447282e-05	0.000566299898494361	0.000415635377161081	PDGFRA/SERPINF1/SLIT2/FST/SFRP1/RBP4/BMPR1B/PTPRN/BMP6/EREG/A2M/FGF9/NR0B1/BMP5/CCND1/YBX3/PTX3/INHBA/ADAMTS1/TGFB2/ANXA1	21
GO:0036293	BP	GO:0036293	response to decreased oxygen levels	21/440	306/18614	1.37142390517544e-05	0.000589320443823959	0.000432531288790167	SFRP1/PPARD/TGFBR3/PAM/PLAU/CASR/MYC/ABAT/SLC1A1/CXCL12/CRYAB/PGF/TGFB3/PTGS2/DDIT4/PLAT/ITGA2/EDN1/TGFB2/STC1/CYP1A1	21
GO:0007548	BP	GO:0007548	sex differentiation	20/440	283/18614	1.43392993958813e-05	0.00061036715919072	0.000447978509428426	PDGFRA/SLIT2/FST/SFRP1/RBP4/BMPR1B/PTPRN/BMP6/EREG/A2M/FGF9/NR0B1/BMP5/CCND1/YBX3/PTX3/DACH1/INHBA/ADAMTS1/TGFB2	20
GO:0015711	BP	GO:0015711	organic anion transport	26/440	433/18614	1.45253176483918e-05	0.000612506852612558	0.000449548935778067	SLC2A2/PTGES/SLC6A20/SLC4A8/PPARD/ACSL5/SLC16A1/CASR/SLC16A7/SLC43A3/SLC6A14/ABAT/SLC1A1/GJA1/STXBP1/SLC7A8/SLC4A10/SLC17A6/SLC1A2/PTGS2/SLC16A4/SLC22A3/PLA2G1B/EDN1/ANXA1/SLC38A4	26
GO:0035633	BP	GO:0035633	maintenance of blood-brain barrier	7/440	35/18614	1.49090728595537e-05	0.000618507201059525	0.000453952886929186	ABCC8/IL6/SH3GL2/SLC1A1/GJA1/PTGS2/CLDN1	7
GO:0048015	BP	GO:0048015	phosphatidylinositol-mediated signaling	15/440	172/18614	1.4941774139071e-05	0.000618507201059525	0.000453952886929186	RASGRP1/PDGFRA/PPARD/PLCB4/FBXL2/HGF/INPP5F/FGF2/INS/DCN/RELN/EDN1/TGFB2/PLCE1/IL18	15
GO:0007612	BP	GO:0007612	learning	14/440	152/18614	1.54759065624035e-05	0.000632193039813333	0.000463997597809991	ABCC8/ELAVL4/BTG2/EPHB2/PDE8B/ATP8A1/SLC1A1/NPTX2/SYT11/MEIS2/PTGS2/DKK1/RELN/BCHE	14
GO:0070482	BP	GO:0070482	response to oxygen levels	22/440	333/18614	1.5552621325195e-05	0.000632193039813333	0.000463997597809991	SFRP1/PPARD/TGFBR3/PAM/PLAU/CASR/MYC/ABAT/SLC1A1/CXCL12/CRYAB/PGF/TGFB3/PTGS2/DDIT4/PLAT/ITGA2/EDN1/TGFB2/STC1/CYP1A1/COL1A1	22
GO:0001894	BP	GO:0001894	tissue homeostasis	19/440	263/18614	1.72371865595364e-05	0.000685982267815144	0.000503476160541816	IAPP/ABCC8/RBP4/WWTR1/IL6/MUC6/CLDN18/SH3GL2/SLC1A1/GJA1/TFF1/NEUROD1/PTGS2/PBLD/CLDN1/ALB/TFF2/PIGR/AZGP1	19
GO:0060249	BP	GO:0060249	anatomical structure homeostasis	19/440	263/18614	1.72371865595364e-05	0.000685982267815144	0.000503476160541816	IAPP/ABCC8/RBP4/WWTR1/IL6/MUC6/CLDN18/SH3GL2/SLC1A1/GJA1/TFF1/NEUROD1/PTGS2/PBLD/CLDN1/ALB/TFF2/PIGR/AZGP1	19
GO:0002274	BP	GO:0002274	myeloid leukocyte activation	18/440	240/18614	1.73319987878826e-05	0.000685982267815144	0.000503476160541816	RASGRP1/PTGDS/IL1RL1/PTPRC/CD200/IL6/DHRS2/IL4R/SYT11/STXBP1/IL33/CD74/CHGA/ANXA3/ANXA1/IL13RA2/SLC18A2/IL18	18
GO:0050918	BP	GO:0050918	positive chemotaxis	9/440	64/18614	1.84825701084989e-05	0.000725159620256932	0.00053223034838753	HGF/CASR/FGF2/CXCL12/PGF/FGF7/SCG2/MET/ITGA2	9
GO:0050727	BP	GO:0050727	regulation of inflammatory response	25/440	414/18614	1.9292424139471e-05	0.000744878489456359	0.000546702997347355	PTGES/IL1R1/SERPINF1/IL1RL1/PTPRC/PPARD/CD200/FBXL2/HGF/IL6/NT5E/INS/IDO1/SYT11/MGLL/IL33/MMP3/PTGS2/EDNRB/OSMR/ITGA2/NFKBIA/ISL1/ANXA1/IL18	25
GO:0030509	BP	GO:0030509	BMP signaling pathway	15/440	176/18614	1.96455098061407e-05	0.000744878489456359	0.000546702997347355	SFRP4/FST/GPC3/SFRP1/BMPR1B/SORL1/BMP6/TGFBR3/SMAD9/CHRDL1/FSTL3/TGFB3/DKK1/INHBA/TGFB2	15
GO:0048017	BP	GO:0048017	inositol lipid-mediated signaling	15/440	176/18614	1.96455098061407e-05	0.000744878489456359	0.000546702997347355	RASGRP1/PDGFRA/PPARD/PLCB4/FBXL2/HGF/INPP5F/FGF2/INS/DCN/RELN/EDN1/TGFB2/PLCE1/IL18	15
GO:0048660	BP	GO:0048660	regulation of smooth muscle cell proliferation	15/440	176/18614	1.96455098061407e-05	0.000744878489456359	0.000546702997347355	OGN/PPARD/APOD/IL6/EREG/FGF2/FGF9/GJA1/HBEGF/TGFB3/PTGS2/ITGA2/EDN1/ADAMTS1/IL18	15
GO:0030195	BP	GO:0030195	negative regulation of blood coagulation	8/440	50/18614	2.05609767386996e-05	0.00076995427047768	0.000565107347639693	PDGFRA/PLAUR/PLAU/ABAT/PLAT/EDN1/SERPING1/FAP	8
GO:1903531	BP	GO:1903531	negative regulation of secretion by cell	14/440	156/18614	2.07728739812195e-05	0.00076995427047768	0.000565107347639693	HADH/ABCC8/SFRP1/CD200/ABAT/INS/GJA1/SYT11/IL11/CHGA/INHBA/EDN1/ANXA1/IL13RA2	14
GO:2000146	BP	GO:2000146	negative regulation of cell motility	24/440	390/18614	2.08187989801146e-05	0.00076995427047768	0.000565107347639693	SERPINF1/SLIT2/ABCC8/PFN2/SFRP1/FBLN1/ADAMTS9/PPARD/APOD/CD200/FGF2/TACSTD2/DPEP1/CCL21/BMP5/CXCL12/DCN/GJA1/IL33/CD74/ROBO1/DACH1/IL24/STC1	24
GO:0048661	BP	GO:0048661	positive regulation of smooth muscle cell proliferation	11/440	99/18614	2.21029777421916e-05	0.00081080191522576	0.000595087445245483	IL6/EREG/FGF2/FGF9/GJA1/HBEGF/PTGS2/ITGA2/EDN1/ADAMTS1/IL18	11
GO:0001666	BP	GO:0001666	response to hypoxia	20/440	293/18614	2.36887723615351e-05	0.00085855830072572	0.000630138207839473	SFRP1/PPARD/TGFBR3/PAM/PLAU/CASR/MYC/ABAT/CXCL12/CRYAB/PGF/TGFB3/PTGS2/DDIT4/PLAT/ITGA2/EDN1/TGFB2/STC1/CYP1A1	20
GO:1900047	BP	GO:1900047	negative regulation of hemostasis	8/440	51/18614	2.38879590550289e-05	0.00085855830072572	0.000630138207839473	PDGFRA/PLAUR/PLAU/ABAT/PLAT/EDN1/SERPING1/FAP	8
GO:0120254	BP	GO:0120254	olefinic compound metabolic process	14/440	158/18614	2.39756972277129e-05	0.00085855830072572	0.000630138207839473	RBP4/PTGDS/EPHX2/BMP6/BMP5/MGLL/DHRS9/PTGS2/FADS2/EDNRB/CEL/CYP3A5/CYP1A1/CYP4F11	14
GO:0048880	BP	GO:0048880	sensory system development	24/440	395/18614	2.55926327294928e-05	0.00090289689604057	0.000662680485942431	PDGFRA/SERPINF1/RBP4/EPHA2/BMPR1B/BMP6/TMOD1/EPHB2/FGF2/FGF9/SEMA3A/SLC1A1/MEIS2/CHRDL1/SLC17A6/GPM6A/CRYAB/EFEMP1/NEUROD1/GRHL2/INHBA/TGFB2/ISL1/CYP1A1	24
GO:0048659	BP	GO:0048659	smooth muscle cell proliferation	15/440	180/18614	2.56140963415765e-05	0.00090289689604057	0.000662680485942431	OGN/PPARD/APOD/IL6/EREG/FGF2/FGF9/GJA1/HBEGF/TGFB3/PTGS2/ITGA2/EDN1/ADAMTS1/IL18	15
GO:0051346	BP	GO:0051346	negative regulation of hydrolase activity	22/440	345/18614	2.67877675158922e-05	0.000929741592551581	0.000682383130404832	SERPINF1/GPC3/SERPINB9/PLAUR/SORL1/HGF/A2M/SERPINB8/DPEP1/CRYAB/PTGS2/PTX3/SFN/SERPINB7/TFPI2/PI15/SERPING1/SLPI/PI3/TGFB2/ITIH4/ANXA1	22
GO:0090287	BP	GO:0090287	regulation of cellular response to growth factor stimulus	22/440	345/18614	2.67877675158922e-05	0.000929741592551581	0.000682383130404832	SFRP4/SLIT2/FST/GPC3/SFRP1/SORL1/TGFBR3/FERMT1/FGF2/FGF9/DCN/CHRDL1/LTBP1/FSTL3/FGFBP1/TGFB3/ROBO1/DKK1/PBLD/DOK5/PMEPA1/PEG10	22
GO:0001763	BP	GO:0001763	morphogenesis of a branching structure	16/440	203/18614	2.7627965227486e-05	0.000945280762577447	0.000693788092354574	SLIT2/GPC3/SFRP1/EPHA2/HGF/CASR/FGF2/MYC/TGM2/TACSTD2/MAGED1/AREG/FGF7/MET/GRHL2/EDN1	16
GO:0006636	BP	GO:0006636	unsaturated fatty acid biosynthetic process	8/440	52/18614	2.7654490394553e-05	0.000945280762577447	0.000693788092354574	PTGES/PTGDS/SCD/CD74/PTGS2/FADS2/EDN1/ANXA1	8
GO:0008585	BP	GO:0008585	female gonad development	11/440	102/18614	2.93205453861583e-05	0.000994693990844708	0.00073005489342979	PDGFRA/SLIT2/FST/SFRP1/BMPR1B/PTPRN/EREG/A2M/PTX3/INHBA/ADAMTS1	11
GO:0052547	BP	GO:0052547	regulation of peptidase activity	25/440	425/18614	2.98359140444361e-05	0.000999713574072599	0.000733739012698861	SERPINF1/GPC3/ATP2A3/SERPINB9/PLAUR/SORL1/HGF/A2M/SERPINB8/ST18/MYC/DPEP1/SLC1A1/CRYAB/PTGS2/ROBO1/APH1B/SFN/SERPINB7/TFPI2/PI15/SERPING1/SLPI/PI3/ITIH4	25
GO:0016485	BP	GO:0016485	protein processing	18/440	250/18614	2.99116428412679e-05	0.000999713574072599	0.000733739012698861	IL1R2/SPON1/PCSK1/PLAUR/MAFB/PLAU/TMPRSS4/CTSE/CPE/C1R/SRGN/ENPEP/APH1B/PLAT/KLK1/CUZD1/PCSK2/BCHE	18
GO:0040013	BP	GO:0040013	negative regulation of locomotion	25/440	427/18614	3.22350755272243e-05	0.0010694460351385	0.000784919099138139	SERPINF1/SLIT2/ABCC8/PFN2/SFRP1/FBLN1/ADAMTS9/PPARD/APOD/CD200/FGF2/TACSTD2/DPEP1/CCL21/BMP5/SEMA3A/CXCL12/DCN/GJA1/IL33/CD74/ROBO1/DACH1/IL24/STC1	25
GO:0030336	BP	GO:0030336	negative regulation of cell migration	23/440	375/18614	3.2529764597963e-05	0.00107134523989788	0.000786313019017991	SERPINF1/SLIT2/ABCC8/PFN2/SFRP1/ADAMTS9/PPARD/APOD/CD200/FGF2/TACSTD2/DPEP1/CCL21/BMP5/CXCL12/DCN/GJA1/IL33/CD74/ROBO1/DACH1/IL24/STC1	23
GO:0090092	BP	GO:0090092	regulation of transmembrane receptor protein serine/threonine kinase signaling pathway	20/440	301/18614	3.47656207130713e-05	0.00113668464244477	0.000834268823518859	SFRP4/FST/GPC3/SFRP1/SORL1/BMP6/TGFBR3/FERMT1/FGF9/BMP5/CHRDL1/LTBP1/FSTL3/TGFB3/DKK1/PBLD/PMEPA1/INHBA/PEG10/TGFB2	20
GO:0044703	BP	GO:0044703	multi-organism reproductive process	16/440	207/18614	3.50603390112333e-05	0.00113807373826392	0.000835288349332374	ABCC8/FBLN1/PPARD/PAM/LDOC1/IDO1/GJA1/PGF/TGFB3/PTGS2/TAC1/ADCYAP1/ITGA2/EDN1/STC1/CYP1A1	16
GO:0050819	BP	GO:0050819	negative regulation of coagulation	8/440	54/18614	3.6689683651985e-05	0.00117406987686352	0.000861707687712915	PDGFRA/PLAUR/PLAU/ABAT/PLAT/EDN1/SERPING1/FAP	8
GO:0071385	BP	GO:0071385	cellular response to glucocorticoid stimulus	8/440	54/18614	3.6689683651985e-05	0.00117406987686352	0.000861707687712915	SERPINF1/PCK1/DDIT4/PLAT/EDN1/STC1/ISL1/ANXA1	8
GO:1901654	BP	GO:1901654	response to ketone	16/440	208/18614	3.71743170336563e-05	0.00118120083419618	0.000866941448390533	SERPINF1/SLIT2/SFRP1/PCK1/TGFBR3/A2M/CCL21/CCND1/F5/MSN/TGFB3/DDIT4/PLAT/EDN1/TGFB2/CLDN1	16
GO:0048511	BP	GO:0048511	rhythmic process	20/440	303/18614	3.81740286891613e-05	0.00119786948437603	0.000879175391435004	PDGFRA/SERPINF1/SLIT2/PTGDS/BMPR1B/PTPRN/PER3/PAM/EREG/KAT2B/A2M/MAGED1/TGFB3/PTX3/HLF/INHBA/ADAMTS1/TGFB2/HAS2/CA12	20
GO:0030193	BP	GO:0030193	regulation of blood coagulation	9/440	70/18614	3.85145984519323e-05	0.00119786948437603	0.000879175391435004	PDGFRA/PLAUR/PLAU/EPHB2/ABAT/PLAT/EDN1/SERPING1/FAP	9
GO:0010232	BP	GO:0010232	vascular transport	10/440	87/18614	3.87608476770614e-05	0.00119786948437603	0.000879175391435004	ATP2A3/SLC6A20/SLC4A8/SLC16A1/SLC16A7/ATP8A1/SLC1A1/SLC7A8/SLC1A2/SLC22A3	10
GO:0150104	BP	GO:0150104	transport across blood-brain barrier	10/440	87/18614	3.87608476770614e-05	0.00119786948437603	0.000879175391435004	ATP2A3/SLC6A20/SLC4A8/SLC16A1/SLC16A7/ATP8A1/SLC1A1/SLC7A8/SLC1A2/SLC22A3	10
GO:0071772	BP	GO:0071772	response to BMP	15/440	187/18614	3.99791032636576e-05	0.00121882239138935	0.000894553761504032	SFRP4/FST/GPC3/SFRP1/BMPR1B/SORL1/BMP6/TGFBR3/SMAD9/CHRDL1/FSTL3/TGFB3/DKK1/INHBA/TGFB2	15
GO:0071773	BP	GO:0071773	cellular response to BMP stimulus	15/440	187/18614	3.99791032636576e-05	0.00121882239138935	0.000894553761504032	SFRP4/FST/GPC3/SFRP1/BMPR1B/SORL1/BMP6/TGFBR3/SMAD9/CHRDL1/FSTL3/TGFB3/DKK1/INHBA/TGFB2	15
GO:0006690	BP	GO:0006690	icosanoid metabolic process	12/440	125/18614	4.14201449969333e-05	0.00125427982702123	0.000920577719253636	PTGES/PTGDS/GGT5/DPEP1/MGLL/CD74/PTGS2/PLA2G1B/EDN1/ANXA1/CYP1A1/CYP4F11	12
GO:0045137	BP	GO:0045137	development of primary sexual characteristics	17/440	233/18614	4.19265049614323e-05	0.00126114926923988	0.000925619541113446	PDGFRA/SLIT2/FST/SFRP1/BMPR1B/PTPRN/EREG/A2M/FGF9/NR0B1/CCND1/YBX3/PTX3/DACH1/INHBA/ADAMTS1/TGFB2	17
GO:0001505	BP	GO:0001505	regulation of neurotransmitter levels	16/440	211/18614	4.42074953301676e-05	0.00132095509224978	0.000969513979147489	RPH3AL/PFN2/GABRA2/SLC4A8/ABAT/SYT11/STXBP1/PCLO/GAD2/SLC1A2/SYP/SLC22A3/CADPS/PTPRN2/BCHE/SLC18A2	16
GO:0051604	BP	GO:0051604	protein maturation	21/440	332/18614	4.57744183346239e-05	0.00134439670536504	0.00098671893315566	IL1R2/SPON1/PCSK1/PLAUR/FBLN1/SORL1/MAFB/PLAU/KAT2B/TMPRSS4/CTSE/CPE/C1R/SRGN/ENPEP/APH1B/PLAT/KLK1/CUZD1/PCSK2/BCHE	21
GO:0030593	BP	GO:0030593	neutrophil chemotaxis	11/440	107/18614	4.5885880457938e-05	0.00134439670536504	0.00098671893315566	SLIT2/CCL22/EDN3/DPEP1/CCL21/CXCL5/CD74/PLA2G1B/EDN1/TGFB2/THBS4	11
GO:0090277	BP	GO:0090277	positive regulation of peptide hormone secretion	11/440	107/18614	4.5885880457938e-05	0.00134439670536504	0.00098671893315566	SLC2A2/PFKFB2/ABCC8/RPH3AL/RBP4/PPARD/CASR/ABAT/INS/ADCYAP1/ISL1	11
GO:0002687	BP	GO:0002687	positive regulation of leukocyte migration	13/440	147/18614	4.75555402716689e-05	0.00138432643681142	0.00101602532899606	BDKRB1/IL1R1/IL6/EDN3/CCL21/CXCL12/S100A14/CD74/PGF/ITGA2/EDN1/THBS4/RARRES2	13
GO:0043588	BP	GO:0043588	skin development	20/440	308/18614	4.80358349066603e-05	0.00138934414806956	0.00101970807433437	FST/EPHA2/MAFB/EREG/FERMT1/EXPH5/ITGA6/SFN/FGF7/DKK1/MET/GRHL2/ITGA2/KRT7/INHBA/TGFB2/CLDN1/ANXA1/COL1A1/IL18	20
GO:1900046	BP	GO:1900046	regulation of hemostasis	9/440	72/18614	4.83503303304078e-05	0.00138953306019618	0.00101984672624514	PDGFRA/PLAUR/PLAU/EPHB2/ABAT/PLAT/EDN1/SERPING1/FAP	9
GO:0050777	BP	GO:0050777	negative regulation of immune response	15/440	191/18614	5.10335350006399e-05	0.00145736272103093	0.00106963025391081	ARG2/IL7R/SERPINB9/IL1RL1/PTPRC/A2M/INS/SVEP1/IL4R/IL33/SUSD4/MMP12/SERPING1/ANXA1/IL13RA2	15
GO:1903522	BP	GO:1903522	regulation of blood circulation	18/440	261/18614	5.26158416209646e-05	0.00149309859996096	0.00109585857490602	GLP1R/ATP2A3/CACNA1D/CASR/EDN3/SLC1A1/GJA1/TRPC1/HBEGF/PTGS2/DOCK5/EDNRB/CHGA/EDN1/KCNMB2/TGFB2/STC1/ISL1	18
GO:0002793	BP	GO:0002793	positive regulation of peptide secretion	11/440	109/18614	5.44755906689205e-05	0.0015350201903367	0.00112662689408344	SLC2A2/PFKFB2/ABCC8/RPH3AL/RBP4/PPARD/CASR/ABAT/INS/ADCYAP1/ISL1	11
GO:0002448	BP	GO:0002448	mast cell mediated immunity	8/440	57/18614	5.47735484583796e-05	0.0015350201903367	0.00112662689408344	RASGRP1/SERPINB9/PTGDS/IL4R/STXBP1/CHGA/IL13RA2/SLC18A2	8
GO:2000659	BP	GO:2000659	regulation of interleukin-1-mediated signaling pathway	4/440	10/18614	5.77650143854011e-05	0.00160886262288228	0.00118082349094524	IL1R2/IL1R1/IL6/IL1RN	4
GO:0044706	BP	GO:0044706	multi-multicellular organism process	16/440	216/18614	5.85587513239822e-05	0.00162096371763072	0.00118970508017596	ABCC8/FBLN1/PPARD/PAM/LDOC1/IDO1/GJA1/PGF/TGFB3/PTGS2/TAC1/ADCYAP1/ITGA2/EDN1/STC1/CYP1A1	16
GO:0002444	BP	GO:0002444	myeloid leukocyte mediated immunity	11/440	110/18614	5.92648011870177e-05	0.00163050477412088	0.00119670773128599	RASGRP1/SERPINB9/PTGDS/IL6/IL4R/STXBP1/CHGA/PLA2G1B/ANXA3/IL13RA2/SLC18A2	11
GO:0002825	BP	GO:0002825	regulation of T-helper 1 type immune response	6/440	30/18614	6.18379448319399e-05	0.0016816353422282	0.0012342349726227	IL1R1/IL1RL1/IL4R/IL33/ANXA1/IL18	6
GO:0006956	BP	GO:0006956	complement activation	8/440	58/18614	6.2241379023074e-05	0.0016816353422282	0.0012342349726227	A2M/SVEP1/C1R/SUSD4/C1S/CFH/C7/SERPING1	8
GO:0043616	BP	GO:0043616	keratinocyte proliferation	8/440	58/18614	6.2241379023074e-05	0.0016816353422282	0.0012342349726227	FST/PPARD/EREG/FERMT1/AREG/SFN/FGF7/HAS2	8
GO:0042742	BP	GO:0042742	defense response to bacterium	20/440	314/18614	6.28234719820814e-05	0.00168725896180447	0.00123836242390744	ARG2/IL7R/EPHA2/PGC/IL6/IL22RA1/SYT11/S100A14/CHGA/PLA2G1B/SLPI/PI3/ANXA3/LGALS4/GBP2/RNASE1/DEFB1/RARRES2/LCN2/IL18	20
GO:0042445	BP	GO:0042445	hormone metabolic process	17/440	241/18614	6.39367174587739e-05	0.00170699685901768	0.00125284903846342	PDGFRA/PCSK1/RBP4/BMP6/DHRS2/DIO2/PDE8B/BMP5/CPE/ENPEP/DHRS9/EDNRB/PCSK2/CEL/BCHE/CYP3A5/CYP1A1	17
GO:0050818	BP	GO:0050818	regulation of coagulation	9/440	75/18614	6.70295512291834e-05	0.00177904314791809	0.00130572735707128	PDGFRA/PLAUR/PLAU/EPHB2/ABAT/PLAT/EDN1/SERPING1/FAP	9
GO:0014066	BP	GO:0014066	regulation of phosphatidylinositol 3-kinase signaling	11/440	112/18614	6.99351689627541e-05	0.00184530691438565	0.00135436159776439	RASGRP1/PDGFRA/PPARD/FBXL2/HGF/FGF2/INS/DCN/RELN/TGFB2/IL18	11
GO:0050890	BP	GO:0050890	cognition	20/440	317/18614	7.16360153666792e-05	0.00187919593799103	0.0013792344207073	CHL1/GLP1R/SERPINF1/ABCC8/ELAVL4/BTG2/EPHB2/VLDLR/INS/PDE8B/ATP8A1/SLC1A1/NPTX2/SYT11/MEIS2/TUSC3/PTGS2/DKK1/RELN/BCHE	20
GO:0010634	BP	GO:0010634	positive regulation of epithelial cell migration	14/440	176/18614	7.86530889847651e-05	0.00205134530346393	0.00150558331576557	FGF2/ENPP2/HBEGF/FGFBP1/PTGS2/DOCK5/FGF7/MET/ITGA2/EDN1/TGFB2/ANXA3/HAS2/ANXA1	14
GO:0032496	BP	GO:0032496	response to lipopolysaccharide	21/440	345/18614	7.93332728123558e-05	0.00205719383292729	0.00150987583948984	BDKRB1/ABCC8/PCSK1/PPARD/CD86/BMP6/IL6/EPHB2/LDOC1/IDO1/S100A14/CXCL5/PTGS2/EDNRB/IL24/EDN1/SLPI/NFKBIA/CLDN1/CYP1A1/IL18	21
GO:0007178	BP	GO:0007178	transmembrane receptor protein serine/threonine kinase signaling pathway	23/440	398/18614	8.0864176761376e-05	0.00207225234576899	0.00152092802346707	SFRP4/FST/GPC3/SFRP1/BMPR1B/WWTR1/SORL1/BMP6/TGFBR3/FERMT1/SMAD9/FGF9/BMP5/CHRDL1/LTBP1/FSTL3/TGFB3/DKK1/PBLD/PMEPA1/INHBA/PEG10/TGFB2	23
GO:0060485	BP	GO:0060485	mesenchyme development	20/440	320/18614	8.15299462793272e-05	0.00207225234576899	0.00152092802346707	SFRP1/WWTR1/MARK1/HGF/IL6/TGFBR3/FGF9/EDN3/MYC/BMP5/SEMA3A/TGFB3/ROBO1/EDNRB/DKK1/EDN1/TGFB2/ISL1/HAS2/COL1A1	20
GO:0072001	BP	GO:0072001	renal system development	20/440	320/18614	8.15299462793272e-05	0.00207225234576899	0.00152092802346707	ARG2/PDGFRA/SERPINF1/SLIT2/GPC3/SFRP1/RBP4/WWTR1/BMP6/FGF2/MYC/TACSTD2/MAGED1/ENPEP/EDNRB/SERPINB7/ADAMTS1/TGFB2/HAS2/PLCE1	20
GO:0007173	BP	GO:0007173	epidermal growth factor receptor signaling pathway	11/440	114/18614	8.22103656676971e-05	0.00207225234576899	0.00152092802346707	PTPN3/TGFA/PLAUR/EREG/GPRC5A/HBEGF/EFEMP1/AREG/AGR2/PLCE1/PIGR	11
GO:0033559	BP	GO:0033559	unsaturated fatty acid metabolic process	11/440	114/18614	8.22103656676971e-05	0.00207225234576899	0.00152092802346707	PTGES/PTGDS/SCD/MGLL/CD74/PTGS2/FADS2/EDN1/ANXA1/CYP1A1/CYP4F11	11
GO:0051546	BP	GO:0051546	keratinocyte migration	5/440	20/18614	8.34003533462404e-05	0.00209056885721243	0.00153437141302498	PPARD/FERMT1/HBEGF/FGF7/HAS2	5
GO:0002366	BP	GO:0002366	leukocyte activation involved in immune response	19/440	296/18614	8.61198446311241e-05	0.00214681071257255	0.00157565007972967	RASGRP1/PTGDS/PTPRC/PCK1/CD86/IL6/DOCK10/GPR183/IL4R/STXBP1/LCP1/IL33/CD74/CHGA/ANXA3/ANXA1/IL13RA2/SLC18A2/IL18	19
GO:0043434	BP	GO:0043434	response to peptide hormone	24/440	427/18614	8.74820905587442e-05	0.00215328585241416	0.00158040250366157	HADH/GLP1R/ABCC8/PCSK1/SORL1/PCK1/BTG2/TGFBR3/EREG/KAT2B/INS/CXCL12/TFF1/AREG/PTGS2/EDNRB/PLAT/PLA2G1B/INHBA/EDN1/ANXA1/RARRES2/COL1A1/CELA2A	24
GO:0045785	BP	GO:0045785	positive regulation of cell adhesion	26/440	482/18614	8.79824091276082e-05	0.00215328585241416	0.00158040250366157	RASGRP1/IL7R/SFRP1/PLAUR/PTPRC/PCK1/CD86/IL6/FERMT1/TGM2/ABI3BP/CCL21/IL4R/CXCL12/FSTL3/CD74/DOCK5/CHST4/ITGA2/TGFB2/AGR2/HAS2/ANXA1/MMRN1/CEACAM6/IL18	26
GO:0045628	BP	GO:0045628	regulation of T-helper 2 cell differentiation	4/440	11/18614	8.90800164566408e-05	0.00215328585241416	0.00158040250366157	CD86/IL4R/ANXA1/IL18	4
GO:0046456	BP	GO:0046456	icosanoid biosynthetic process	8/440	61/18614	8.98935611896445e-05	0.00215328585241416	0.00158040250366157	PTGES/PTGDS/GGT5/CD74/PTGS2/PLA2G1B/EDN1/ANXA1	8
GO:0002690	BP	GO:0002690	positive regulation of leukocyte chemotaxis	10/440	96/18614	9.0491578316713e-05	0.00215328585241416	0.00158040250366157	IL6/EDN3/CCL21/CXCL12/S100A14/CD74/PGF/EDN1/THBS4/RARRES2	10
GO:0002443	BP	GO:0002443	leukocyte mediated immunity	23/440	401/18614	9.05009796802416e-05	0.00215328585241416	0.00158040250366157	RASGRP1/IL1R1/IL7R/SERPINB9/PTGDS/PTPRC/IL6/SVEP1/TUBB4B/IL4R/STXBP1/C1R/CD74/SUSD4/C1S/C7/CHGA/PLA2G1B/SERPING1/ANXA3/IL13RA2/SLC18A2/IL18	23
GO:0001516	BP	GO:0001516	prostaglandin biosynthetic process	6/440	32/18614	9.06747145298516e-05	0.00215328585241416	0.00158040250366157	PTGES/PTGDS/CD74/PTGS2/EDN1/ANXA1	6
GO:0010669	BP	GO:0010669	epithelial structure maintenance	6/440	32/18614	9.06747145298516e-05	0.00215328585241416	0.00158040250366157	RBP4/MUC6/TFF1/NEUROD1/PBLD/TFF2	6
GO:0046457	BP	GO:0046457	prostanoid biosynthetic process	6/440	32/18614	9.06747145298516e-05	0.00215328585241416	0.00158040250366157	PTGES/PTGDS/CD74/PTGS2/EDN1/ANXA1	6
GO:0002455	BP	GO:0002455	humoral immune response mediated by circulating immunoglobulin	7/440	46/18614	9.48548384370011e-05	0.00222908870326953	0.0016360379480417	PTPRC/SVEP1/C1R/SUSD4/C1S/C7/SERPING1	7
GO:2000273	BP	GO:2000273	positive regulation of signaling receptor activity	7/440	46/18614	9.48548384370011e-05	0.00222908870326953	0.0016360379480417	TGFA/EREG/EPHB2/HBEGF/AREG/RELN/EDN1	7
GO:0006836	BP	GO:0006836	neurotransmitter transport	15/440	202/18614	9.63758386702056e-05	0.00225309732683921	0.00165365905893901	RPH3AL/PFN2/GABRA2/SLC4A8/SLC1A1/SYT11/STXBP1/SLC17A6/PCLO/SLC1A2/SYP/SLC22A3/CADPS/PTPRN2/SLC18A2	15
GO:0014909	BP	GO:0014909	smooth muscle cell migration	10/440	97/18614	9.88015429814816e-05	0.00229789980377549	0.00168654180260304	SLIT2/SORL1/PPARD/PLAU/FGF9/DOCK5/PLAT/ITGA2/ADAMTS1/HAS2	10
GO:0022617	BP	GO:0022617	extracellular matrix disassembly	8/440	62/18614	0.000101108265007424	0.0023275535291505	0.00170830613165068	MMP10/IL6/LCP1/MMP3/MMP12/MMP1/MMP7/FAP	8
GO:0043030	BP	GO:0043030	regulation of macrophage activation	8/440	62/18614	0.000101108265007424	0.0023275535291505	0.00170830613165068	IL1RL1/PTPRC/CD200/IL6/IL4R/SYT11/IL33/CD74	8
GO:0002263	BP	GO:0002263	cell activation involved in immune response	19/440	300/18614	0.000102766579962123	0.00235371984156902	0.00172751087662751	RASGRP1/PTGDS/PTPRC/PCK1/CD86/IL6/DOCK10/GPR183/IL4R/STXBP1/LCP1/IL33/CD74/CHGA/ANXA3/ANXA1/IL13RA2/SLC18A2/IL18	19
GO:0043406	BP	GO:0043406	positive regulation of MAP kinase activity	11/440	117/18614	0.000104058722237464	0.00237127754916887	0.00174039734268506	RASGRP1/TGFA/PTPRC/MST1R/FGF2/EDN3/MAGED1/ROBO1/DKK1/PLA2G1B/EDN1	11
GO:0097191	BP	GO:0097191	extrinsic apoptotic signaling pathway	16/440	227/18614	0.000105301936720426	0.00238754943961087	0.00175234008422355	SFRP1/BMPR1B/PTPRC/HGF/TNFRSF10B/TNFRSF12A/BMP5/DEPTOR/IL33/ITGA6/G0S2/MLLT11/SCG2/IFI27/INHBA/TGFB2	16
GO:0031290	BP	GO:0031290	retinal ganglion cell axon guidance	5/440	21/18614	0.000107347872957236	0.00240871824655924	0.00176787691388469	SLIT2/BMPR1B/EPHB2/NRCAM/ISL1	5
GO:0032642	BP	GO:0032642	regulation of chemokine production	10/440	98/18614	0.000107748681296944	0.00240871824655924	0.00176787691388469	ARG2/EPHA2/IL1RL1/APOD/IL6/IL4R/IL33/CD74/ADCYAP1/IL18	10
GO:0006958	BP	GO:0006958	complement activation, classical pathway	6/440	33/18614	0.000108632155455771	0.00240871824655924	0.00176787691388469	SVEP1/C1R/SUSD4/C1S/C7/SERPING1	6
GO:0002920	BP	GO:0002920	regulation of humoral immune response	7/440	47/18614	0.00010921220116649	0.00240871824655924	0.00176787691388469	PTPRC/PGC/A2M/SVEP1/SUSD4/CFH/SERPING1	7
GO:0061383	BP	GO:0061383	trabecula morphogenesis	7/440	47/18614	0.00010921220116649	0.00240871824655924	0.00176787691388469	SFRP1/RBP4/TGFBR3/BMP5/ADAMTS1/TGFB2/COL1A1	7
GO:0055074	BP	GO:0055074	calcium ion homeostasis	20/440	327/18614	0.000109471916534681	0.00240871824655924	0.00176787691388469	BDKRB1/SCGN/ATP2A3/CEMIP/PTPRC/PLCB4/CASR/NT5E/FGF2/EDN3/MCOLN3/TGM2/CCL21/CXCL12/S100A14/TRPC1/CTRC/EDN1/STC1/PLCE1	20
GO:0008406	BP	GO:0008406	gonad development	16/440	228/18614	0.000110844625364802	0.00240871824655924	0.00176787691388469	PDGFRA/SLIT2/FST/SFRP1/BMPR1B/PTPRN/EREG/A2M/FGF9/NR0B1/CCND1/YBX3/PTX3/INHBA/ADAMTS1/TGFB2	16
GO:0045055	BP	GO:0045055	regulated exocytosis	16/440	228/18614	0.000110844625364802	0.00240871824655924	0.00176787691388469	RASGRP1/RPH3AL/PFN2/PTGDS/SLC4A8/SYT13/IL4R/SYT11/STXBP1/PCLO/SYP/CHGA/CADPS/ANXA3/IL13RA2/SLC18A2	16
GO:0001819	BP	GO:0001819	positive regulation of cytokine production	26/440	489/18614	0.000111040202855568	0.00240871824655924	0.00176787691388469	RASGRP1/IL1R1/ABCC8/IL1RL1/PTPRC/SORL1/CD86/CD200/HGF/IL6/EREG/EPHB2/FERMT1/INS/IDO1/IL4R/IL33/CD74/PTGS2/MMP12/SERPINB7/ADCYAP1/PLA2G1B/ISL1/ANXA1/IL18	26
GO:0010951	BP	GO:0010951	negative regulation of endopeptidase activity	13/440	160/18614	0.000113576846307182	0.00245125532803702	0.00179909697228548	SERPINF1/SERPINB9/PLAUR/SORL1/HGF/A2M/SERPINB8/DPEP1/CRYAB/PTGS2/SFN/SERPINB7/SERPING1	13
GO:0046394	BP	GO:0046394	carboxylic acid biosynthetic process	20/440	328/18614	0.000114087681491085	0.00245125532803702	0.00179909697228548	PTGES/PTGDS/AMACR/SCD/GGT5/ACLY/KYNU/ABAT/IDO1/MGLL/CD74/GAD2/DHRS9/PTGS2/FADS2/PLA2G1B/EDN1/ANXA1/CYP1A1/CYP4F11	20
GO:0032602	BP	GO:0032602	chemokine production	10/440	99/18614	0.000117371794055904	0.00250986509374522	0.00184211356497818	ARG2/EPHA2/IL1RL1/APOD/IL6/IL4R/IL33/CD74/ADCYAP1/IL18	10
GO:0031016	BP	GO:0031016	pancreas development	9/440	81/18614	0.000122907220510874	0.00261583669313709	0.00191989133926122	PCSK1/BMP6/IL6/BMP5/MEIS2/NEUROD1/MET/ISL1/ANXA1	9
GO:0006953	BP	GO:0006953	acute-phase response	7/440	48/18614	0.000125286814977274	0.00265396295388478	0.00194787407916236	PTGES/IL6/A2M/INS/PTGS2/EDNRB/ITIH4	7
GO:0071384	BP	GO:0071384	cellular response to corticosteroid stimulus	8/440	64/18614	0.000127023534254614	0.00267817844185428	0.00196564701802762	SERPINF1/PCK1/DDIT4/PLAT/EDN1/STC1/ISL1/ANXA1	8
GO:0016053	BP	GO:0016053	organic acid biosynthetic process	20/440	331/18614	0.000128984492570525	0.00270097401800418	0.00198237781369941	PTGES/PTGDS/AMACR/SCD/GGT5/ACLY/KYNU/ABAT/IDO1/MGLL/CD74/GAD2/DHRS9/PTGS2/FADS2/PLA2G1B/EDN1/ANXA1/CYP1A1/CYP4F11	20
GO:0051450	BP	GO:0051450	myoblast proliferation	6/440	34/18614	0.000129301947670413	0.00270097401800418	0.00198237781369941	KLHL41/PPARD/HGF/MEIS2/FGFBP1/FGF7	6
GO:0032355	BP	GO:0032355	response to estradiol	11/440	120/18614	0.000130679334414476	0.00270161640032581	0.00198284928971281	SFRP1/PAM/CCND1/STXBP1/ENO2/CRYAB/AREG/PTGS2/ITGA2/ANXA1/COL1A1	11
GO:0001553	BP	GO:0001553	luteinization	4/440	12/18614	0.000131128987515814	0.00270161640032581	0.00198284928971281	PDGFRA/PTPRN/A2M/INHBA	4
GO:0031650	BP	GO:0031650	regulation of heat generation	4/440	12/18614	0.000131128987515814	0.00270161640032581	0.00198284928971281	PTGES/ABAT/PTGS2/EDNRB	4
GO:0001654	BP	GO:0001654	eye development	22/440	385/18614	0.000135195687029204	0.00277274063579894	0.00203505086791328	PDGFRA/SERPINF1/RBP4/EPHA2/BMPR1B/BMP6/TMOD1/EPHB2/FGF2/FGF9/SLC1A1/MEIS2/CHRDL1/SLC17A6/GPM6A/CRYAB/EFEMP1/NEUROD1/GRHL2/INHBA/TGFB2/CYP1A1	22
GO:0030449	BP	GO:0030449	regulation of complement activation	5/440	22/18614	0.000136238000117761	0.0027814744639427	0.00204146105439617	A2M/SVEP1/SUSD4/CFH/SERPING1	5
GO:0043405	BP	GO:0043405	regulation of MAP kinase activity	14/440	186/18614	0.000141819359381585	0.0028711410384677	0.00210727176815495	RASGRP1/TGFA/SFRP1/PTPRC/SORL1/MST1R/UCHL1/FGF2/EDN3/MAGED1/ROBO1/DKK1/PLA2G1B/EDN1	14
GO:0046888	BP	GO:0046888	negative regulation of hormone secretion	8/440	65/18614	0.000141902582353346	0.0028711410384677	0.00210727176815495	HADH/ABCC8/SFRP1/GJA1/IL11/CHGA/INHBA/EDN1	8
GO:0001889	BP	GO:0001889	liver development	12/440	142/18614	0.000142707212578496	0.00287453099622399	0.00210975982505615	PTPN3/TGFA/PCK1/HGF/IL6/TGFBR3/CCND1/MET/ITGA2/CLDN1/ANXA1/CYP1A1	12
GO:0014068	BP	GO:0014068	positive regulation of phosphatidylinositol 3-kinase signaling	9/440	83/18614	0.000148550900098581	0.00296575956303007	0.00217671696185438	PDGFRA/PPARD/HGF/FGF2/INS/DCN/RELN/TGFB2/IL18	9
GO:0032024	BP	GO:0032024	positive regulation of insulin secretion	9/440	83/18614	0.000148550900098581	0.00296575956303007	0.00217671696185438	SLC2A2/PFKFB2/ABCC8/RPH3AL/RBP4/PPARD/CASR/ABAT/ISL1	9
GO:0150063	BP	GO:0150063	visual system development	22/440	389/18614	0.000156630396546036	0.00311328788200755	0.00228499525867762	PDGFRA/SERPINF1/RBP4/EPHA2/BMPR1B/BMP6/TMOD1/EPHB2/FGF2/FGF9/SLC1A1/MEIS2/CHRDL1/SLC17A6/GPM6A/CRYAB/EFEMP1/NEUROD1/GRHL2/INHBA/TGFB2/CYP1A1	22
GO:0001822	BP	GO:0001822	kidney development	19/440	310/18614	0.000157406488480406	0.00311499156150699	0.00228624567294256	ARG2/PDGFRA/SERPINF1/SLIT2/GPC3/SFRP1/WWTR1/BMP6/FGF2/MYC/TACSTD2/MAGED1/ENPEP/EDNRB/SERPINB7/ADAMTS1/TGFB2/HAS2/PLCE1	19
GO:0022612	BP	GO:0022612	gland morphogenesis	11/440	123/18614	0.000162888143019879	0.00319564884602773	0.00234544402519673	TGFA/SFRP1/EPHA2/HGF/IL6/TGM2/MSN/TGFB3/AREG/FGF7/TGFB2	11
GO:0014065	BP	GO:0014065	phosphatidylinositol 3-kinase signaling	12/440	144/18614	0.000162898766530669	0.00319564884602773	0.00234544402519673	RASGRP1/PDGFRA/PPARD/FBXL2/HGF/FGF2/INS/DCN/RELN/EDN1/TGFB2/IL18	12
GO:0002700	BP	GO:0002700	regulation of production of molecular mediator of immune response	14/440	189/18614	0.000167793384407265	0.00327741883309775	0.00240545904463548	IL1R1/RBP4/PTPRC/CD86/PGC/IL6/EPHB2/IL4R/IL33/CD74/TGFB3/TGFB2/IL13RA2/IL18	14
GO:0007162	BP	GO:0007162	negative regulation of cell adhesion	19/440	312/18614	0.000170981550179033	0.00332529635520603	0.00244059871535045	ARG2/FBLN1/PTPRC/APOD/CD86/BMP6/EPHB2/ABAT/TACSTD2/CCL21/IDO1/IL4R/IL1RN/CXCL12/CD74/MMP12/GBP1/ANXA1/COL1A1	19
GO:0061008	BP	GO:0061008	hepaticobiliary system development	12/440	145/18614	0.000173878321231342	0.00336712010899492	0.00247129522743981	PTPN3/TGFA/PCK1/HGF/IL6/TGFBR3/CCND1/MET/ITGA2/CLDN1/ANXA1/CYP1A1	12
GO:0060389	BP	GO:0060389	pathway-restricted SMAD protein phosphorylation	8/440	67/18614	0.000175983431077295	0.00339332154282373	0.00249052574974885	BMP6/TGFBR3/BMP5/TGFB3/DKK1/PMEPA1/INHBA/TGFB2	8
GO:0002237	BP	GO:0002237	response to molecule of bacterial origin	21/440	366/18614	0.000180626016750287	0.0034680195216055	0.00254535027411602	BDKRB1/ABCC8/PCSK1/PPARD/CD86/BMP6/IL6/EPHB2/LDOC1/IDO1/S100A14/CXCL5/PTGS2/EDNRB/IL24/EDN1/SLPI/NFKBIA/CLDN1/CYP1A1/IL18	21
GO:0032964	BP	GO:0032964	collagen biosynthetic process	7/440	51/18614	0.000185361680199568	0.00352391379899701	0.00258637383623661	PPARD/IL6/TGFB3/SERPINB7/ITGA2/INHBA/COL1A1	7
GO:0045741	BP	GO:0045741	positive regulation of epidermal growth factor-activated receptor activity	4/440	13/18614	0.000185880204822981	0.00352391379899701	0.00258637383623661	TGFA/EREG/HBEGF/AREG	4
GO:0045916	BP	GO:0045916	negative regulation of complement activation	4/440	13/18614	0.000185880204822981	0.00352391379899701	0.00258637383623661	A2M/SVEP1/SUSD4/SERPING1	4
GO:0001933	BP	GO:0001933	negative regulation of protein phosphorylation	20/440	341/18614	0.000191796430217915	0.00362085980394658	0.00265752728238521	BDKRB1/SLIT2/PPM1E/SFRP1/FBLN1/WWTR1/PTPRC/SORL1/HGF/INPP5F/UCHL1/KAT2B/EPHB2/SH3GL2/DEPTOR/GPRC5A/DDIT4/SFN/DKK1/PMEPA1	20
GO:0006820	BP	GO:0006820	monoatomic anion transport	12/440	147/18614	0.000197744150696815	0.00371759003310011	0.00272852236005342	GLRA1/GABRA2/SLC4A8/CASR/SLC6A14/SLC1A1/APOL1/SLC4A10/SLC17A6/GABRG2/STC1/PDZK1	12
GO:0002688	BP	GO:0002688	regulation of leukocyte chemotaxis	11/440	126/18614	0.000201599929936183	0.00377435221523676	0.00277018292019756	SLIT2/IL6/EDN3/CCL21/CXCL12/S100A14/CD74/PGF/EDN1/THBS4/RARRES2	11
GO:0002762	BP	GO:0002762	negative regulation of myeloid leukocyte differentiation	7/440	52/18614	0.000209893909724792	0.00391339388710025	0.00287223244886557	IAPP/SFRP1/MAFB/CLDN18/MYC/FSTL3/INHBA	7
GO:0017157	BP	GO:0017157	regulation of exocytosis	14/440	194/18614	0.000220240295733008	0.00408940005904252	0.00300141204408076	RPH3AL/PFN2/SLC4A8/SYT13/IL4R/SYT11/STXBP1/STXBP5L/EXPH5/PCLO/SYP/CADPS/ANXA1/IL13RA2	14
GO:0001837	BP	GO:0001837	epithelial to mesenchymal transition	13/440	172/18614	0.000233569574758954	0.0043191226283295	0.00317001674802273	SFRP1/WWTR1/MARK1/HGF/IL6/TGFBR3/BMP5/TGFB3/EDN1/TGFB2/ISL1/HAS2/COL1A1	13
GO:0002639	BP	GO:0002639	positive regulation of immunoglobulin production	7/440	53/18614	0.000236979082601668	0.00434654317357205	0.003190142036221	RBP4/PTPRC/CD86/IL6/EPHB2/IL4R/IL33	7
GO:0071622	BP	GO:0071622	regulation of granulocyte chemotaxis	7/440	53/18614	0.000236979082601668	0.00434654317357205	0.003190142036221	SLIT2/CCL21/S100A14/CD74/EDN1/THBS4/RARRES2	7
GO:0045742	BP	GO:0045742	positive regulation of epidermal growth factor receptor signaling pathway	6/440	38/18614	0.000245059237373678	0.00447654768838071	0.00328555875038394	TGFA/PLAUR/EREG/HBEGF/AREG/AGR2	6
GO:0072330	BP	GO:0072330	monocarboxylic acid biosynthetic process	15/440	220/18614	0.000246699489116255	0.00448833909230863	0.00329421304227393	PTGES/PTGDS/AMACR/SCD/ACLY/IDO1/MGLL/CD74/DHRS9/PTGS2/FADS2/PLA2G1B/EDN1/ANXA1/CYP1A1	15
GO:2000288	BP	GO:2000288	positive regulation of myoblast proliferation	4/440	14/18614	0.000255388436697616	0.00462776155172547	0.00339654204967533	PPARD/MEIS2/FGFBP1/FGF7	4
GO:0050927	BP	GO:0050927	positive regulation of positive chemotaxis	5/440	25/18614	0.000259264781990018	0.00466056851131059	0.00342062069255859	CASR/CXCL12/PGF/SCG2/ITGA2	5
GO:2000291	BP	GO:2000291	regulation of myoblast proliferation	5/440	25/18614	0.000259264781990018	0.00466056851131059	0.00342062069255859	KLHL41/PPARD/MEIS2/FGFBP1/FGF7	5
GO:1902106	BP	GO:1902106	negative regulation of leukocyte differentiation	10/440	109/18614	0.000260578708430287	0.00466559973189467	0.00342431335305632	IAPP/SFRP1/MAFB/CLDN18/MYC/IL4R/FSTL3/CD74/INHBA/ANXA1	10
GO:0043303	BP	GO:0043303	mast cell degranulation	7/440	54/18614	0.00026680941861545	0.00475827706242257	0.00349233380887957	RASGRP1/PTGDS/IL4R/STXBP1/CHGA/IL13RA2/SLC18A2	7
GO:0010810	BP	GO:0010810	regulation of cell-substrate adhesion	15/440	222/18614	0.000271964663086566	0.00483112031435664	0.00354579705789613	SFRP1/FBLN1/APOD/PLAU/FERMT1/ABI3BP/TACSTD2/CCL21/DOCK5/MMP12/GBP1/AGR2/HAS2/CEACAM6/COL1A1	15
GO:0014910	BP	GO:0014910	regulation of smooth muscle cell migration	9/440	90/18614	0.000276040450231458	0.0048842922017425	0.00358482252395528	SLIT2/SORL1/PPARD/PLAU/FGF9/DOCK5/ITGA2/ADAMTS1/HAS2	9
GO:0038127	BP	GO:0038127	ERBB signaling pathway	11/440	131/18614	0.000283390511176854	0.00499475775949205	0.00366589863553611	PTPN3/TGFA/PLAUR/EREG/GPRC5A/HBEGF/EFEMP1/AREG/AGR2/PLCE1/PIGR	11
GO:0002686	BP	GO:0002686	negative regulation of leukocyte migration	7/440	55/18614	0.000299585620853437	0.00525965105560587	0.00386031686751962	SLIT2/APOD/CD200/CCL21/BMP5/CXCL12/IL33	7
GO:0031346	BP	GO:0031346	positive regulation of cell projection organization	20/440	353/18614	0.000301482661479391	0.00527244096354656	0.00386970401066571	SERPINF1/SLIT2/ELAVL4/PLEK2/HGF/EPHB2/VLDLR/INS/CCL21/BMP5/CXCL12/ENPP2/GPM6A/ITGA6/TGFB3/ROBO1/LPAR3/RELN/ITGA2/PLCE1	20
GO:0015718	BP	GO:0015718	monocarboxylic acid transport	13/440	177/18614	0.000308994689987674	0.00538294996611732	0.00395081200853982	PTGES/PPARD/ACSL5/SLC16A1/CASR/SLC16A7/SLC43A3/PTGS2/SLC16A4/SLC22A3/PLA2G1B/EDN1/ANXA1	13
GO:0050926	BP	GO:0050926	regulation of positive chemotaxis	5/440	26/18614	0.000314809708616069	0.00544222760642033	0.00399431878728032	CASR/CXCL12/PGF/SCG2/ITGA2	5
GO:0060343	BP	GO:0060343	trabecula formation	5/440	26/18614	0.000314809708616069	0.00544222760642033	0.00399431878728032	SFRP1/RBP4/TGFBR3/ADAMTS1/COL1A1	5
GO:0007626	BP	GO:0007626	locomotory behavior	14/440	201/18614	0.000317019027525902	0.0054595032526598	0.00400699823461827	CHL1/GLRA1/ELAVL4/INPP5F/UCHL1/TMOD1/MCOLN3/ABAT/IDO1/SLC1A1/CXCL12/SLC4A10/RELN/SLC18A2	14
GO:0007611	BP	GO:0007611	learning or memory	17/440	276/18614	0.000325551710469601	0.0055746751529462	0.00409152856270268	GLP1R/SERPINF1/ABCC8/ELAVL4/BTG2/EPHB2/VLDLR/PDE8B/ATP8A1/SLC1A1/NPTX2/SYT11/MEIS2/PTGS2/DKK1/RELN/BCHE	17
GO:0071634	BP	GO:0071634	regulation of transforming growth factor beta production	6/440	40/18614	0.000327413323477559	0.0055746751529462	0.00409152856270268	CD200/FERMT1/LTBP1/PTGS2/SERPINB7/TGFB2	6
GO:1901186	BP	GO:1901186	positive regulation of ERBB signaling pathway	6/440	40/18614	0.000327413323477559	0.0055746751529462	0.00409152856270268	TGFA/PLAUR/EREG/HBEGF/AREG/AGR2	6
GO:0042326	BP	GO:0042326	negative regulation of phosphorylation	21/440	383/18614	0.000333201892822576	0.00560686014819554	0.00411515071533762	BDKRB1/SLIT2/PPM1E/SFRP1/FBLN1/WWTR1/PTPRC/SORL1/HGF/INPP5F/UCHL1/KAT2B/EPHB2/SH3GL2/DEPTOR/GPRC5A/DDIT4/SFN/DKK1/PMEPA1/INHBA	21
GO:1902074	BP	GO:1902074	response to salt	21/440	383/18614	0.000333201892822576	0.00560686014819554	0.00411515071533762	ELAVL4/PCSK1/CASR/NT5E/SYT13/TGM2/ABAT/DPEP1/CCND1/SLC1A1/SYT11/TRPC1/SLC1A2/PTGS2/EDNRB/ITGA2/EDN1/KCNMB2/CLDN1/CYP1A1/COL1A1	21
GO:0071674	BP	GO:0071674	mononuclear cell migration	14/440	202/18614	0.00033344990329175	0.00560686014819554	0.00411515071533762	SLIT2/CCL22/CH25H/APOD/CD200/IL6/GPR183/CCL21/BMP5/CXCL12/S100A14/MSN/ANXA1/RARRES2	14
GO:0002279	BP	GO:0002279	mast cell activation involved in immune response	7/440	56/18614	0.000335516897165956	0.00560686014819554	0.00411515071533762	RASGRP1/PTGDS/IL4R/STXBP1/CHGA/IL13RA2/SLC18A2	7
GO:0002823	BP	GO:0002823	negative regulation of adaptive immune response based on somatic recombination of immune receptors built from immunoglobulin superfamily domains	7/440	56/18614	0.000335516897165956	0.00560686014819554	0.00411515071533762	IL7R/IL1RL1/PTPRC/SVEP1/IL4R/IL33/SUSD4	7
GO:0006874	BP	GO:0006874	intracellular calcium ion homeostasis	18/440	303/18614	0.000339992545917102	0.00563563681092342	0.00413627132492653	BDKRB1/SCGN/ATP2A3/CEMIP/PTPRC/PLCB4/CASR/FGF2/EDN3/MCOLN3/TGM2/CCL21/CXCL12/TRPC1/CTRC/EDN1/STC1/PLCE1	18
GO:0070365	BP	GO:0070365	hepatocyte differentiation	4/440	15/18614	0.000341779762859846	0.00563563681092342	0.00413627132492653	PCK1/ITGA2/ANXA1/CYP1A1	4
GO:1901142	BP	GO:1901142	insulin metabolic process	4/440	15/18614	0.000341779762859846	0.00563563681092342	0.00413627132492653	PCSK1/CPE/PCSK2/CELA2A	4
GO:0001659	BP	GO:0001659	temperature homeostasis	13/440	179/18614	0.000344511395122566	0.00563563681092342	0.00413627132492653	HADH/PTGES/SCD/ABAT/DIO2/IL4R/GJA1/G0S2/PTGS2/EDNRB/ADCYAP1/LCN2/IL18	13
GO:0002702	BP	GO:0002702	positive regulation of production of molecular mediator of immune response	11/440	134/18614	0.000344733102795847	0.00563563681092342	0.00413627132492653	IL1R1/RBP4/PTPRC/CD86/PGC/IL6/EPHB2/IL4R/IL33/CD74/IL18	11
GO:0048565	BP	GO:0048565	digestive tract development	11/440	134/18614	0.000344733102795847	0.00563563681092342	0.00413627132492653	PDGFRA/SFRP1/CLDN18/FGF9/TGFB3/EDNRB/KLF5/TGFB2/AGR2/RARRES2/CYP1A1	11
GO:0016042	BP	GO:0016042	lipid catabolic process	19/440	330/18614	0.000347329504411843	0.00565758384081673	0.00415237933072262	HADH/SORL1/PCK1/PPARD/PLCB4/AMACR/PLA1A/INPP5F/DPEP1/INS/MGLL/ENPP2/PNLIPRP1/PLA2G1B/CEL/CLPS/RARRES2/PLCE1/AADAC	19
GO:0006821	BP	GO:0006821	chloride transport	10/440	113/18614	0.000349067255358751	0.00566543689272907	0.00415814307216444	GLRA1/GABRA2/SLC4A8/CASR/SLC6A14/SLC1A1/APOL1/SLC4A10/SLC17A6/GABRG2	10
GO:0051781	BP	GO:0051781	positive regulation of cell division	9/440	93/18614	0.000353277037816126	0.00571321145027369	0.0041932071721167	TGFA/EREG/FGF2/FGF9/PGF/TGFB3/FGF7/TGFB2/THBS4	9
GO:0032965	BP	GO:0032965	regulation of collagen biosynthetic process	6/440	41/18614	0.000375979990637608	0.00605864899198888	0.00444674079152599	PPARD/IL6/TGFB3/SERPINB7/ITGA2/INHBA	6
GO:0042730	BP	GO:0042730	fibrinolysis	5/440	27/18614	0.000378917499026087	0.00608425535802742	0.00446553456428571	PLAUR/PLAU/PLAT/SERPING1/FAP	5
GO:0042058	BP	GO:0042058	regulation of epidermal growth factor receptor signaling pathway	8/440	75/18614	0.000386262190369179	0.00618019504590686	0.00453594942479073	PTPN3/TGFA/PLAUR/EREG/GPRC5A/HBEGF/AREG/AGR2	8
GO:0048762	BP	GO:0048762	mesenchymal cell differentiation	16/440	255/18614	0.000394760391422887	0.00629384765406383	0.00461936466957933	SFRP1/WWTR1/MARK1/HGF/IL6/TGFBR3/EDN3/BMP5/SEMA3A/TGFB3/EDNRB/EDN1/TGFB2/ISL1/HAS2/COL1A1	16
GO:1903707	BP	GO:1903707	negative regulation of hemopoiesis	10/440	115/18614	0.000401937731739833	0.00638571494933144	0.00468679060064313	IAPP/SFRP1/MAFB/CLDN18/MYC/IL4R/FSTL3/CD74/INHBA/ANXA1	10
GO:0045638	BP	GO:0045638	negative regulation of myeloid cell differentiation	9/440	95/18614	0.000414058417368588	0.00655519852339323	0.0048111829401351	IAPP/SFRP1/MAFB/CLDN18/MYC/MEIS2/FSTL3/INHBA/NFKBIA	9
GO:0035270	BP	GO:0035270	endocrine system development	11/440	137/18614	0.000416875265508004	0.00657671747542697	0.00482697675851373	PDGFRA/PCSK1/BMP6/IL6/FGF2/NR0B1/BMP5/NEUROD1/EDN1/ISL1/ANXA1	11
GO:0002637	BP	GO:0002637	regulation of immunoglobulin production	8/440	76/18614	0.000422943814778819	0.00662611976486817	0.00486323553104593	RBP4/PTPRC/CD86/IL6/EPHB2/IL4R/IL33/IL13RA2	8
GO:0150076	BP	GO:0150076	neuroinflammatory response	8/440	76/18614	0.000422943814778819	0.00662611976486817	0.00486323553104593	PTPRC/CD200/IL6/SYT11/IL33/MMP3/PTGS2/IL18	8
GO:0052548	BP	GO:0052548	regulation of endopeptidase activity	19/440	336/18614	0.000433969234044948	0.00677532589623116	0.00497274525698564	SERPINF1/ATP2A3/SERPINB9/PLAUR/SORL1/HGF/A2M/SERPINB8/ST18/MYC/DPEP1/SLC1A1/CRYAB/PTGS2/ROBO1/APH1B/SFN/SERPINB7/SERPING1	19
GO:0071624	BP	GO:0071624	positive regulation of granulocyte chemotaxis	5/440	28/18614	0.000452413197307753	0.00703892533190546	0.00516621386108963	CCL21/S100A14/CD74/EDN1/THBS4	5
GO:0006633	BP	GO:0006633	fatty acid biosynthetic process	12/440	161/18614	0.00045666511690761	0.00708066325596954	0.00519684737851815	PTGES/PTGDS/SCD/ACLY/MGLL/CD74/PTGS2/FADS2/PLA2G1B/EDN1/ANXA1/CYP1A1	12
GO:0002460	BP	GO:0002460	adaptive immune response based on somatic recombination of immune receptors built from immunoglobulin superfamily domains	18/440	311/18614	0.000463809638465796	0.00716681194780024	0.00526007614496537	IL1R1/IL7R/IL1RL1/PTPRC/IL6/EPHB2/SVEP1/IL4R/C1R/IL33/CD74/SUSD4/C1S/C7/SERPING1/ANXA1/IL13RA2/IL18	18
GO:0007586	BP	GO:0007586	digestion	11/440	139/18614	0.000471681926462088	0.00726357970033086	0.00533109876288748	RBP4/PGC/MUC6/TFF1/SST/NEUROD1/PBLD/CEL/CTRB2/CLPS/TFF2	11
GO:0006631	BP	GO:0006631	fatty acid metabolic process	21/440	394/18614	0.000483759445775513	0.00742422659639155	0.00544900542932246	HADH/PTGES/PTGDS/PCK1/PPARD/ACSL5/AMACR/SCD/GGT5/ACLY/PAM/INS/MGLL/CD74/PTGS2/FADS2/PLA2G1B/EDN1/ANXA1/CYP1A1/CYP4F11	21
GO:0010721	BP	GO:0010721	negative regulation of cell development	17/440	286/18614	0.000489751849045113	0.00744230972091873	0.00546227752473179	IAPP/ABCC8/SFRP1/SORL1/BTG2/MAFB/IL6/EPHB2/CLDN18/MYC/SEMA3A/IL4R/FSTL3/CD74/EDNRB/INHBA/ANXA1	17
GO:0071548	BP	GO:0071548	response to dexamethasone	6/440	43/18614	0.000489886078704092	0.00744230972091873	0.00546227752473179	SERPINF1/PCK1/DDIT4/PLAT/EDN1/CLDN1	6
GO:0071604	BP	GO:0071604	transforming growth factor beta production	6/440	43/18614	0.000489886078704092	0.00744230972091873	0.00546227752473179	CD200/FERMT1/LTBP1/PTGS2/SERPINB7/TGFB2	6
GO:0050830	BP	GO:0050830	defense response to Gram-positive bacterium	10/440	118/18614	0.000493616686945361	0.00747382044126668	0.00548540479381882	IL7R/EPHA2/IL6/CHGA/PLA2G1B/GBP2/RNASE1/DEFB1/RARRES2/IL18	10
GO:0010038	BP	GO:0010038	response to metal ion	20/440	367/18614	0.000495620348798296	0.00747906024674887	0.00548925054504291	GLRA1/SERPINF1/ABCC8/PCSK1/BMP6/PAM/CASR/SYT13/ABAT/DPEP1/CCND1/SLC1A1/SYT11/TFF1/TRPC1/PTGS2/EDN1/KCNMB2/CLDN1/CYP1A1	20
GO:0002275	BP	GO:0002275	myeloid cell activation involved in immune response	9/440	98/18614	0.000521162963999777	0.00779475007391499	0.00572095085212219	RASGRP1/PTGDS/IL4R/STXBP1/IL33/CHGA/ANXA3/IL13RA2/SLC18A2	9
GO:0120162	BP	GO:0120162	positive regulation of cold-induced thermogenesis	9/440	98/18614	0.000521162963999777	0.00779475007391499	0.00572095085212219	HADH/SCD/DIO2/IL4R/GJA1/G0S2/ADCYAP1/LCN2/IL18	9
GO:0007565	BP	GO:0007565	female pregnancy	13/440	187/18614	0.000523450636612642	0.00779475007391499	0.00572095085212219	ABCC8/FBLN1/PPARD/PAM/LDOC1/IDO1/GJA1/PGF/TGFB3/PTGS2/ADCYAP1/ITGA2/STC1	13
GO:0051302	BP	GO:0051302	regulation of cell division	13/440	187/18614	0.000523450636612642	0.00779475007391499	0.00572095085212219	TGFA/EREG/KAT2B/FGF2/FGF9/MYC/NAP1L2/PGF/TGFB3/SFN/FGF7/TGFB2/THBS4	13
GO:0008016	BP	GO:0008016	regulation of heart contraction	14/440	213/18614	0.000567978731753334	0.00843000012391791	0.00618719214022157	GLP1R/ATP2A3/CACNA1D/EDN3/SLC1A1/GJA1/TRPC1/HBEGF/EDNRB/CHGA/EDN1/TGFB2/STC1/ISL1	14
GO:0002820	BP	GO:0002820	negative regulation of adaptive immune response	7/440	61/18614	0.000570416424772237	0.00843595061391334	0.00619155949780034	IL7R/IL1RL1/PTPRC/SVEP1/IL4R/IL33/SUSD4	7
GO:0002921	BP	GO:0002921	negative regulation of humoral immune response	4/440	17/18614	0.000573988661008731	0.00843595061391334	0.00619155949780034	A2M/SVEP1/SUSD4/SERPING1	4
GO:0031649	BP	GO:0031649	heat generation	4/440	17/18614	0.000573988661008731	0.00843595061391334	0.00619155949780034	PTGES/ABAT/PTGS2/EDNRB	4
GO:0001503	BP	GO:0001503	ossification	22/440	429/18614	0.000601268005044062	0.00879038015188704	0.00645169278598279	GPC3/SFRP1/EPHA2/BMPR1B/WWTR1/BMP6/HGF/IL6/CASR/FGF2/FGF9/BMP5/CHRDL1/SRGN/FSTL3/AREG/PTGS2/DKK1/STC1/MGP/VCAN/COL1A1	22
GO:0098773	BP	GO:0098773	skin epidermis development	10/440	121/18614	0.000602000768380562	0.00879038015188704	0.00645169278598279	FST/FERMT1/SFN/FGF7/DKK1/MET/INHBA/TGFB2/CLDN1/IL18	10
GO:0030574	BP	GO:0030574	collagen catabolic process	6/440	45/18614	0.000628991306401635	0.00909627879991102	0.00667620686462301	MMP10/MMP3/MMP12/MMP1/MMP7/FAP	6
GO:1902622	BP	GO:1902622	regulation of neutrophil migration	6/440	45/18614	0.000628991306401635	0.00909627879991102	0.00667620686462301	IL1R1/SLIT2/CCL21/CD74/EDN1/THBS4	6
GO:0007176	BP	GO:0007176	regulation of epidermal growth factor-activated receptor activity	5/440	30/18614	0.000631014021359076	0.00909627879991102	0.00667620686462301	TGFA/EREG/GPRC5A/HBEGF/AREG	5
GO:0070498	BP	GO:0070498	interleukin-1-mediated signaling pathway	5/440	30/18614	0.000631014021359076	0.00909627879991102	0.00667620686462301	IL1R2/IL1R1/IL6/ST18/IL1RN	5
GO:0051235	BP	GO:0051235	maintenance of location	19/440	347/18614	0.000642215448742646	0.00922826784944846	0.00677308012653156	BDKRB1/CEMIP/PTPRC/SORL1/PLCB4/IL6/FGF2/MCOLN3/CCL21/LTBP1/TRPC1/SRGN/NFKBIA/ANXA1/ALB/PLCE1/PDIA2/SLC18A2/LCN2	19
GO:0043299	BP	GO:0043299	leukocyte degranulation	8/440	81/18614	0.000651220290089853	0.00927314985702714	0.00680602124164972	RASGRP1/PTGDS/IL4R/STXBP1/CHGA/ANXA3/IL13RA2/SLC18A2	8
GO:0120193	BP	GO:0120193	tight junction organization	8/440	81/18614	0.000651220290089853	0.00927314985702714	0.00680602124164972	ABCC8/EPHA2/EPHB2/CLDN18/SVEP1/TGFB3/GRHL2/CLDN1	8
GO:0002699	BP	GO:0002699	positive regulation of immune effector process	16/440	267/18614	0.000651504544476419	0.00927314985702714	0.00680602124164972	RASGRP1/IL1R1/RBP4/PTPRC/PCK1/CD86/PGC/IL6/EPHB2/IL4R/STXBP1/IL33/CD74/ANXA1/IL13RA2/IL18	16
GO:0022407	BP	GO:0022407	regulation of cell-cell adhesion	24/440	491/18614	0.000680407266153829	0.00965408045561659	0.00708560496299221	RASGRP1/ARG2/IL7R/PLAUR/PTPRC/PCK1/CD86/BMP6/IL6/ABAT/CCL21/IDO1/IL4R/IL1RN/CXCL12/FSTL3/CD74/CHST4/HAS2/ANXA1/MMRN1/CEACAM6/CELA2A/IL18	24
GO:0060393	BP	GO:0060393	regulation of pathway-restricted SMAD protein phosphorylation	7/440	63/18614	0.000694732884254413	0.00982644129704048	0.00721210907066288	BMP6/BMP5/TGFB3/DKK1/PMEPA1/INHBA/TGFB2	7
GO:0090101	BP	GO:0090101	negative regulation of transmembrane receptor protein serine/threonine kinase signaling pathway	12/440	169/18614	0.000704511262038485	0.00993360879474264	0.00729076457359564	FST/SFRP1/SORL1/TGFBR3/CHRDL1/LTBP1/FSTL3/TGFB3/DKK1/PBLD/PMEPA1/PEG10	12
GO:1901184	BP	GO:1901184	regulation of ERBB signaling pathway	8/440	82/18614	0.000707003880631483	0.00993637371429394	0.00729279388418457	PTPN3/TGFA/PLAUR/EREG/GPRC5A/HBEGF/AREG/AGR2	8
GO:0042088	BP	GO:0042088	T-helper 1 type immune response	6/440	46/18614	0.000709111776596332	0.00993637371429394	0.00729279388418457	IL1R1/IL1RL1/IL4R/IL33/ANXA1/IL18	6
GO:0055123	BP	GO:0055123	digestive system development	11/440	146/18614	0.000713276683584731	0.00996343772313091	0.00731265749276079	PDGFRA/SFRP1/CLDN18/FGF9/TGFB3/EDNRB/KLF5/TGFB2/AGR2/RARRES2/CYP1A1	11
GO:0032354	BP	GO:0032354	response to follicle-stimulating hormone	4/440	18/18614	0.000724292458596396	0.00996343772313091	0.00731265749276079	TGFBR3/PLAT/INHBA/EDN1	4
GO:0038128	BP	GO:0038128	ERBB2 signaling pathway	4/440	18/18614	0.000724292458596396	0.00996343772313091	0.00731265749276079	TGFA/EREG/HBEGF/AREG	4
GO:0045064	BP	GO:0045064	T-helper 2 cell differentiation	4/440	18/18614	0.000724292458596396	0.00996343772313091	0.00731265749276079	CD86/IL4R/ANXA1/IL18	4
GO:0046851	BP	GO:0046851	negative regulation of bone remodeling	4/440	18/18614	0.000724292458596396	0.00996343772313091	0.00731265749276079	IAPP/SFRP1/IL6/CLDN18	4
GO:0051917	BP	GO:0051917	regulation of fibrinolysis	4/440	18/18614	0.000724292458596396	0.00996343772313091	0.00731265749276079	PLAUR/PLAU/PLAT/FAP	4
GO:0006887	BP	GO:0006887	exocytosis	19/440	351/18614	0.000736884181243113	0.0100587457551665	0.0073826087499426	RASGRP1/RPH3AL/PFN2/PTGDS/SLC4A8/SYT13/IL4R/SYT11/STXBP1/STXBP5L/EXPH5/PCLO/SYP/CHGA/CADPS/ANXA3/ANXA1/IL13RA2/SLC18A2	19
GO:0010039	BP	GO:0010039	response to iron ion	5/440	31/18614	0.000737908875212794	0.0100587457551665	0.0073826087499426	BMP6/ABAT/CCND1/TFF1/CYP1A1	5
GO:0060325	BP	GO:0060325	face morphogenesis	5/440	31/18614	0.000737908875212794	0.0100587457551665	0.0073826087499426	PDGFRA/CRISPLD2/TGFB3/DKK1/COL1A1	5
GO:0071902	BP	GO:0071902	positive regulation of protein serine/threonine kinase activity	13/440	195/18614	0.000775487270337733	0.0105391523004935	0.00773520276627301	RASGRP1/TGFA/CEMIP/PTPRC/MST1R/FGF2/EDN3/CCND1/MAGED1/ROBO1/DKK1/PLA2G1B/EDN1	13
GO:0045444	BP	GO:0045444	fat cell differentiation	15/440	246/18614	0.00079743284579864	0.010789298390831	0.00791879729786168	PDGFRA/SFRP1/WWTR1/PPARD/MAFB/IL6/DIO2/INS/CCND1/IL11/PTGS2/KLF5/LAMB3/STEAP4/RARRES2	15
GO:0031333	BP	GO:0031333	negative regulation of protein-containing complex assembly	11/440	148/18614	0.000798675900385096	0.010789298390831	0.00791879729786168	IAPP/SLIT2/PFN2/SORL1/FBXL2/TMOD1/STXBP1/CRYAB/DKK1/PMEPA1/ISL1	11
GO:0045936	BP	GO:0045936	negative regulation of phosphate metabolic process	22/440	439/18614	0.000814459061677248	0.0109696695113067	0.00805118054371287	BDKRB1/SLIT2/PPM1E/SFRP1/FBLN1/WWTR1/PTPRC/SORL1/HGF/INPP5F/UCHL1/KAT2B/EPHB2/SH3GL2/DEPTOR/GPRC5A/DDIT4/SFN/DKK1/PMEPA1/INHBA/TGFB2	22
GO:0003206	BP	GO:0003206	cardiac chamber morphogenesis	10/440	126/18614	0.000825985118294771	0.0110918001599584	0.00814081823983506	SLIT2/RBP4/TGFBR3/BMP5/CPE/ROBO1/GRHL2/ADAMTS1/TGFB2/ISL1	10
GO:0010563	BP	GO:0010563	negative regulation of phosphorus metabolic process	22/440	440/18614	0.000838999102776622	0.0112077385816012	0.00822591115568249	BDKRB1/SLIT2/PPM1E/SFRP1/FBLN1/WWTR1/PTPRC/SORL1/HGF/INPP5F/UCHL1/KAT2B/EPHB2/SH3GL2/DEPTOR/GPRC5A/DDIT4/SFN/DKK1/PMEPA1/INHBA/TGFB2	22
GO:1905330	BP	GO:1905330	regulation of morphogenesis of an epithelium	7/440	65/18614	0.000839586799774204	0.0112077385816012	0.00822591115568249	SFRP1/HGF/FGF2/TACSTD2/GJA1/MAGED1/FGF7	7
GO:0007435	BP	GO:0007435	salivary gland morphogenesis	5/440	32/18614	0.000857767053117042	0.0113165056832283	0.00830574068669195	HGF/TGM2/TGFB3/FGF7/TGFB2	5
GO:0034694	BP	GO:0034694	response to prostaglandin	5/440	32/18614	0.000857767053117042	0.0113165056832283	0.00830574068669195	SFRP1/TGFBR3/A2M/CCL21/EDN1	5
GO:0045671	BP	GO:0045671	negative regulation of osteoclast differentiation	5/440	32/18614	0.000857767053117042	0.0113165056832283	0.00830574068669195	IAPP/SFRP1/MAFB/CLDN18/FSTL3	5
GO:0061384	BP	GO:0061384	heart trabecula morphogenesis	5/440	32/18614	0.000857767053117042	0.0113165056832283	0.00830574068669195	RBP4/TGFBR3/BMP5/ADAMTS1/TGFB2	5
GO:0042593	BP	GO:0042593	glucose homeostasis	15/440	248/18614	0.000865937341200261	0.0113909891647101	0.00836040778092994	SLC2A2/SERPINF1/ABCC8/RPH3AL/RBP4/PTPRN/PCK1/PPARD/IL6/SLC16A1/CASR/INS/G6PC2/NEUROD1/PTPRN2	15
GO:0002673	BP	GO:0002673	regulation of acute inflammatory response	6/440	48/18614	0.000892846978850733	0.011710830141205	0.00859515482088252	PTGES/IL6/INS/PTGS2/EDNRB/OSMR	6
GO:0033500	BP	GO:0033500	carbohydrate homeostasis	15/440	249/18614	0.000902018255151814	0.0117968300499855	0.00865827438812389	SLC2A2/SERPINF1/ABCC8/RPH3AL/RBP4/PTPRN/PCK1/PPARD/IL6/SLC16A1/CASR/INS/G6PC2/NEUROD1/PTPRN2	15
GO:0031589	BP	GO:0031589	cell-substrate adhesion	19/440	359/18614	0.000962730237953048	0.0125544474960814	0.00921432713294886	SFRP1/FBLN1/ADAMTS9/PPARD/APOD/PLAU/FERMT1/ABI3BP/TACSTD2/CCL21/ITGA6/DOCK5/MMP12/ITGA2/GBP1/AGR2/HAS2/CEACAM6/COL1A1	19
GO:0008306	BP	GO:0008306	associative learning	8/440	86/18614	0.000969863051373937	0.0125875260860616	0.00923860513875276	ABCC8/ELAVL4/BTG2/PDE8B/SLC1A1/NPTX2/MEIS2/RELN	8
GO:0050866	BP	GO:0050866	negative regulation of cell activation	14/440	225/18614	0.000970846426850497	0.0125875260860616	0.00923860513875276	ARG2/PDGFRA/SFRP1/PTPRC/CD86/CD200/ABAT/IDO1/IL4R/SYT11/CD74/INHBA/ANXA1/IL13RA2	14
GO:0034308	BP	GO:0034308	primary alcohol metabolic process	9/440	107/18614	0.000985896083306096	0.0127460261543757	0.00935493614260587	RBP4/BMP6/BMP5/GPD1/DHRS9/EDNRB/CEL/CYP3A5/CYP1A1	9
GO:2000027	BP	GO:2000027	regulation of animal organ morphogenesis	10/440	129/18614	0.000990475000891857	0.012768637725783	0.00937153188813769	GPC3/SFRP1/HGF/FGF2/TACSTD2/MAGED1/ROBO1/FGF7/DKK1/EDN1	10
GO:0072006	BP	GO:0072006	nephron development	11/440	152/18614	0.000995025296914563	0.0127854286395589	0.00938385556645493	PDGFRA/GPC3/WWTR1/FGF2/MYC/TACSTD2/MAGED1/ENPEP/EDNRB/SERPINB7/PLCE1	11
GO:0010171	BP	GO:0010171	body morphogenesis	6/440	49/18614	0.000997444787483321	0.0127854286395589	0.00938385556645493	PDGFRA/GPC3/CRISPLD2/TGFB3/DKK1/COL1A1	6
GO:0032370	BP	GO:0032370	positive regulation of lipid transport	8/440	87/18614	0.00104647272636165	0.013286264719148	0.0097514438238241	PTGES/ACSL5/BMP6/ABCA8/ATP8A1/PLTP/EDN1/NFKBIA	8
GO:0033627	BP	GO:0033627	cell adhesion mediated by integrin	8/440	87/18614	0.00104647272636165	0.013286264719148	0.0097514438238241	EPHA2/PLAU/FERMT1/CCL21/ITGA6/ITGA2/TGFB2/MMRN1	8
GO:0048145	BP	GO:0048145	regulation of fibroblast proliferation	8/440	87/18614	0.00104647272636165	0.013286264719148	0.0097514438238241	PDGFRA/SFRP1/EREG/MYC/S100A6/CD74/DACH1/PLA2G1B	8
GO:0031667	BP	GO:0031667	response to nutrient levels	23/440	477/18614	0.00104858219463917	0.013286264719148	0.0097514438238241	SFRP1/PCSK1/RRAGD/SORL1/PCK1/PPARD/SESN1/SLC16A1/KYNU/A2M/CASR/CCND1/F5/SST/PTGS2/SLC22A3/ITGA2/CLPS/STC1/BCHE/ALB/CYP1A1/COL1A1	23
GO:0010469	BP	GO:0010469	regulation of signaling receptor activity	12/440	177/18614	0.00105624323511172	0.013286264719148	0.0097514438238241	TGFA/PLAU/EREG/EPHB2/LDOC1/NPTX2/GPRC5A/HBEGF/AREG/DKK1/RELN/EDN1	12
GO:0050680	BP	GO:0050680	negative regulation of epithelial cell proliferation	12/440	177/18614	0.00105624323511172	0.013286264719148	0.0097514438238241	SERPINF1/GPC3/SFRP1/PPARD/TGFBR3/EREG/MAGED1/ROBO1/SFN/SCG2/TGFB2/ISL1	12
GO:0002573	BP	GO:0002573	myeloid leukocyte differentiation	14/440	227/18614	0.00105712966182937	0.013286264719148	0.0097514438238241	IAPP/GPC3/SFRP1/EPHA2/IL1RL1/MAFB/GPR183/DHRS2/CLDN18/MYC/FSTL3/IL33/CD74/INHBA	14
GO:0031032	BP	GO:0031032	actomyosin structure organization	13/440	202/18614	0.00107315224109782	0.0134501747550927	0.00987174546927996	PDGFRA/NEBL/PPM1E/PFN2/SFRP1/KLHL41/TMOD1/TACSTD2/TGFB3/MYH10/MET/EDN1/KRT19	13
GO:0006692	BP	GO:0006692	prostanoid metabolic process	6/440	50/18614	0.00111120562844451	0.0138501651810542	0.0101653181363373	PTGES/PTGDS/CD74/PTGS2/EDN1/ANXA1	6
GO:0006693	BP	GO:0006693	prostaglandin metabolic process	6/440	50/18614	0.00111120562844451	0.0138501651810542	0.0101653181363373	PTGES/PTGDS/CD74/PTGS2/EDN1/ANXA1	6
GO:0007431	BP	GO:0007431	salivary gland development	5/440	34/18614	0.00114020307203939	0.0140562739372725	0.0103165915002471	HGF/TGM2/TGFB3/FGF7/TGFB2	5
GO:0070633	BP	GO:0070633	transepithelial transport	5/440	34/18614	0.00114020307203939	0.0140562739372725	0.0103165915002471	SLC1A1/SLC1A2/EDNRB/EDN1/RHCG	5
GO:0090022	BP	GO:0090022	regulation of neutrophil chemotaxis	5/440	34/18614	0.00114020307203939	0.0140562739372725	0.0103165915002471	SLIT2/CCL21/CD74/EDN1/THBS4	5
GO:1902624	BP	GO:1902624	positive regulation of neutrophil migration	5/440	34/18614	0.00114020307203939	0.0140562739372725	0.0103165915002471	IL1R1/CCL21/CD74/EDN1/THBS4	5
GO:0015698	BP	GO:0015698	inorganic anion transport	12/440	179/18614	0.00116394105059012	0.0143098147691079	0.0105026775997605	GLRA1/SFRP4/GABRA2/SLC4A8/CASR/SLC6A14/SLC1A1/APOL1/SLC4A10/SLC17A6/SLC34A2/GABRG2	12
GO:0010717	BP	GO:0010717	regulation of epithelial to mesenchymal transition	9/440	110/18614	0.00120014735432136	0.0146762166901622	0.0107715980093436	SFRP1/WWTR1/MARK1/IL6/BMP5/TGFB3/TGFB2/ISL1/COL1A1	9
GO:0045576	BP	GO:0045576	mast cell activation	7/440	69/18614	0.00120024910431513	0.0146762166901622	0.0107715980093436	RASGRP1/PTGDS/IL4R/STXBP1/CHGA/IL13RA2/SLC18A2	7
GO:0043542	BP	GO:0043542	endothelial cell migration	16/440	283/18614	0.00120586634065368	0.014705051159539	0.0107927610460782	SERPINF1/SLIT2/EPHA2/ADAMTS9/FGF2/DCN/FGFBP1/PTGS2/ROBO1/SCG2/MET/EDN1/STC1/ANXA3/ANXA1/FAP	16
GO:0043010	BP	GO:0043010	camera-type eye development	18/440	338/18614	0.00121069755142091	0.0147241707601378	0.0108067938623072	PDGFRA/SERPINF1/RBP4/EPHA2/BMPR1B/TMOD1/EPHB2/FGF2/SLC1A1/SLC17A6/GPM6A/CRYAB/EFEMP1/NEUROD1/GRHL2/INHBA/TGFB2/CYP1A1	18
GO:2001236	BP	GO:2001236	regulation of extrinsic apoptotic signaling pathway	11/440	156/18614	0.00122965136936617	0.014870740468894	0.0109143685878921	SFRP1/BMPR1B/PTPRC/HGF/TNFRSF12A/BMP5/DEPTOR/ITGA6/G0S2/SCG2/INHBA	11
GO:0015872	BP	GO:0015872	dopamine transport	6/440	51/18614	0.00123465148821049	0.014870740468894	0.0109143685878921	SYT13/ABAT/CXCL12/SYT11/SLC22A3/SLC18A2	6
GO:2001238	BP	GO:2001238	positive regulation of extrinsic apoptotic signaling pathway	6/440	51/18614	0.00123465148821049	0.014870740468894	0.0109143685878921	SFRP1/BMPR1B/PTPRC/TNFRSF12A/G0S2/INHBA	6
GO:0051051	BP	GO:0051051	negative regulation of transport	23/440	483/18614	0.00123617111433126	0.014870740468894	0.0109143685878921	HADH/SFRP4/ABCC8/SFRP1/APOD/CD200/EPHB2/FERMT1/ABAT/INS/GJA1/SYT11/IL11/CD74/CRYAB/PTGS2/CHGA/INHBA/EDN1/STC1/ANXA1/TFF2/IL13RA2	23
GO:0034612	BP	GO:0034612	response to tumor necrosis factor	15/440	257/18614	0.00123922837240784	0.014870740468894	0.0109143685878921	CCL22/SFRP1/ST18/CLDN18/CCL21/YBX3/GPD1/PTGS2/EDN1/NFKBIA/GBP1/CLDN1/GBP2/HAS2/COL1A1	15
GO:0043270	BP	GO:0043270	positive regulation of monoatomic ion transport	14/440	231/18614	0.00124912192708451	0.0149497032758761	0.0109723232796534	BDKRB1/ABCC8/CEMIP/CACNA1D/EPHB2/CASR/EDN3/CXCL12/TRPC1/RELN/PLA2G1B/EDN1/STC1/PDZK1	14
GO:0048754	BP	GO:0048754	branching morphogenesis of an epithelial tube	11/440	157/18614	0.00129491650375216	0.0154376552449898	0.0113304552539982	SLIT2/GPC3/EPHA2/CASR/FGF2/MYC/TACSTD2/MAGED1/AREG/MET/EDN1	11
GO:0033555	BP	GO:0033555	multicellular organismal response to stress	8/440	90/18614	0.00130571029540377	0.0154376552449898	0.0113304552539982	EPHB2/PDE8B/IDO1/SLC1A1/EDNRB/TAC1/RELN/THBS4	8
GO:0060395	BP	GO:0060395	SMAD protein signal transduction	8/440	90/18614	0.00130571029540377	0.0154376552449898	0.0113304552539982	WWTR1/BMP6/SMAD9/BMP5/TGFB3/PBLD/INHBA/TGFB2	8
GO:0032722	BP	GO:0032722	positive regulation of chemokine production	7/440	70/18614	0.00130700006728416	0.0154376552449898	0.0113304552539982	IL1RL1/IL6/IL4R/IL33/CD74/ADCYAP1/IL18	7
GO:0043627	BP	GO:0043627	response to estrogen	7/440	70/18614	0.00130700006728416	0.0154376552449898	0.0113304552539982	SFRP1/SERPINB9/CCND1/IL4R/TGFB3/SLC34A2/KRT19	7
GO:0070371	BP	GO:0070371	ERK1 and ERK2 cascade	18/440	341/18614	0.00133646745911831	0.0157014625288092	0.0115240764080892	RASGRP1/PDGFRA/CCL22/EPHA2/FBLN1/PTPRC/GPR183/DUSP5/EPHB2/CASR/FGF2/MYC/CCL21/CD74/ADCYAP1/INHBA/EDN1/GBP1	18
GO:0003015	BP	GO:0003015	heart process	15/440	259/18614	0.00133839923111838	0.0157014625288092	0.0115240764080892	GLP1R/ATP2A3/CACNA1D/WWTR1/EDN3/SLC1A1/GJA1/TRPC1/HBEGF/EDNRB/CHGA/EDN1/TGFB2/STC1/ISL1	15
GO:0034284	BP	GO:0034284	response to monosaccharide	13/440	207/18614	0.00133977461737401	0.0157014625288092	0.0115240764080892	SLC2A2/PFKFB2/SERPINF1/ABCC8/PCSK1/PTPRN/PCK1/PPARD/CASR/NEUROD1/PTGS2/ITGA2/PTPRN2	13
GO:0051651	BP	GO:0051651	maintenance of location in cell	14/440	233/18614	0.00135556848825781	0.0158454016036767	0.0116297203819445	BDKRB1/CEMIP/PTPRC/SORL1/PLCB4/FGF2/MCOLN3/CCL21/TRPC1/SRGN/ALB/PLCE1/PDIA2/LCN2	14
GO:0060324	BP	GO:0060324	face development	6/440	52/18614	0.00136831552018689	0.0159119578017609	0.0116785692525989	PDGFRA/CRISPLD2/TGFB3/DKK1/GRHL2/COL1A1	6
GO:0089718	BP	GO:0089718	amino acid import across plasma membrane	6/440	52/18614	0.00136831552018689	0.0159119578017609	0.0116785692525989	SLC6A20/SLC6A14/SLC1A1/SLC7A8/SLC1A2/SLC38A4	6
GO:0044341	BP	GO:0044341	sodium-dependent phosphate transport	3/440	10/18614	0.0013909098622878	0.0160917571760065	0.011810532865742	SFRP4/SLC17A6/SLC34A2	3
GO:0070099	BP	GO:0070099	regulation of chemokine-mediated signaling pathway	3/440	10/18614	0.0013909098622878	0.0160917571760065	0.011810532865742	SLIT2/ROBO1/EDN1	3
GO:0070098	BP	GO:0070098	chemokine-mediated signaling pathway	8/440	91/18614	0.00140264107274171	0.0161859757550143	0.0118796845197076	SLIT2/CCL22/CCL21/CXCL12/CXCL5/ROBO1/EDN1/TFF2	8
GO:0001818	BP	GO:0001818	negative regulation of cytokine production	19/440	371/18614	0.00141160561264027	0.0162478686842677	0.011925110787772	ARG2/IL1R2/EPHA2/IL1RL1/PTPRC/APOD/CD200/HGF/IL6/EPHB2/IDO1/SYT11/SRGN/IL33/TGFB3/INHBA/TGFB2/GBP1/ANXA1	19
GO:0002548	BP	GO:0002548	monocyte chemotaxis	7/440	71/18614	0.00142103262862748	0.0163147562859216	0.0119742028918228	SLIT2/CCL22/IL6/CCL21/CXCL12/S100A14/ANXA1	7
GO:0071383	BP	GO:0071383	cellular response to steroid hormone stimulus	13/440	209/18614	0.00146083204134145	0.0167291222602351	0.0122783264815929	SERPINF1/SFRP1/PCK1/PPARD/NR0B1/DDIT4/PLAT/PMEPA1/EDN1/RXRG/STC1/ISL1/ANXA1	13
GO:0034764	BP	GO:0034764	positive regulation of transmembrane transport	14/440	235/18614	0.0014694961730804	0.0167428702253223	0.0122884167900485	BDKRB1/ABCC8/GPC3/CEMIP/ACSL5/EPHB2/EDN3/INS/TRPC1/SLC1A2/RELN/PLA2G1B/EDN1/PDZK1	14
GO:0071356	BP	GO:0071356	cellular response to tumor necrosis factor	14/440	235/18614	0.0014694961730804	0.0167428702253223	0.0122884167900485	CCL22/SFRP1/ST18/CLDN18/CCL21/YBX3/GPD1/EDN1/NFKBIA/GBP1/CLDN1/GBP2/HAS2/COL1A1	14
GO:0019216	BP	GO:0019216	regulation of lipid metabolic process	18/440	344/18614	0.00147316477824755	0.0167428702253223	0.0122884167900485	PDGFRA/SORL1/PCK1/PPARD/APOD/EPHX2/BMP6/FGF2/NR0B1/INS/CCL21/PDE8B/BMP5/CD74/PTGS2/ANXA1/RARRES2/AADAC	18
GO:0045666	BP	GO:0045666	positive regulation of neuron differentiation	8/440	92/18614	0.00150520037292107	0.0170639801070851	0.0125240951420515	BMP6/NRCAM/FGF2/NAP1L2/CXCL12/NEUROD1/PCP4/DKK1	8
GO:0048146	BP	GO:0048146	positive regulation of fibroblast proliferation	6/440	53/18614	0.00151274144838926	0.0171064897622365	0.0125552950709211	PDGFRA/EREG/MYC/S100A6/CD74/PLA2G1B	6
GO:0002064	BP	GO:0002064	epithelial cell development	13/440	210/18614	0.0015246853748507	0.0171984510283159	0.0126227899717903	EPHA2/BMP6/TMOD1/BMP5/EXPH5/MSN/EDNRB/SFN/KLF5/MET/GRHL2/STC1/CLDN1	13
GO:0008277	BP	GO:0008277	regulation of G protein-coupled receptor signaling pathway	10/440	137/18614	0.00156394020113353	0.0175972523379414	0.0129154898878228	RPH3AL/RGS9/GPRASP1/MGLL/ADCYAP1/MET/SYP/CHGA/EDN1/PLCE1	10
GO:0007620	BP	GO:0007620	copulation	4/440	22/18614	0.00160671160546691	0.0178999574416462	0.0131376600670537	ABAT/EDNRB/TAC1/PI3	4
GO:0034104	BP	GO:0034104	negative regulation of tissue remodeling	4/440	22/18614	0.00160671160546691	0.0178999574416462	0.0131376600670537	IAPP/SFRP1/IL6/CLDN18	4
GO:0045624	BP	GO:0045624	positive regulation of T-helper cell differentiation	4/440	22/18614	0.00160671160546691	0.0178999574416462	0.0131376600670537	CD86/IL4R/ANXA1/IL18	4
GO:0071636	BP	GO:0071636	positive regulation of transforming growth factor beta production	4/440	22/18614	0.00160671160546691	0.0178999574416462	0.0131376600670537	CD200/FERMT1/PTGS2/SERPINB7	4
GO:0051937	BP	GO:0051937	catecholamine transport	7/440	73/18614	0.00167229276678295	0.0184584728599368	0.013547582030926	SYT13/ABAT/CXCL12/SYT11/SLC22A3/CHGA/SLC18A2	7
GO:0071260	BP	GO:0071260	cellular response to mechanical stimulus	7/440	73/18614	0.00167229276678295	0.0184584728599368	0.013547582030926	BMP6/TNFRSF10B/FGF2/IL33/PTGS2/ITGA2/COL1A1	7
GO:0098657	BP	GO:0098657	import into cell	15/440	265/18614	0.0016767811124091	0.0184584728599368	0.013547582030926	ABCC8/SLC6A20/CACNA1D/ACSL5/ATP4A/SLC6A14/SLC1A1/SLC7A8/KCNJ6/SLC1A2/SLC22A3/KCNJ16/STEAP4/SLC18A2/SLC38A4	15
GO:0008207	BP	GO:0008207	C21-steroid hormone metabolic process	5/440	37/18614	0.00168548112107579	0.0184584728599368	0.013547582030926	BMP6/DHRS2/BMP5/DHRS9/EDNRB	5
GO:0016486	BP	GO:0016486	peptide hormone processing	5/440	37/18614	0.00168548112107579	0.0184584728599368	0.013547582030926	PCSK1/CPE/ENPEP/PCSK2/BCHE	5
GO:0034110	BP	GO:0034110	regulation of homotypic cell-cell adhesion	5/440	37/18614	0.00168548112107579	0.0184584728599368	0.013547582030926	PLAUR/IL6/ABAT/MMRN1/CELA2A	5
GO:0060323	BP	GO:0060323	head morphogenesis	5/440	37/18614	0.00168548112107579	0.0184584728599368	0.013547582030926	PDGFRA/CRISPLD2/TGFB3/DKK1/COL1A1	5
GO:0006936	BP	GO:0006936	muscle contraction	18/440	349/18614	0.00172731268995824	0.0188707865789143	0.0138501993694626	ARG2/GLRA1/KLHL41/CACNA1D/GNAO1/TMOD1/EDN3/ABAT/GJA1/CRYAB/PTGS2/DOCK5/EDNRB/CHGA/ITGA2/EDN1/STC1/PLCE1	18
GO:0022409	BP	GO:0022409	positive regulation of cell-cell adhesion	17/440	321/18614	0.00173837216285496	0.018931456744494	0.0138947281910643	RASGRP1/IL7R/PLAUR/PTPRC/PCK1/CD86/IL6/CCL21/IL4R/FSTL3/CD74/CHST4/HAS2/ANXA1/MMRN1/CEACAM6/IL18	17
GO:0045582	BP	GO:0045582	positive regulation of T cell differentiation	9/440	116/18614	0.00174125765712877	0.018931456744494	0.0138947281910643	RASGRP1/IL7R/PTPRC/PCK1/CD86/IL4R/CD74/ANXA1/IL18	9
GO:0009308	BP	GO:0009308	amine metabolic process	9/440	117/18614	0.00184792020271453	0.0200428268140576	0.0147104174031881	SMOX/KYNU/ABAT/INS/IDO1/SLC1A1/SLC22A3/TGFB2/CYP1A1	9
GO:0008202	BP	GO:0008202	steroid metabolic process	17/440	323/18614	0.00185612824933566	0.0200835747266247	0.0147403243024359	PDGFRA/CH25H/PPARD/EPHX2/AMACR/BMP6/ACLY/DHRS2/VLDLR/NR0B1/PDE8B/BMP5/APOL1/DHRS9/EDNRB/CYP3A5/CYP1A1	17
GO:0001547	BP	GO:0001547	antral ovarian follicle growth	3/440	11/18614	0.00187909605447448	0.0201454563453775	0.014785742269167	BMPR1B/EREG/PTX3	3
GO:0001660	BP	GO:0001660	fever generation	3/440	11/18614	0.00187909605447448	0.0201454563453775	0.014785742269167	PTGES/PTGS2/EDNRB	3
GO:0022605	BP	GO:0022605	mammalian oogenesis stage	3/440	11/18614	0.00187909605447448	0.0201454563453775	0.014785742269167	BMPR1B/EREG/PTX3	3
GO:0009612	BP	GO:0009612	response to mechanical stimulus	13/440	215/18614	0.00187970680882179	0.0201454563453775	0.014785742269167	BDKRB1/BTG2/BMP6/TNFRSF10B/FGF2/CXCL12/MEIS2/IL33/PTGS2/ITGA2/EDN1/NFKBIA/COL1A1	13
GO:0014046	BP	GO:0014046	dopamine secretion	5/440	38/18614	0.00190372686103065	0.0203545393293135	0.0149391985652343	SYT13/ABAT/CXCL12/SYT11/SLC18A2	5
GO:2001233	BP	GO:2001233	regulation of apoptotic signaling pathway	19/440	381/18614	0.00191134431591455	0.0203876727030886	0.0149635167795625	SFRP1/PLAUR/BMPR1B/PTPRC/HGF/TNFRSF12A/MYC/INS/BMP5/CXCL12/DEPTOR/MAGED1/YBX3/CD74/ITGA6/G0S2/PTGS2/SCG2/INHBA	19
GO:0002822	BP	GO:0002822	regulation of adaptive immune response based on somatic recombination of immune receptors built from immunoglobulin superfamily domains	12/440	190/18614	0.00193186481249789	0.0205579576273361	0.0150884972694101	IL1R1/IL7R/IL1RL1/PTPRC/IL6/EPHB2/SVEP1/IL4R/IL33/SUSD4/ANXA1/IL18	12
GO:0042180	BP	GO:0042180	cellular ketone metabolic process	13/440	216/18614	0.00195831772340978	0.0207904225129999	0.0152591146943583	PPARD/BMP6/KYNU/INS/BMP5/IDO1/GPD1/CD74/DHRS9/PTGS2/EDNRB/ANXA1/CYP4F11	13
GO:0042908	BP	GO:0042908	xenobiotic transport	6/440	56/18614	0.00201617336984828	0.02130438933198	0.0156363402478558	ABCA8/SLC43A3/GJA1/SLC22A3/CLDN1/PDZK1	6
GO:2000107	BP	GO:2000107	negative regulation of leukocyte apoptotic process	6/440	56/18614	0.00201617336984828	0.02130438933198	0.0156363402478558	ARG2/IL7R/CCL21/IDO1/CXCL12/CD74	6
GO:0002286	BP	GO:0002286	T cell activation involved in immune response	9/440	119/18614	0.00207690400223915	0.0218948384535118	0.0160696999287859	PCK1/CD86/IL6/GPR183/IL4R/LCP1/CD74/ANXA1/IL18	9
GO:0001657	BP	GO:0001657	ureteric bud development	8/440	97/18614	0.00211057565589619	0.0221463194404735	0.0162542742067305	ARG2/SLIT2/GPC3/SFRP1/FGF2/MYC/TACSTD2/MAGED1	8
GO:0034109	BP	GO:0034109	homotypic cell-cell adhesion	8/440	97/18614	0.00211057565589619	0.0221463194404735	0.0162542742067305	PDGFRA/PLAUR/IL6/ABAT/STXBP1/MMRN1/CELA2A/CEACAM5	8
GO:0045823	BP	GO:0045823	positive regulation of heart contraction	5/440	39/18614	0.00214193657945893	0.0224232432633844	0.0164575222346509	EDN3/SLC1A1/CHGA/EDN1/TGFB2	5
GO:0030534	BP	GO:0030534	adult behavior	10/440	143/18614	0.00215062236336728	0.0224620557951694	0.0164860086626546	CHL1/GLRA1/INPP5F/UCHL1/TMOD1/ABAT/SLC1A1/CXCL12/SLC1A2/GABRG2	10
GO:0002449	BP	GO:0002449	lymphocyte mediated immunity	16/440	300/18614	0.00218764879659542	0.0227960077834608	0.0167311124689174	RASGRP1/IL1R1/IL7R/SERPINB9/PTPRC/IL6/SVEP1/TUBB4B/C1R/CD74/SUSD4/C1S/C7/SERPING1/IL13RA2/IL18	16
GO:0034695	BP	GO:0034695	response to prostaglandin E	4/440	24/18614	0.00224853243906207	0.0231972096111876	0.0170255742433735	SFRP1/TGFBR3/A2M/CCL21	4
GO:0071676	BP	GO:0071676	negative regulation of mononuclear cell migration	4/440	24/18614	0.00224853243906207	0.0231972096111876	0.0170255742433735	SLIT2/APOD/CD200/BMP5	4
GO:0072163	BP	GO:0072163	mesonephric epithelium development	8/440	98/18614	0.00225185678406476	0.0231972096111876	0.0170255742433735	ARG2/SLIT2/GPC3/SFRP1/FGF2/MYC/TACSTD2/MAGED1	8
GO:0072164	BP	GO:0072164	mesonephric tubule development	8/440	98/18614	0.00225185678406476	0.0231972096111876	0.0170255742433735	ARG2/SLIT2/GPC3/SFRP1/FGF2/MYC/TACSTD2/MAGED1	8
GO:1902476	BP	GO:1902476	chloride transmembrane transport	8/440	98/18614	0.00225185678406476	0.0231972096111876	0.0170255742433735	GLRA1/GABRA2/SLC4A8/CASR/SLC1A1/APOL1/SLC17A6/GABRG2	8
GO:0045664	BP	GO:0045664	regulation of neuron differentiation	12/440	194/18614	0.00229784338719155	0.0235893862328863	0.0173134119747714	SFRP1/BMP6/NRCAM/FGF2/NAP1L2/CXCL12/NEUROD1/PCP4/EDNRB/DKK1/RELN/ISL1	12
GO:0099003	BP	GO:0099003	vesicle-mediated transport in synapse	13/440	220/18614	0.00230038340923537	0.0235893862328863	0.0173134119747714	NSG1/PFN2/DNAJC6/SLC4A8/SNAP91/SH3GL2/SYT11/STXBP1/SLC17A6/PCLO/SYP/CADPS/SLC18A2	13
GO:0060047	BP	GO:0060047	heart contraction	14/440	247/18614	0.00233366908584667	0.0238764510551932	0.0175241029814384	GLP1R/ATP2A3/CACNA1D/EDN3/SLC1A1/GJA1/TRPC1/HBEGF/EDNRB/CHGA/EDN1/TGFB2/STC1/ISL1	14
GO:0061448	BP	GO:0061448	connective tissue development	15/440	275/18614	0.00239860157147755	0.0242566345925578	0.0178031383977666	OGN/BMPR1B/SORL1/PPARD/BMP6/CASR/FGF2/FGF9/BMP5/EFEMP1/SERPINB7/EDN1/STC1/MGP/COL1A1	15
GO:1990868	BP	GO:1990868	response to chemokine	8/440	99/18614	0.00240045587884019	0.0242566345925578	0.0178031383977666	SLIT2/CCL22/CCL21/CXCL12/CXCL5/ROBO1/EDN1/TFF2	8
GO:1990869	BP	GO:1990869	cellular response to chemokine	8/440	99/18614	0.00240045587884019	0.0242566345925578	0.0178031383977666	SLIT2/CCL22/CCL21/CXCL12/CXCL5/ROBO1/EDN1/TFF2	8
GO:0140448	BP	GO:0140448	signaling receptor ligand precursor processing	5/440	40/18614	0.00240115418745627	0.0242566345925578	0.0178031383977666	PCSK1/CPE/ENPEP/PCSK2/BCHE	5
GO:1903524	BP	GO:1903524	positive regulation of blood circulation	5/440	40/18614	0.00240115418745627	0.0242566345925578	0.0178031383977666	EDN3/SLC1A1/CHGA/EDN1/TGFB2	5
GO:0010718	BP	GO:0010718	positive regulation of epithelial to mesenchymal transition	6/440	58/18614	0.00241599091489888	0.0242566345925578	0.0178031383977666	WWTR1/IL6/TGFB3/TGFB2/ISL1/COL1A1	6
GO:0015804	BP	GO:0015804	neutral amino acid transport	6/440	58/18614	0.00241599091489888	0.0242566345925578	0.0178031383977666	SLC6A20/SLC6A14/SLC1A1/SLC7A8/SLC1A2/SLC38A4	6
GO:0043154	BP	GO:0043154	negative regulation of cysteine-type endopeptidase activity involved in apoptotic process	7/440	78/18614	0.00245216620308171	0.0242566345925578	0.0178031383977666	SERPINB9/PLAUR/HGF/DPEP1/CRYAB/PTGS2/SFN	7
GO:0001921	BP	GO:0001921	positive regulation of receptor recycling	3/440	12/18614	0.0024617517434607	0.0242566345925578	0.0178031383977666	NSG1/INPP5F/RAB29	3
GO:0015838	BP	GO:0015838	amino-acid betaine transport	3/440	12/18614	0.0024617517434607	0.0242566345925578	0.0178031383977666	SLC6A20/SLC6A14/PDZK1	3
GO:0033327	BP	GO:0033327	Leydig cell differentiation	3/440	12/18614	0.0024617517434607	0.0242566345925578	0.0178031383977666	PDGFRA/NR0B1/CCND1	3
GO:0035810	BP	GO:0035810	positive regulation of urine volume	3/440	12/18614	0.0024617517434607	0.0242566345925578	0.0178031383977666	EDNRB/EDN1/HAS2	3
GO:0043589	BP	GO:0043589	skin morphogenesis	3/440	12/18614	0.0024617517434607	0.0242566345925578	0.0178031383977666	ITGA6/ITGA2/COL1A1	3
GO:0051549	BP	GO:0051549	positive regulation of keratinocyte migration	3/440	12/18614	0.0024617517434607	0.0242566345925578	0.0178031383977666	HBEGF/FGF7/HAS2	3
GO:0071372	BP	GO:0071372	cellular response to follicle-stimulating hormone stimulus	3/440	12/18614	0.0024617517434607	0.0242566345925578	0.0178031383977666	PLAT/INHBA/EDN1	3
GO:0071675	BP	GO:0071675	regulation of mononuclear cell migration	9/440	122/18614	0.00246222044401407	0.0242566345925578	0.0178031383977666	SLIT2/APOD/CD200/CCL21/BMP5/CXCL12/S100A14/MSN/RARRES2	9
GO:0090100	BP	GO:0090100	positive regulation of transmembrane receptor protein serine/threonine kinase signaling pathway	9/440	122/18614	0.00246222044401407	0.0242566345925578	0.0178031383977666	GPC3/BMP6/TGFBR3/FERMT1/FGF9/BMP5/TGFB3/INHBA/TGFB2	9
GO:0072073	BP	GO:0072073	kidney epithelium development	10/440	146/18614	0.00250413514786506	0.0246158121724775	0.0180667565077021	ARG2/SLIT2/GPC3/SFRP1/WWTR1/FGF2/MYC/TACSTD2/MAGED1/EDNRB	10
GO:0090023	BP	GO:0090023	positive regulation of neutrophil chemotaxis	4/440	25/18614	0.00262744056421865	0.0256986240339873	0.0188614854448778	CCL21/CD74/EDN1/THBS4	4
GO:0006865	BP	GO:0006865	amino acid transport	10/440	147/18614	0.00263181113180686	0.0256986240339873	0.0188614854448778	SLC6A20/SLC6A14/ABAT/SLC1A1/GJA1/STXBP1/SLC7A8/SLC17A6/SLC1A2/SLC38A4	10
GO:0050432	BP	GO:0050432	catecholamine secretion	6/440	59/18614	0.00263691884862878	0.0256986240339873	0.0188614854448778	SYT13/ABAT/CXCL12/SYT11/CHGA/SLC18A2	6
GO:0042310	BP	GO:0042310	vasoconstriction	7/440	79/18614	0.00263707068433868	0.0256986240339873	0.0188614854448778	CASR/EDN3/PTGS2/DOCK5/EDNRB/EDN1/KCNMB2	7
GO:0099504	BP	GO:0099504	synaptic vesicle cycle	12/440	198/18614	0.00271857106566549	0.0264357600178506	0.0194025058361698	PFN2/DNAJC6/SLC4A8/SNAP91/SH3GL2/SYT11/STXBP1/SLC17A6/PCLO/SYP/CADPS/SLC18A2	12
GO:0007411	BP	GO:0007411	axon guidance	13/440	225/18614	0.00279550898862581	0.0270672458297846	0.0198659843646189	CHL1/SLIT2/BMPR1B/KIF5C/EPHB2/NRCAM/EDN3/SEMA3A/CXCL12/ROBO1/RELN/EDN1/ISL1	13
GO:0097485	BP	GO:0097485	neuron projection guidance	13/440	225/18614	0.00279550898862581	0.0270672458297846	0.0198659843646189	CHL1/SLIT2/BMPR1B/KIF5C/EPHB2/NRCAM/EDN3/SEMA3A/CXCL12/ROBO1/RELN/EDN1/ISL1	13
GO:0002292	BP	GO:0002292	T cell differentiation involved in immune response	7/440	80/18614	0.00283249816707765	0.027312878858261	0.020046266537908	PCK1/CD86/IL6/GPR183/IL4R/ANXA1/IL18	7
GO:0009746	BP	GO:0009746	response to hexose	12/440	199/18614	0.00283298477519196	0.027312878858261	0.020046266537908	SLC2A2/PFKFB2/SERPINF1/ABCC8/PCSK1/PTPRN/PCK1/PPARD/CASR/NEUROD1/PTGS2/PTPRN2	12
GO:0006816	BP	GO:0006816	calcium ion transport	21/440	455/18614	0.00287288912179253	0.0276385409755392	0.0202852859996842	BDKRB1/ATP2A3/CEMIP/CACNA1D/PTPRC/TRPM3/PLCB4/CASR/FGF2/MCOLN3/CCL21/CXCL12/TRPC1/GPM6A/CACNA2D2/PTGS2/EDNRB/PLA2G1B/EDN1/STC1/PLCE1	21
GO:0001823	BP	GO:0001823	mesonephros development	8/440	102/18614	0.00289275428039133	0.027711480494959	0.0203388199041483	ARG2/SLIT2/GPC3/SFRP1/FGF2/MYC/TACSTD2/MAGED1	8
GO:0030316	BP	GO:0030316	osteoclast differentiation	8/440	102/18614	0.00289275428039133	0.027711480494959	0.0203388199041483	IAPP/GPC3/SFRP1/EPHA2/MAFB/GPR183/CLDN18/FSTL3	8
GO:0098656	BP	GO:0098656	monoatomic anion transmembrane transport	9/440	125/18614	0.00290221016366349	0.027743161564512	0.020362072200904	GLRA1/GABRA2/SLC4A8/CASR/SLC1A1/APOL1/SLC4A10/SLC17A6/GABRG2	9
GO:0050804	BP	GO:0050804	modulation of chemical synaptic transmission	22/440	487/18614	0.00299006317809027	0.0285225476945947	0.0209341020546834	NSG1/SCGN/PFN2/SLC4A8/EPHB2/INS/SLC1A1/NPTX2/SYT11/STXBP1/CHRDL1/SLC4A10/INA/PTGS2/GRIA2/DKK1/RELN/GRIA4/PLAT/SYP/EDN1/BCHE	22
GO:0030900	BP	GO:0030900	forebrain development	19/440	397/18614	0.00301863476641114	0.02853155619092	0.0209407138336679	SLIT2/ELAVL4/PCSK1/BTBD3/BTG2/EPHB2/FGF2/NR0B1/SEMA3A/CXCL12/SLC4A10/SLC1A2/NEUROD1/ROBO1/DKK1/RELN/INHBA/ISL1/ANXA3	19
GO:0014855	BP	GO:0014855	striated muscle cell proliferation	7/440	81/18614	0.00303883526354946	0.02853155619092	0.0209407138336679	RBP4/PPARD/HGF/TGFBR3/FGF2/FGF9/TGFB2	7
GO:0031644	BP	GO:0031644	regulation of nervous system process	10/440	150/18614	0.00304639040469851	0.02853155619092	0.0209407138336679	GLRA1/HGF/ABAT/NPTX2/MGLL/IL33/EDNRB/RELN/ITGA2/EDN1	10
GO:0006929	BP	GO:0006929	substrate-dependent cell migration	4/440	26/18614	0.00304791890160094	0.02853155619092	0.0209407138336679	SLIT2/PTPRC/ROBO1/ITGA2	4
GO:0010259	BP	GO:0010259	multicellular organism aging	4/440	26/18614	0.00304791890160094	0.02853155619092	0.0209407138336679	CRYAB/SLC1A2/INHBA/EDN1	4
GO:0014829	BP	GO:0014829	vascular associated smooth muscle contraction	4/440	26/18614	0.00304791890160094	0.02853155619092	0.0209407138336679	EDN3/DOCK5/EDNRB/EDN1	4
GO:0033598	BP	GO:0033598	mammary gland epithelial cell proliferation	4/440	26/18614	0.00304791890160094	0.02853155619092	0.0209407138336679	EPHA2/CCND1/AREG/ROBO1	4
GO:2000050	BP	GO:2000050	regulation of non-canonical Wnt signaling pathway	4/440	26/18614	0.00304791890160094	0.02853155619092	0.0209407138336679	SFRP4/GPC3/SFRP1/DKK1	4
GO:2000647	BP	GO:2000647	negative regulation of stem cell proliferation	4/440	26/18614	0.00304791890160094	0.02853155619092	0.0209407138336679	FBLN1/FERMT1/FGF2/SFN	4
GO:0099177	BP	GO:0099177	regulation of trans-synaptic signaling	22/440	488/18614	0.00306447424558261	0.0286271382941382	0.0210108662451845	NSG1/SCGN/PFN2/SLC4A8/EPHB2/INS/SLC1A1/NPTX2/SYT11/STXBP1/CHRDL1/SLC4A10/INA/PTGS2/GRIA2/DKK1/RELN/GRIA4/PLAT/SYP/EDN1/BCHE	22
GO:0048144	BP	GO:0048144	fibroblast proliferation	8/440	103/18614	0.00307323647789792	0.0286496755956104	0.0210274074803542	PDGFRA/SFRP1/EREG/MYC/S100A6/CD74/DACH1/PLA2G1B	8
GO:0015800	BP	GO:0015800	acidic amino acid transport	6/440	61/18614	0.00312381064416127	0.028903482223746	0.0212136886608588	ABAT/SLC1A1/GJA1/STXBP1/SLC17A6/SLC1A2	6
GO:0019229	BP	GO:0019229	regulation of vasoconstriction	6/440	61/18614	0.00312381064416127	0.028903482223746	0.0212136886608588	CASR/EDN3/PTGS2/DOCK5/EDN1/KCNMB2	6
GO:0031392	BP	GO:0031392	regulation of prostaglandin biosynthetic process	3/440	13/18614	0.00314451320505201	0.028903482223746	0.0212136886608588	CD74/PTGS2/ANXA1	3
GO:0032341	BP	GO:0032341	aldosterone metabolic process	3/440	13/18614	0.00314451320505201	0.028903482223746	0.0212136886608588	BMP6/BMP5/EDNRB	3
GO:0033604	BP	GO:0033604	negative regulation of catecholamine secretion	3/440	13/18614	0.00314451320505201	0.028903482223746	0.0212136886608588	ABAT/SYT11/CHGA	3
GO:1900025	BP	GO:1900025	negative regulation of substrate adhesion-dependent cell spreading	3/440	13/18614	0.00314451320505201	0.028903482223746	0.0212136886608588	FBLN1/TACSTD2/GBP1	3
GO:0071900	BP	GO:0071900	regulation of protein serine/threonine kinase activity	18/440	369/18614	0.00314530358418867	0.028903482223746	0.0212136886608588	RASGRP1/TGFA/SFRP1/CEMIP/PTPRC/SORL1/MST1R/UCHL1/KAT2B/FGF2/EDN3/CCND1/MAGED1/ROBO1/SFN/DKK1/PLA2G1B/EDN1	18
GO:0045834	BP	GO:0045834	positive regulation of lipid metabolic process	10/440	151/18614	0.00319559878503417	0.0292857851075846	0.0214942795699097	PDGFRA/PPARD/BMP6/FGF2/INS/CCL21/CD74/PTGS2/ANXA1/AADAC	10
GO:0002695	BP	GO:0002695	negative regulation of leukocyte activation	12/440	202/18614	0.00319988742421082	0.0292857851075846	0.0214942795699097	ARG2/SFRP1/PTPRC/CD86/CD200/IDO1/IL4R/SYT11/CD74/INHBA/ANXA1/IL13RA2	12
GO:0031348	BP	GO:0031348	negative regulation of defense response	15/440	284/18614	0.00325241449215104	0.0296832435173932	0.0217859938656493	ARG2/SERPINF1/SERPINB9/PTPRC/PPARD/CD200/HGF/A2M/NT5E/INS/SYT11/SUSD4/MMP12/SERPING1/ISL1	15
GO:0061097	BP	GO:0061097	regulation of protein tyrosine kinase activity	7/440	82/18614	0.00325647285928848	0.0296832435173932	0.0217859938656493	TGFA/PTPRC/EREG/GPRC5A/HBEGF/AREG/RELN	7
GO:0002251	BP	GO:0002251	organ or tissue specific immune response	5/440	43/18614	0.00331535336537764	0.0300983388019797	0.0220906527321361	IL6/PLA2G1B/GP2/DEFB1/PIGR	5
GO:0045840	BP	GO:0045840	positive regulation of mitotic nuclear division	5/440	43/18614	0.00331535336537764	0.0300983388019797	0.0220906527321361	TGFA/EREG/EDN3/INS/EDN1	5
GO:0090303	BP	GO:0090303	positive regulation of wound healing	6/440	62/18614	0.00339098893951459	0.0307231768977708	0.022549252174409	PLAU/FERMT1/HBEGF/PLAT/CLDN1/ANXA1	6
GO:0010720	BP	GO:0010720	positive regulation of cell development	20/440	432/18614	0.00345872204734853	0.0312073561335503	0.0229046151540102	RASGRP1/SERPINF1/SLIT2/IL7R/PTPRC/PCK1/CD86/IL6/EPHB2/FGF2/TGM2/IL4R/CXCL12/IL33/CD74/ROBO1/LPAR3/RELN/ANXA1/IL18	20
GO:0045927	BP	GO:0045927	positive regulation of growth	14/440	258/18614	0.00345918144900258	0.0312073561335503	0.0229046151540102	SFRP1/PPARD/TGFBR3/FGF2/FGF9/INS/CXCL12/YBX3/HBEGF/LPAR3/SFN/EDN1/TGFB2/AGR2	14
GO:0043281	BP	GO:0043281	regulation of cysteine-type endopeptidase activity involved in apoptotic process	12/440	204/18614	0.00346517850685033	0.0312073561335503	0.0229046151540102	ATP2A3/SERPINB9/PLAUR/HGF/ST18/MYC/DPEP1/SLC1A1/CRYAB/PTGS2/ROBO1/SFN	12
GO:0007292	BP	GO:0007292	female gamete generation	10/440	153/18614	0.00351145548260487	0.0313793344163762	0.0230308384830906	BMPR1B/EREG/IL4R/PAQR5/PTGS2/PTX3/PLAT/INHBA/EDN1/ADAMTS1	10
GO:0032682	BP	GO:0032682	negative regulation of chemokine production	4/440	27/18614	0.00351209305857047	0.0313793344163762	0.0230308384830906	ARG2/EPHA2/APOD/IL6	4
GO:0032967	BP	GO:0032967	positive regulation of collagen biosynthetic process	4/440	27/18614	0.00351209305857047	0.0313793344163762	0.0230308384830906	TGFB3/SERPINB7/ITGA2/INHBA	4
GO:0071549	BP	GO:0071549	cellular response to dexamethasone stimulus	4/440	27/18614	0.00351209305857047	0.0313793344163762	0.0230308384830906	SERPINF1/PCK1/DDIT4/PLAT	4
GO:0000302	BP	GO:0000302	response to reactive oxygen species	12/440	205/18614	0.00360432852296686	0.0320763911156341	0.0235424427141155	PDGFRA/PTPRN/APOD/HGF/SESN1/IL6/CRYAB/AREG/MET/EDN1/ANXA1/COL1A1	12
GO:0002819	BP	GO:0002819	regulation of adaptive immune response	12/440	205/18614	0.00360432852296686	0.0320763911156341	0.0235424427141155	IL1R1/IL7R/IL1RL1/PTPRC/IL6/EPHB2/SVEP1/IL4R/IL33/SUSD4/ANXA1/IL18	12
GO:0007204	BP	GO:0007204	positive regulation of cytosolic calcium ion concentration	11/440	179/18614	0.003620729230078	0.0321589178860471	0.0236030131741098	IAPP/GLP1R/BDKRB1/PDGFRA/LPAR3/EDNRB/TAC1/ADCYAP1/PLA2G1B/EDN1/PLCE1	11
GO:0010594	BP	GO:0010594	regulation of endothelial cell migration	13/440	232/18614	0.00363184997998658	0.0321943165220029	0.0236289939758821	SERPINF1/SLIT2/EPHA2/ADAMTS9/FGF2/DCN/FGFBP1/PTGS2/MET/EDN1/STC1/ANXA3/ANXA1	13
GO:0002792	BP	GO:0002792	negative regulation of peptide secretion	5/440	44/18614	0.00366910780406762	0.0323842222912598	0.0237683751699102	HADH/ABCC8/SFRP1/CD74/CHGA	5
GO:0031638	BP	GO:0031638	zymogen activation	6/440	63/18614	0.00367480536638409	0.0323842222912598	0.0237683751699102	PLAUR/PLAU/C1R/PLAT/KLK1/CUZD1	6
GO:0070542	BP	GO:0070542	response to fatty acid	6/440	63/18614	0.00367480536638409	0.0323842222912598	0.0237683751699102	PCSK1/SCD/PTGS2/PLAT/EDN1/CLDN1	6
GO:0006094	BP	GO:0006094	gluconeogenesis	7/440	84/18614	0.00372723266222068	0.0327822100817538	0.0240604780041987	RBP4/PCK1/KAT2B/INS/G6PC2/ENO2/GPD1	7
GO:2000241	BP	GO:2000241	regulation of reproductive process	12/440	206/18614	0.0037479498831367	0.0329002915811533	0.0241471438303258	GLRA1/SERPINF1/SFRP1/PTGDS/FGF9/GJA1/STXBP1/YBX3/EDNRB/PLAT/INHBA/DEFB1	12
GO:0045621	BP	GO:0045621	positive regulation of lymphocyte differentiation	9/440	130/18614	0.00377130210419691	0.0329131820002639	0.0241566047435681	RASGRP1/IL7R/PTPRC/PCK1/CD86/IL4R/CD74/ANXA1/IL18	9
GO:0051209	BP	GO:0051209	release of sequestered calcium ion into cytosol	9/440	130/18614	0.00377130210419691	0.0329131820002639	0.0241566047435681	BDKRB1/CEMIP/PTPRC/PLCB4/FGF2/MCOLN3/CCL21/TRPC1/PLCE1	9
GO:1903305	BP	GO:1903305	regulation of regulated secretory pathway	9/440	130/18614	0.00377130210419691	0.0329131820002639	0.0241566047435681	RPH3AL/PFN2/SLC4A8/SYT13/IL4R/SYT11/STXBP1/SYP/IL13RA2	9
GO:0015837	BP	GO:0015837	amine transport	8/440	107/18614	0.00388433654217266	0.0337966532047769	0.0248050277580786	SYT13/ABAT/CXCL12/SYT11/STXBP1/CHGA/RHCG/SLC18A2	8
GO:0009743	BP	GO:0009743	response to carbohydrate	13/440	234/18614	0.00390487429775111	0.0337966532047769	0.0248050277580786	SLC2A2/PFKFB2/SERPINF1/ABCC8/PCSK1/PTPRN/PCK1/PPARD/CASR/NEUROD1/PTGS2/ITGA2/PTPRN2	13
GO:0008212	BP	GO:0008212	mineralocorticoid metabolic process	3/440	14/18614	0.00393245632369412	0.0337966532047769	0.0248050277580786	BMP6/BMP5/EDNRB	3
GO:0050930	BP	GO:0050930	induction of positive chemotaxis	3/440	14/18614	0.00393245632369412	0.0337966532047769	0.0248050277580786	CXCL12/PGF/SCG2	3
GO:0051547	BP	GO:0051547	regulation of keratinocyte migration	3/440	14/18614	0.00393245632369412	0.0337966532047769	0.0248050277580786	HBEGF/FGF7/HAS2	3
GO:0051608	BP	GO:0051608	histamine transport	3/440	14/18614	0.00393245632369412	0.0337966532047769	0.0248050277580786	SLC22A3/EDN1/SLC18A2	3
GO:0070141	BP	GO:0070141	response to UV-A	3/440	14/18614	0.00393245632369412	0.0337966532047769	0.0248050277580786	CCND1/MMP3/MMP1	3
GO:1902947	BP	GO:1902947	regulation of tau-protein kinase activity	3/440	14/18614	0.00393245632369412	0.0337966532047769	0.0248050277580786	SORL1/HGF/DKK1	3
GO:0051283	BP	GO:0051283	negative regulation of sequestering of calcium ion	9/440	131/18614	0.00396730643883584	0.0339564701216807	0.0249223252619465	BDKRB1/CEMIP/PTPRC/PLCB4/FGF2/MCOLN3/CCL21/TRPC1/PLCE1	9
GO:0006940	BP	GO:0006940	regulation of smooth muscle contraction	6/440	64/18614	0.00397587644811076	0.0339564701216807	0.0249223252619465	ABAT/PTGS2/DOCK5/ITGA2/EDN1/PLCE1	6
GO:0019731	BP	GO:0019731	antibacterial humoral response	6/440	64/18614	0.00397587644811076	0.0339564701216807	0.0249223252619465	PGC/PLA2G1B/SLPI/PI3/LGALS4/DEFB1	6
GO:0001523	BP	GO:0001523	retinoid metabolic process	7/440	85/18614	0.00398115529573783	0.0339564701216807	0.0249223252619465	RBP4/PPARD/DHRS9/CEL/CYP3A5/RARRES2/CYP1A1	7
GO:1902105	BP	GO:1902105	regulation of leukocyte differentiation	16/440	319/18614	0.00399687253134368	0.0340262053989107	0.0249735074153073	RASGRP1/IAPP/IL7R/SFRP1/PTPRC/PCK1/CD86/MAFB/CLDN18/MYC/IL4R/FSTL3/CD74/INHBA/ANXA1/IL18	16
GO:0010714	BP	GO:0010714	positive regulation of collagen metabolic process	4/440	28/18614	0.00402203970211426	0.0341117352179315	0.0250362819605292	TGFB3/SERPINB7/ITGA2/INHBA	4
GO:0015697	BP	GO:0015697	quaternary ammonium group transport	4/440	28/18614	0.00402203970211426	0.0341117352179315	0.0250362819605292	SLC6A20/SLC6A14/SLC22A3/PDZK1	4
GO:0009268	BP	GO:0009268	response to pH	5/440	45/18614	0.00404912236627588	0.0342128092071849	0.0251104651375989	SERPINF1/ABCC8/PCK1/PAM/SST	5
GO:0061098	BP	GO:0061098	positive regulation of protein tyrosine kinase activity	5/440	45/18614	0.00404912236627588	0.0342128092071849	0.0251104651375989	TGFA/EREG/HBEGF/AREG/RELN	5
GO:0048167	BP	GO:0048167	regulation of synaptic plasticity	12/440	209/18614	0.00420667457227056	0.035477599383336	0.0260387569195537	NSG1/SCGN/EPHB2/INS/SLC1A1/STXBP1/CHRDL1/SLC4A10/PTGS2/RELN/PLAT/SYP	12
GO:0015844	BP	GO:0015844	monoamine transport	7/440	86/18614	0.00424797865916247	0.0356261704649463	0.0261478005512133	SYT13/ABAT/CXCL12/SYT11/SLC22A3/CHGA/SLC18A2	7
GO:0032418	BP	GO:0032418	lysosome localization	7/440	86/18614	0.00424797865916247	0.0356261704649463	0.0261478005512133	RASGRP1/PTGDS/IL4R/STXBP1/CHGA/IL13RA2/SLC18A2	7
GO:1990849	BP	GO:1990849	vacuolar localization	7/440	86/18614	0.00424797865916247	0.0356261704649463	0.0261478005512133	RASGRP1/PTGDS/IL4R/STXBP1/CHGA/IL13RA2/SLC18A2	7
GO:0042116	BP	GO:0042116	macrophage activation	8/440	109/18614	0.00434730445898585	0.0363241439239707	0.0266600776373674	IL1RL1/PTPRC/CD200/IL6/IL4R/SYT11/IL33/CD74	8
GO:1903557	BP	GO:1903557	positive regulation of tumor necrosis factor superfamily cytokine production	8/440	109/18614	0.00434730445898585	0.0363241439239707	0.0266600776373674	RASGRP1/ABCC8/PTPRC/CD86/IL6/EPHB2/IL33/ISL1	8
GO:0051282	BP	GO:0051282	regulation of sequestering of calcium ion	9/440	133/18614	0.00438316843558674	0.0365561108712891	0.0268303296008481	BDKRB1/CEMIP/PTPRC/PLCB4/FGF2/MCOLN3/CCL21/TRPC1/PLCE1	9
GO:0014911	BP	GO:0014911	positive regulation of smooth muscle cell migration	5/440	46/18614	0.00445644073087094	0.0370303141393917	0.0271783707266065	FGF9/DOCK5/ITGA2/ADAMTS1/HAS2	5
GO:0035272	BP	GO:0035272	exocrine system development	5/440	46/18614	0.00445644073087094	0.0370303141393917	0.0271783707266065	HGF/TGM2/TGFB3/FGF7/TGFB2	5
GO:0001960	BP	GO:0001960	negative regulation of cytokine-mediated signaling pathway	7/440	87/18614	0.00452811042828254	0.0374877692704786	0.0275141195700181	IL1R2/SLIT2/PTPRC/IL6/IL1RN/ROBO1/MMP12	7
GO:0019319	BP	GO:0019319	hexose biosynthetic process	7/440	87/18614	0.00452811042828254	0.0374877692704786	0.0275141195700181	RBP4/PCK1/KAT2B/INS/G6PC2/ENO2/GPD1	7
GO:0060037	BP	GO:0060037	pharyngeal system development	4/440	29/18614	0.00457978183974248	0.0377769207695029	0.0277263420914651	BMP5/EDN1/TGFB2/ISL1	4
GO:0061436	BP	GO:0061436	establishment of skin barrier	4/440	29/18614	0.00457978183974248	0.0377769207695029	0.0277263420914651	SFN/MET/CLDN1/IL18	4
GO:0001676	BP	GO:0001676	long-chain fatty acid metabolic process	8/440	110/18614	0.00459414031033209	0.0378262063507635	0.0277625152061175	PTGDS/ACSL5/PAM/MGLL/PTGS2/FADS2/CYP1A1/CYP4F11	8
GO:0010812	BP	GO:0010812	negative regulation of cell-substrate adhesion	6/440	66/18614	0.00463226021359263	0.0380705976024225	0.0279418859782618	FBLN1/APOD/TACSTD2/MMP12/GBP1/COL1A1	6
GO:0034329	BP	GO:0034329	cell junction assembly	20/440	444/18614	0.00468136995001737	0.038404256753597	0.0281867748569467	SFRP1/EPHA2/GABRA2/ARHGEF9/THBS2/APOD/EPHB2/RAB29/NRCAM/CLDN18/GJA1/PCLO/GPM6A/ITGA6/DKK1/GRHL2/ITGA2/CDH18/GABRG2/CLDN1	20
GO:0098739	BP	GO:0098739	import across plasma membrane	12/440	212/18614	0.00470940454491244	0.0385641257833846	0.0283041106090258	ABCC8/SLC6A20/CACNA1D/ACSL5/ATP4A/SLC6A14/SLC1A1/SLC7A8/KCNJ6/SLC1A2/KCNJ16/SLC38A4	12
GO:0015850	BP	GO:0015850	organic hydroxy compound transport	15/440	296/18614	0.00476488949235614	0.0386410037112215	0.0283605351053338	RBP4/BMP6/SLC16A1/ABCA8/SLC16A7/SYT13/ABAT/CXCL12/SYT11/PLTP/SLC22A3/CHGA/CEL/NFKBIA/SLC18A2	15
GO:1905039	BP	GO:1905039	carboxylic acid transmembrane transport	10/440	160/18614	0.0048167384955191	0.0386410037112215	0.0283605351053338	SLC6A20/ACSL5/SLC16A1/SLC16A7/SLC6A14/SLC1A1/SLC7A8/SLC17A6/SLC1A2/SLC38A4	10
GO:0016101	BP	GO:0016101	diterpenoid metabolic process	7/440	88/18614	0.00482196069022917	0.0386410037112215	0.0283605351053338	RBP4/PPARD/DHRS9/CEL/CYP3A5/RARRES2/CYP1A1	7
GO:0046849	BP	GO:0046849	bone remodeling	7/440	88/18614	0.00482196069022917	0.0386410037112215	0.0283605351053338	IAPP/SFRP1/EPHA2/IL6/CLDN18/GJA1/DOCK5	7
GO:0048864	BP	GO:0048864	stem cell development	7/440	88/18614	0.00482196069022917	0.0386410037112215	0.0283605351053338	PTPRC/FGF2/EDN3/SEMA3A/EDNRB/EDN1/ISL1	7
GO:0007567	BP	GO:0007567	parturition	3/440	15/18614	0.00483012546390269	0.0386410037112215	0.0283605351053338	LDOC1/EDN1/CYP1A1	3
GO:0010838	BP	GO:0010838	positive regulation of keratinocyte proliferation	3/440	15/18614	0.00483012546390269	0.0386410037112215	0.0283605351053338	AREG/FGF7/HAS2	3
GO:0015803	BP	GO:0015803	branched-chain amino acid transport	3/440	15/18614	0.00483012546390269	0.0386410037112215	0.0283605351053338	SLC6A20/SLC6A14/SLC7A8	3
GO:0032725	BP	GO:0032725	positive regulation of granulocyte macrophage colony-stimulating factor production	3/440	15/18614	0.00483012546390269	0.0386410037112215	0.0283605351053338	RASGRP1/ISL1/IL18	3
GO:0060347	BP	GO:0060347	heart trabecula formation	3/440	15/18614	0.00483012546390269	0.0386410037112215	0.0283605351053338	RBP4/TGFBR3/ADAMTS1	3
GO:0090280	BP	GO:0090280	positive regulation of calcium ion import	3/440	15/18614	0.00483012546390269	0.0386410037112215	0.0283605351053338	CASR/CXCL12/STC1	3
GO:2000052	BP	GO:2000052	positive regulation of non-canonical Wnt signaling pathway	3/440	15/18614	0.00483012546390269	0.0386410037112215	0.0283605351053338	GPC3/SFRP1/DKK1	3
GO:2001279	BP	GO:2001279	regulation of unsaturated fatty acid biosynthetic process	3/440	15/18614	0.00483012546390269	0.0386410037112215	0.0283605351053338	CD74/PTGS2/ANXA1	3
GO:0031018	BP	GO:0031018	endocrine pancreas development	5/440	47/18614	0.00489210010855004	0.0388611895946792	0.0285221403660089	BMP6/IL6/BMP5/NEUROD1/ANXA1	5
GO:0042220	BP	GO:0042220	response to cocaine	5/440	47/18614	0.00489210010855004	0.0388611895946792	0.0285221403660089	ELAVL4/TGM2/ABAT/SLC1A1/SLC1A2	5
GO:0140353	BP	GO:0140353	lipid export from cell	5/440	47/18614	0.00489210010855004	0.0388611895946792	0.0285221403660089	PTGES/BMP6/PTGS2/INHBA/EDN1	5
GO:1900271	BP	GO:1900271	regulation of long-term synaptic potentiation	5/440	47/18614	0.00489210010855004	0.0388611895946792	0.0285221403660089	NSG1/SCGN/EPHB2/INS/RELN	5
GO:1903825	BP	GO:1903825	organic acid transmembrane transport	10/440	161/18614	0.00503075470600513	0.0397875445595739	0.0292020378836365	SLC6A20/ACSL5/SLC16A1/SLC16A7/SLC6A14/SLC1A1/SLC7A8/SLC17A6/SLC1A2/SLC38A4	10
GO:1990845	BP	GO:1990845	adaptive thermogenesis	10/440	161/18614	0.00503075470600513	0.0397875445595739	0.0292020378836365	HADH/SORL1/SCD/DIO2/IL4R/GJA1/G0S2/ADCYAP1/LCN2/IL18	10
GO:1901214	BP	GO:1901214	regulation of neuron death	16/440	327/18614	0.00505957131150281	0.0397875445595739	0.0292020378836365	CHL1/SERPINF1/SORL1/CD200/BTG2/RAB29/CCND1/SLC1A1/STXBP1/ENO2/TGFB3/DDIT4/DKK1/CHGA/TGFB2/ISL1	16
GO:0030879	BP	GO:0030879	mammary gland development	9/440	136/18614	0.00506980517195913	0.0397875445595739	0.0292020378836365	TGFA/EPHA2/PAM/FGF2/CCND1/TGFB3/AREG/ROBO1/ITGA2	9
GO:0071333	BP	GO:0071333	cellular response to glucose stimulus	9/440	136/18614	0.00506980517195913	0.0397875445595739	0.0292020378836365	SLC2A2/SERPINF1/ABCC8/PTPRN/PCK1/PPARD/CASR/NEUROD1/PTPRN2	9
GO:0016051	BP	GO:0016051	carbohydrate biosynthetic process	12/440	214/18614	0.00507044284613365	0.0397875445595739	0.0292020378836365	RBP4/PCK1/ST6GALNAC5/KAT2B/B3GNT3/INS/G6PC2/ENO2/GPD1/FUT2/B3GALT2/HAS2	12
GO:0045216	BP	GO:0045216	cell-cell junction organization	12/440	214/18614	0.00507044284613365	0.0397875445595739	0.0292020378836365	ABCC8/EPHA2/BMP6/EPHB2/CLDN18/SVEP1/GJA1/TGFB3/GRHL2/CDH18/TGFB2/CLDN1	12
GO:0035249	BP	GO:0035249	synaptic transmission, glutamatergic	8/440	112/18614	0.00511996707349194	0.0400369002350011	0.0293850522908066	STXBP1/SLC17A6/PTGS2/GRIA2/DKK1/RELN/GRIA4/PLAT	8
GO:1905954	BP	GO:1905954	positive regulation of lipid localization	8/440	112/18614	0.00511996707349194	0.0400369002350011	0.0293850522908066	PTGES/ACSL5/BMP6/ABCA8/ATP8A1/PLTP/EDN1/NFKBIA	8
GO:0015740	BP	GO:0015740	C4-dicarboxylate transport	4/440	30/18614	0.00518728458103223	0.0402840413590661	0.0295664413296991	SLC16A1/ABAT/SLC1A1/SLC1A2	4
GO:0034698	BP	GO:0034698	response to gonadotropin	4/440	30/18614	0.00518728458103223	0.0402840413590661	0.0295664413296991	TGFBR3/PLAT/INHBA/EDN1	4
GO:0090330	BP	GO:0090330	regulation of platelet aggregation	4/440	30/18614	0.00518728458103223	0.0402840413590661	0.0295664413296991	IL6/ABAT/MMRN1/CELA2A	4
GO:0097421	BP	GO:0097421	liver regeneration	4/440	30/18614	0.00518728458103223	0.0402840413590661	0.0295664413296991	PTPN3/IL6/CCND1/CLDN1	4
GO:0051208	BP	GO:0051208	sequestering of calcium ion	9/440	137/18614	0.00531631130272029	0.0412151144293367	0.0302498016971569	BDKRB1/CEMIP/PTPRC/PLCB4/FGF2/MCOLN3/CCL21/TRPC1/PLCE1	9
GO:0048738	BP	GO:0048738	cardiac muscle tissue development	13/440	243/18614	0.00534646121493607	0.0413777581505858	0.0303691739319109	PDGFRA/NEBL/RBP4/ADAMTS9/TGFBR3/FGF2/FGF9/BMP5/GJA1/DKK1/EDN1/TGFB2/ISL1	13
GO:0032309	BP	GO:0032309	icosanoid secretion	5/440	48/18614	0.005357129542236	0.0413801206584404	0.0303709078927429	PTGES/PTGS2/PLA2G1B/EDN1/ANXA1	5
GO:0002704	BP	GO:0002704	negative regulation of leukocyte mediated immunity	6/440	68/18614	0.00536510872898661	0.0413801206584404	0.0303709078927429	IL7R/SERPINB9/PTPRC/SVEP1/SUSD4/IL13RA2	6
GO:0006939	BP	GO:0006939	smooth muscle contraction	8/440	113/18614	0.00539954454523116	0.0415746501503122	0.0305136826644462	EDN3/ABAT/PTGS2/DOCK5/EDNRB/ITGA2/EDN1/PLCE1	8
GO:2000106	BP	GO:2000106	regulation of leukocyte apoptotic process	7/440	90/18614	0.00545246715315885	0.0419106163459161	0.0307602647966247	ARG2/IL7R/CCL21/IDO1/CXCL12/CD74/ANXA1	7
GO:0070588	BP	GO:0070588	calcium ion transmembrane transport	17/440	360/18614	0.00556983798226075	0.0426839640467741	0.0313278627498953	BDKRB1/ATP2A3/CEMIP/CACNA1D/PTPRC/TRPM3/PLCB4/FGF2/MCOLN3/CCL21/TRPC1/GPM6A/CACNA2D2/EDNRB/PLA2G1B/EDN1/PLCE1	17
GO:0071331	BP	GO:0071331	cellular response to hexose stimulus	9/440	138/18614	0.00557199796621231	0.0426839640467741	0.0313278627498953	SLC2A2/SERPINF1/ABCC8/PTPRN/PCK1/PPARD/CASR/NEUROD1/PTPRN2	9
GO:0003012	BP	GO:0003012	muscle system process	20/440	452/18614	0.00568024386043965	0.0433659226705647	0.0318283857599842	ARG2/GLRA1/ABCC8/KLHL41/CACNA1D/INPP5F/GNAO1/TMOD1/EDN3/ABAT/GJA1/CRYAB/PTGS2/DOCK5/EDNRB/CHGA/ITGA2/EDN1/STC1/PLCE1	20
GO:0010975	BP	GO:0010975	regulation of neuron projection development	20/440	452/18614	0.00568024386043965	0.0433659226705647	0.0318283857599842	SERPINF1/SLIT2/SFRP1/ELAVL4/MARK1/HGF/INPP5F/CTNNA2/EPHB2/RAB29/NRCAM/VLDLR/BMP5/SEMA3A/CXCL12/ITGA6/ROBO1/LPAR3/DKK1/RELN	20
GO:0002526	BP	GO:0002526	acute inflammatory response	8/440	114/18614	0.00569062541646642	0.04337179371469	0.0318326948083275	PTGES/IL6/A2M/INS/PTGS2/EDNRB/OSMR/ITIH4	8
GO:0032835	BP	GO:0032835	glomerulus development	6/440	69/18614	0.00576176202657438	0.0435754088594454	0.0319821379880121	PDGFRA/WWTR1/ENPEP/EDNRB/SERPINB7/PLCE1	6
GO:0042093	BP	GO:0042093	T-helper cell differentiation	6/440	69/18614	0.00576176202657438	0.0435754088594454	0.0319821379880121	CD86/IL6/GPR183/IL4R/ANXA1/IL18	6
GO:0072091	BP	GO:0072091	regulation of stem cell proliferation	7/440	91/18614	0.00578995265986028	0.0435754088594454	0.0319821379880121	FBLN1/PTPRC/FERMT1/FGF2/FGF9/GJA1/SFN	7
GO:2000117	BP	GO:2000117	negative regulation of cysteine-type endopeptidase activity	7/440	91/18614	0.00578995265986028	0.0435754088594454	0.0319821379880121	SERPINB9/PLAUR/HGF/DPEP1/CRYAB/PTGS2/SFN	7
GO:0034341	BP	GO:0034341	response to type II interferon	9/440	139/18614	0.00583708759862295	0.0435754088594454	0.0319821379880121	CCL22/KYNU/CCL21/STXBP1/CD74/EDN1/GBP1/CLDN1/GBP2	9
GO:0006750	BP	GO:0006750	glutathione biosynthetic process	3/440	16/18614	0.00584156116502401	0.0435754088594454	0.0319821379880121	GGT5/SLC1A1/SLC1A2	3
GO:0045779	BP	GO:0045779	negative regulation of bone resorption	3/440	16/18614	0.00584156116502401	0.0435754088594454	0.0319821379880121	IAPP/IL6/CLDN18	3
GO:0090030	BP	GO:0090030	regulation of steroid hormone biosynthetic process	3/440	16/18614	0.00584156116502401	0.0435754088594454	0.0319821379880121	BMP6/PDE8B/BMP5	3
GO:2000095	BP	GO:2000095	regulation of Wnt signaling pathway, planar cell polarity pathway	3/440	16/18614	0.00584156116502401	0.0435754088594454	0.0319821379880121	GPC3/SFRP1/DKK1	3
GO:0033137	BP	GO:0033137	negative regulation of peptidyl-serine phosphorylation	4/440	31/18614	0.00584645135226474	0.0435754088594454	0.0319821379880121	HGF/INPP5F/DDIT4/DKK1	4
GO:0045987	BP	GO:0045987	positive regulation of smooth muscle contraction	4/440	31/18614	0.00584645135226474	0.0435754088594454	0.0319821379880121	ABAT/PTGS2/ITGA2/EDN1	4
GO:0032892	BP	GO:0032892	positive regulation of organic acid transport	5/440	49/18614	0.005852548264367	0.0435754088594454	0.0319821379880121	PTGES/ACSL5/ABAT/STXBP1/EDN1	5
GO:0033628	BP	GO:0033628	regulation of cell adhesion mediated by integrin	5/440	49/18614	0.005852548264367	0.0435754088594454	0.0319821379880121	EPHA2/PLAU/FERMT1/CCL21/TGFB2	5
GO:0045933	BP	GO:0045933	positive regulation of muscle contraction	5/440	49/18614	0.005852548264367	0.0435754088594454	0.0319821379880121	ABAT/PTGS2/CHGA/ITGA2/EDN1	5
GO:0001959	BP	GO:0001959	regulation of cytokine-mediated signaling pathway	10/440	165/18614	0.00596243389407882	0.0443204311862992	0.0325289465547073	IL1R2/IL1R1/SLIT2/PTPRC/IL6/IL1RN/CD74/ROBO1/MMP12/EDN1	10
GO:0001938	BP	GO:0001938	positive regulation of endothelial cell proliferation	8/440	115/18614	0.00599350715765793	0.0444781320647247	0.0326446909937532	BMP6/FGF2/CXCL12/PGF/FGFBP1/FGF7/SCG2/THBS4	8
GO:1901215	BP	GO:1901215	negative regulation of neuron death	12/440	219/18614	0.00607011387929562	0.0449726663766532	0.0330076540735701	CHL1/SERPINF1/SORL1/CD200/BTG2/CCND1/SLC1A1/STXBP1/ENO2/TGFB3/CHGA/ISL1	12
GO:0048863	BP	GO:0048863	stem cell differentiation	13/440	247/18614	0.00611086243794427	0.0451333219863889	0.0331255671354002	PDGFRA/SFRP1/PTPRC/A2M/FGF2/EDN3/TACSTD2/SEMA3A/GPM6A/EDNRB/EDN1/TGFB2/ISL1	13
GO:0071326	BP	GO:0071326	cellular response to monosaccharide stimulus	9/440	140/18614	0.00611180401899016	0.0451333219863889	0.0331255671354002	SLC2A2/SERPINF1/ABCC8/PTPRN/PCK1/PPARD/CASR/NEUROD1/PTPRN2	9
GO:0060761	BP	GO:0060761	negative regulation of response to cytokine stimulus	7/440	92/18614	0.00614281461290233	0.0452882018519858	0.0332392410942393	IL1R2/SLIT2/PTPRC/IL6/IL1RN/ROBO1/MMP12	7
GO:0014823	BP	GO:0014823	response to activity	6/440	70/18614	0.00617939596025784	0.0454095025613736	0.0333282696570739	HADH/PPARD/BMP6/IL6/ITGA2/EDN1	6
GO:0030239	BP	GO:0030239	myofibril assembly	6/440	70/18614	0.00617939596025784	0.0454095025613736	0.0333282696570739	PDGFRA/NEBL/KLHL41/TMOD1/EDN1/KRT19	6
GO:0003205	BP	GO:0003205	cardiac chamber development	10/440	166/18614	0.0062151225874708	0.0455977774222248	0.0334664538471256	SLIT2/RBP4/TGFBR3/BMP5/CPE/ROBO1/GRHL2/ADAMTS1/TGFB2/ISL1	10
GO:0010633	BP	GO:0010633	negative regulation of epithelial cell migration	8/440	116/18614	0.00630848860214158	0.0461327399884325	0.0338590892132345	SERPINF1/SLIT2/PFN2/ADAMTS9/FGF2/TACSTD2/DCN/STC1	8
GO:0015908	BP	GO:0015908	fatty acid transport	8/440	116/18614	0.00630848860214158	0.0461327399884325	0.0338590892132345	PTGES/PPARD/ACSL5/SLC43A3/PTGS2/PLA2G1B/EDN1/ANXA1	8
GO:0010862	BP	GO:0010862	positive regulation of pathway-restricted SMAD protein phosphorylation	5/440	50/18614	0.00637936411280282	0.0464741255136157	0.0341096488582108	BMP6/BMP5/TGFB3/INHBA/TGFB2	5
GO:0060537	BP	GO:0060537	muscle tissue development	19/440	426/18614	0.00638282988602712	0.0464741255136157	0.0341096488582108	PDGFRA/NEBL/KLHL41/RBP4/ADAMTS9/BTG2/TGFBR3/FGF2/FGF9/BMP5/GJA1/YBX3/DKK1/HLF/KLF5/EDN1/TGFB2/RXRG/ISL1	19
GO:0007269	BP	GO:0007269	neurotransmitter secretion	9/440	141/18614	0.00639637232800428	0.0464741255136157	0.0341096488582108	RPH3AL/PFN2/SLC4A8/SYT11/STXBP1/PCLO/SYP/CADPS/PTPRN2	9
GO:0099643	BP	GO:0099643	signal release from synapse	9/440	141/18614	0.00639637232800428	0.0464741255136157	0.0341096488582108	RPH3AL/PFN2/SLC4A8/SYT11/STXBP1/PCLO/SYP/CADPS/PTPRN2	9
GO:0050886	BP	GO:0050886	endocrine process	7/440	93/18614	0.00651147025804912	0.0472343308751087	0.0346676010015612	BMP6/EDN3/GJA1/ENPEP/EDNRB/INHBA/EDN1	7
GO:0006066	BP	GO:0006066	alcohol metabolic process	17/440	366/18614	0.00653401702208871	0.0473218054633455	0.0347318029086611	CH25H/RBP4/PCK1/PPARD/EPHX2/BMP6/ACLY/VLDLR/FGF2/BMP5/APOL1/GPD1/DHRS9/EDNRB/CEL/CYP3A5/CYP1A1	17
GO:0009749	BP	GO:0009749	response to glucose	11/440	194/18614	0.00658410570863251	0.0475529558877588	0.0349014555857804	SLC2A2/PFKFB2/SERPINF1/ABCC8/PCSK1/PTPRN/PCK1/PPARD/CASR/NEUROD1/PTPRN2	11
GO:0002294	BP	GO:0002294	CD4-positive, alpha-beta T cell differentiation involved in immune response	6/440	71/18614	0.00661862949856217	0.0475529558877588	0.0349014555857804	CD86/IL6/GPR183/IL4R/ANXA1/IL18	6
GO:0045600	BP	GO:0045600	positive regulation of fat cell differentiation	6/440	71/18614	0.00661862949856217	0.0475529558877588	0.0349014555857804	SFRP1/PPARD/INS/PTGS2/KLF5/RARRES2	6
GO:0055002	BP	GO:0055002	striated muscle cell development	6/440	71/18614	0.00661862949856217	0.0475529558877588	0.0349014555857804	PDGFRA/NEBL/KLHL41/TMOD1/EDN1/KRT19	6
GO:0072678	BP	GO:0072678	T cell migration	6/440	71/18614	0.00661862949856217	0.0475529558877588	0.0349014555857804	APOD/CD200/GPR183/CCL21/CXCL12/MSN	6
GO:0071887	BP	GO:0071887	leukocyte apoptotic process	8/440	117/18614	0.00663586976907201	0.0476010244802113	0.0349367354924283	ARG2/IL7R/IL6/CCL21/IDO1/CXCL12/CD74/ANXA1	8
GO:0035296	BP	GO:0035296	regulation of tube diameter	9/440	142/18614	0.0066910188052665	0.0478444957993066	0.0351154310807714	PPARD/CASR/EDN3/INS/PTGS2/DOCK5/EDNRB/EDN1/KCNMB2	9
GO:0097746	BP	GO:0097746	blood vessel diameter maintenance	9/440	142/18614	0.0066910188052665	0.0478444957993066	0.0351154310807714	PPARD/CASR/EDN3/INS/PTGS2/DOCK5/EDNRB/EDN1/KCNMB2	9
GO:0046661	BP	GO:0046661	male sex differentiation	10/440	168/18614	0.00674545055400157	0.0481573938285682	0.035345082349915	PDGFRA/SFRP1/BMP6/FGF9/NR0B1/BMP5/CCND1/YBX3/INHBA/TGFB2	10
GO:0120032	BP	GO:0120032	regulation of plasma membrane bounded cell projection assembly	11/440	195/18614	0.00683438175536675	0.0487152140287753	0.0357544940590069	SLIT2/PFN2/EPHA2/PLEK2/EPHB2/TACSTD2/CCL21/GPM6A/TGFB3/KLF5/PLCE1	11
GO:0006835	BP	GO:0006835	dicarboxylic acid transport	7/440	94/18614	0.00689633728241822	0.0488749906855553	0.0358717620139877	SLC16A1/ABAT/SLC1A1/GJA1/STXBP1/SLC17A6/SLC1A2	7
GO:0060688	BP	GO:0060688	regulation of morphogenesis of a branching structure	5/440	51/18614	0.00693857200678024	0.0488749906855553	0.0358717620139877	SFRP1/HGF/TACSTD2/MAGED1/FGF7	5
GO:1904707	BP	GO:1904707	positive regulation of vascular associated smooth muscle cell proliferation	5/440	51/18614	0.00693857200678024	0.0488749906855553	0.0358717620139877	FGF2/FGF9/GJA1/EDN1/ADAMTS1	5
GO:0090066	BP	GO:0090066	regulation of anatomical structure size	21/440	492/18614	0.00694305844013329	0.0488749906855553	0.0358717620139877	SLIT2/IL7R/PFN2/PPARD/TMOD1/NRCAM/CASR/EDN3/INS/RAP1GAP2/CCL21/SEMA3A/CXCL12/DEPTOR/MSN/PTGS2/LPAR3/DOCK5/EDNRB/EDN1/KCNMB2	21
GO:0009404	BP	GO:0009404	toxin metabolic process	3/440	17/18614	0.00697032670159871	0.0488749906855553	0.0358717620139877	PAM/CYP3A5/CYP1A1	3
GO:0019184	BP	GO:0019184	nonribosomal peptide biosynthetic process	3/440	17/18614	0.00697032670159871	0.0488749906855553	0.0358717620139877	GGT5/SLC1A1/SLC1A2	3
GO:0034112	BP	GO:0034112	positive regulation of homotypic cell-cell adhesion	3/440	17/18614	0.00697032670159871	0.0488749906855553	0.0358717620139877	PLAUR/IL6/MMRN1	3
GO:0070206	BP	GO:0070206	protein trimerization	3/440	17/18614	0.00697032670159871	0.0488749906855553	0.0358717620139877	CD74/SLC1A2/STEAP4	3
GO:1900006	BP	GO:1900006	positive regulation of dendrite development	3/440	17/18614	0.00697032670159871	0.0488749906855553	0.0358717620139877	ELAVL4/VLDLR/BMP5	3
GO:1903236	BP	GO:1903236	regulation of leukocyte tethering or rolling	3/440	17/18614	0.00697032670159871	0.0488749906855553	0.0358717620139877	CCL21/CXCL12/CHST4	3
GO:0030510	BP	GO:0030510	regulation of BMP signaling pathway	8/440	118/18614	0.00697595168472908	0.0488749906855553	0.0358717620139877	SFRP4/FST/GPC3/SFRP1/SORL1/CHRDL1/FSTL3/DKK1	8
GO:0035150	BP	GO:0035150	regulation of tube size	9/440	143/18614	0.00699597080509557	0.0489392562365755	0.0359189296659823	PPARD/CASR/EDN3/INS/PTGS2/DOCK5/EDNRB/EDN1/KCNMB2	9
GO:0071214	BP	GO:0071214	cellular response to abiotic stimulus	16/440	339/18614	0.00707511178185269	0.0491466421376476	0.0360711403893802	MFAP4/SFRP1/PCK1/BMP6/TNFRSF10B/RGS9/FGF2/MYC/YBX3/IL33/CRYAB/MMP3/PTGS2/ITGA2/MMP1/COL1A1	16
GO:0104004	BP	GO:0104004	cellular response to environmental stimulus	16/440	339/18614	0.00707511178185269	0.0491466421376476	0.0360711403893802	MFAP4/SFRP1/PCK1/BMP6/TNFRSF10B/RGS9/FGF2/MYC/YBX3/IL33/CRYAB/MMP3/PTGS2/ITGA2/MMP1/COL1A1	16
GO:0002287	BP	GO:0002287	alpha-beta T cell activation involved in immune response	6/440	72/18614	0.00708007920865934	0.0491466421376476	0.0360711403893802	CD86/IL6/GPR183/IL4R/ANXA1/IL18	6
GO:0002293	BP	GO:0002293	alpha-beta T cell differentiation involved in immune response	6/440	72/18614	0.00708007920865934	0.0491466421376476	0.0360711403893802	CD86/IL6/GPR183/IL4R/ANXA1/IL18	6
GO:0060411	BP	GO:0060411	cardiac septum morphogenesis	6/440	72/18614	0.00708007920865934	0.0491466421376476	0.0360711403893802	SLIT2/TGFBR3/BMP5/ROBO1/TGFB2/ISL1	6
GO:0007369	BP	GO:0007369	gastrulation	11/440	196/18614	0.0070920419228924	0.0491540601476045	0.0360765848321117	GPC3/SFRP1/EPHA2/DUSP5/NR0B1/IL1RN/GJA1/DKK1/LAMB3/ITGA2/INHBA	11
GO:0045684	BP	GO:0045684	positive regulation of epidermis development	4/440	33/18614	0.00732706252349481	0.0506274212955721	0.0371579571192305	SFRP4/PPARD/FGF2/SFN	4
GO:0048566	BP	GO:0048566	embryonic digestive tract development	4/440	33/18614	0.00732706252349481	0.0506274212955721	0.0371579571192305	PDGFRA/FGF9/TGFB2/RARRES2	4
GO:0009100	BP	GO:0009100	glycoprotein metabolic process	18/440	401/18614	0.00734123943403611	0.0506478170127996	0.0371729265402826	MGAT4A/PHLDA1/BMPR1B/PPARD/MAN1C1/ST6GALNAC5/B3GNT3/CCL21/DCN/TUSC3/GFPT2/HBEGF/IL33/FUT2/B3GALT2/PTX3/MMP12/CHST4	18
GO:0060491	BP	GO:0060491	regulation of cell projection assembly	11/440	197/18614	0.00735723059284398	0.0506806479922321	0.0371970228125145	SLIT2/PFN2/EPHA2/PLEK2/EPHB2/TACSTD2/CCL21/GPM6A/TGFB3/KLF5/PLCE1	11
GO:0003197	BP	GO:0003197	endocardial cushion development	5/440	52/18614	0.0075311524840774	0.051642188462245	0.0379027447046993	BMP5/ROBO1/DKK1/TGFB2/ISL1	5
GO:0010543	BP	GO:0010543	regulation of platelet activation	5/440	52/18614	0.0075311524840774	0.051642188462245	0.0379027447046993	PDGFRA/IL6/ABAT/MMRN1/CELA2A	5
GO:0046622	BP	GO:0046622	positive regulation of organ growth	5/440	52/18614	0.0075311524840774	0.051642188462245	0.0379027447046993	TGFBR3/FGF2/FGF9/YBX3/EDN1	5
GO:0070527	BP	GO:0070527	platelet aggregation	6/440	73/18614	0.00756435859151394	0.0517911774884839	0.0380120950864993	PDGFRA/IL6/ABAT/STXBP1/MMRN1/CELA2A	6
GO:0016064	BP	GO:0016064	immunoglobulin mediated immune response	9/440	145/18614	0.00763770552873921	0.0522141323419262	0.0383225224775336	PTPRC/SVEP1/C1R/CD74/SUSD4/C1S/C7/SERPING1/IL13RA2	9
GO:0043200	BP	GO:0043200	response to amino acid	8/440	120/18614	0.00769542582093641	0.0524341724022737	0.0384840207114486	GLRA1/PDGFRA/RRAGD/SESN1/SST/SLC1A2/EDN1/COL1A1	8
GO:0071774	BP	GO:0071774	response to fibroblast growth factor	8/440	120/18614	0.00769542582093641	0.0524341724022737	0.0384840207114486	SFRP1/CASR/FGF2/FGF9/FGFBP1/FGF7/SHCBP1/COL1A1	8
GO:0046364	BP	GO:0046364	monosaccharide biosynthetic process	7/440	96/18614	0.00771637643508638	0.0524341724022737	0.0384840207114486	RBP4/PCK1/KAT2B/INS/G6PC2/ENO2/GPD1	7
GO:1903510	BP	GO:1903510	mucopolysaccharide metabolic process	7/440	96/18614	0.00771637643508638	0.0524341724022737	0.0384840207114486	CEMIP/FGF2/B3GNT3/DCN/EDNRB/ITIH4/HAS2	7
GO:0034405	BP	GO:0034405	response to fluid shear stress	4/440	34/18614	0.0081519771170222	0.054299466147143	0.0398530516281523	TGFB3/PTGS2/TFPI2/HAS2	4
GO:0043372	BP	GO:0043372	positive regulation of CD4-positive, alpha-beta T cell differentiation	4/440	34/18614	0.0081519771170222	0.054299466147143	0.0398530516281523	CD86/IL4R/ANXA1/IL18	4
GO:0048265	BP	GO:0048265	response to pain	4/440	34/18614	0.0081519771170222	0.054299466147143	0.0398530516281523	EDNRB/TAC1/RELN/THBS4	4
GO:0110110	BP	GO:0110110	positive regulation of animal organ morphogenesis	4/440	34/18614	0.0081519771170222	0.054299466147143	0.0398530516281523	FGF2/ROBO1/DKK1/EDN1	4
GO:1900181	BP	GO:1900181	negative regulation of protein localization to nucleus	4/440	34/18614	0.0081519771170222	0.054299466147143	0.0398530516281523	APOD/FERMT1/CLDN18/MAGED1	4
GO:0006576	BP	GO:0006576	biogenic amine metabolic process	7/440	97/18614	0.00815238316235672	0.054299466147143	0.0398530516281523	SMOX/KYNU/ABAT/IDO1/SLC1A1/SLC22A3/TGFB2	7
GO:0016079	BP	GO:0016079	synaptic vesicle exocytosis	7/440	97/18614	0.00815238316235672	0.054299466147143	0.0398530516281523	PFN2/SLC4A8/SYT11/STXBP1/PCLO/SYP/CADPS	7
GO:0042572	BP	GO:0042572	retinol metabolic process	5/440	53/18614	0.00815807030029494	0.054299466147143	0.0398530516281523	RBP4/DHRS9/CEL/CYP3A5/CYP1A1	5
GO:0071248	BP	GO:0071248	cellular response to metal ion	11/440	200/18614	0.00819942273110133	0.054299466147143	0.0398530516281523	GLRA1/SERPINF1/BMP6/SYT13/DPEP1/SLC1A1/SYT11/PTGS2/EDN1/CLDN1/CYP1A1	11
GO:0002923	BP	GO:0002923	regulation of humoral immune response mediated by circulating immunoglobulin	3/440	18/18614	0.00821953355019918	0.054299466147143	0.0398530516281523	PTPRC/SVEP1/SUSD4	3
GO:0003128	BP	GO:0003128	heart field specification	3/440	18/18614	0.00821953355019918	0.054299466147143	0.0398530516281523	ROBO1/DKK1/ISL1	3
GO:0006957	BP	GO:0006957	complement activation, alternative pathway	3/440	18/18614	0.00821953355019918	0.054299466147143	0.0398530516281523	SUSD4/CFH/C7	3
GO:0010755	BP	GO:0010755	regulation of plasminogen activation	3/440	18/18614	0.00821953355019918	0.054299466147143	0.0398530516281523	PLAUR/PLAU/PLAT	3
GO:0032310	BP	GO:0032310	prostaglandin secretion	3/440	18/18614	0.00821953355019918	0.054299466147143	0.0398530516281523	PTGES/PTGS2/EDN1	3
GO:0032604	BP	GO:0032604	granulocyte macrophage colony-stimulating factor production	3/440	18/18614	0.00821953355019918	0.054299466147143	0.0398530516281523	RASGRP1/ISL1/IL18	3
GO:0032645	BP	GO:0032645	regulation of granulocyte macrophage colony-stimulating factor production	3/440	18/18614	0.00821953355019918	0.054299466147143	0.0398530516281523	RASGRP1/ISL1/IL18	3
GO:0043116	BP	GO:0043116	negative regulation of vascular permeability	3/440	18/18614	0.00821953355019918	0.054299466147143	0.0398530516281523	SLIT2/ABCC8/SH3GL2	3
GO:0150078	BP	GO:0150078	positive regulation of neuroinflammatory response	3/440	18/18614	0.00821953355019918	0.054299466147143	0.0398530516281523	IL6/IL33/IL18	3
GO:0150079	BP	GO:0150079	negative regulation of neuroinflammatory response	3/440	18/18614	0.00821953355019918	0.054299466147143	0.0398530516281523	PTPRC/CD200/SYT11	3
GO:0019318	BP	GO:0019318	hexose metabolic process	12/440	228/18614	0.00825771615434853	0.0544719521760534	0.0399796476170829	PFKFB2/RBP4/PCK1/PPARD/APOD/KAT2B/INS/G6PC2/ENO2/GPD1/FUT2/PFKFB3	12
GO:0070372	BP	GO:0070372	regulation of ERK1 and ERK2 cascade	15/440	315/18614	0.00828646390600801	0.0545817885312527	0.0400602619259334	RASGRP1/PDGFRA/CCL22/EPHA2/FBLN1/PTPRC/GPR183/EPHB2/CASR/FGF2/CCL21/CD74/ADCYAP1/INHBA/GBP1	15
GO:0120161	BP	GO:0120161	regulation of cold-induced thermogenesis	9/440	147/18614	0.00832341278597576	0.0547452456127152	0.0401802311257937	HADH/SCD/DIO2/IL4R/GJA1/G0S2/ADCYAP1/LCN2/IL18	9
GO:0072676	BP	GO:0072676	lymphocyte migration	8/440	122/18614	0.00846933248903496	0.0555430642304153	0.0407657894897552	CCL22/CH25H/APOD/CD200/GPR183/CCL21/CXCL12/MSN	8
GO:0098661	BP	GO:0098661	inorganic anion transmembrane transport	8/440	122/18614	0.00846933248903496	0.0555430642304153	0.0407657894897552	GLRA1/GABRA2/SLC4A8/CASR/SLC1A1/APOL1/SLC17A6/GABRG2	8
GO:0097553	BP	GO:0097553	calcium ion transmembrane import into cytosol	11/440	201/18614	0.00849618397383404	0.0556382904062978	0.040835680668676	BDKRB1/CEMIP/CACNA1D/PTPRC/PLCB4/FGF2/MCOLN3/CCL21/TRPC1/PLA2G1B/PLCE1	11
GO:0045669	BP	GO:0045669	positive regulation of osteoblast differentiation	6/440	75/18614	0.0086038411308427	0.056196077233669	0.0412450678838006	BMPR1B/WWTR1/BMP6/HGF/IL6/FGF2	6
GO:0043279	BP	GO:0043279	response to alkaloid	7/440	98/18614	0.00860626980684071	0.056196077233669	0.0412450678838006	ELAVL4/PCSK1/TGM2/ABAT/SLC1A1/SLC1A2/BCHE	7
GO:0019724	BP	GO:0019724	B cell mediated immunity	9/440	148/18614	0.00868333287166286	0.0565356391297876	0.0414942890776204	PTPRC/SVEP1/C1R/CD74/SUSD4/C1S/C7/SERPING1/IL13RA2	9
GO:0106106	BP	GO:0106106	cold-induced thermogenesis	9/440	148/18614	0.00868333287166286	0.0565356391297876	0.0414942890776204	HADH/SCD/DIO2/IL4R/GJA1/G0S2/ADCYAP1/LCN2/IL18	9
GO:0002761	BP	GO:0002761	regulation of myeloid leukocyte differentiation	8/440	123/18614	0.00887745611864898	0.057665047682379	0.0423232176205591	IAPP/SFRP1/MAFB/CLDN18/MYC/FSTL3/CD74/INHBA	8
GO:0034767	BP	GO:0034767	positive regulation of monoatomic ion transmembrane transport	10/440	175/18614	0.00888235995994092	0.057665047682379	0.0423232176205591	BDKRB1/ABCC8/CEMIP/EPHB2/EDN3/TRPC1/RELN/PLA2G1B/EDN1/PDZK1	10
GO:0043254	BP	GO:0043254	regulation of protein-containing complex assembly	18/440	409/18614	0.00890173497040052	0.0577077991184585	0.0423545950043558	IAPP/SLIT2/PFN2/SORL1/FBXL2/TMOD1/FERMT1/CCL21/STXBP1/LCP1/MSN/CRYAB/MMP3/DKK1/MET/MMP1/PMEPA1/ISL1	18
GO:0014706	BP	GO:0014706	striated muscle tissue development	13/440	259/18614	0.0089377295352388	0.057858013863698	0.0424648450016783	PDGFRA/NEBL/RBP4/ADAMTS9/TGFBR3/FGF2/FGF9/BMP5/GJA1/DKK1/EDN1/TGFB2/ISL1	13
GO:0001893	BP	GO:0001893	maternal placenta development	4/440	35/18614	0.00903549132426667	0.0580742690243465	0.0426235653113555	PPARD/LDOC1/PTGS2/STC1	4
GO:0018149	BP	GO:0018149	peptide cross-linking	4/440	35/18614	0.00903549132426667	0.0580742690243465	0.0426235653113555	TGM2/DCN/PI3/ANXA1	4
GO:0030212	BP	GO:0030212	hyaluronan metabolic process	4/440	35/18614	0.00903549132426667	0.0580742690243465	0.0426235653113555	CEMIP/FGF2/ITIH4/HAS2	4
GO:0048333	BP	GO:0048333	mesodermal cell differentiation	4/440	35/18614	0.00903549132426667	0.0580742690243465	0.0426235653113555	GJA1/DKK1/ITGA2/INHBA	4
GO:0090050	BP	GO:0090050	positive regulation of cell migration involved in sprouting angiogenesis	4/440	35/18614	0.00903549132426667	0.0580742690243465	0.0426235653113555	FGF2/FGFBP1/PTGS2/ANXA1	4
GO:0051592	BP	GO:0051592	response to calcium ion	9/440	149/18614	0.00905493918067644	0.0581020883287199	0.0426439832685127	PCSK1/CASR/SYT13/DPEP1/CCND1/SYT11/TRPC1/EDN1/KCNMB2	9
GO:0006721	BP	GO:0006721	terpenoid metabolic process	7/440	99/18614	0.00907845130136248	0.0581020883287199	0.0426439832685127	RBP4/PPARD/DHRS9/CEL/CYP3A5/RARRES2/CYP1A1	7
GO:0060349	BP	GO:0060349	bone morphogenesis	7/440	99/18614	0.00907845130136248	0.0581020883287199	0.0426439832685127	SFRP4/BMPR1B/BMP6/TGFB3/STC1/HAS2/COL1A1	7
GO:0071241	BP	GO:0071241	cellular response to inorganic substance	12/440	231/18614	0.00910995466650426	0.0581686656912422	0.0426928476727902	GLRA1/SERPINF1/BMP6/SYT13/DPEP1/SLC1A1/SYT11/MMP3/PTGS2/EDN1/CLDN1/CYP1A1	12
GO:0051216	BP	GO:0051216	cartilage development	11/440	203/18614	0.00911463799727577	0.0581686656912422	0.0426928476727902	OGN/BMPR1B/BMP6/FGF2/FGF9/BMP5/EFEMP1/EDN1/STC1/MGP/COL1A1	11
GO:1903036	BP	GO:1903036	positive regulation of response to wounding	6/440	76/18614	0.00916025012128468	0.0583771872136108	0.0428458918845697	PLAU/FERMT1/HBEGF/PLAT/CLDN1/ANXA1	6
GO:0045765	BP	GO:0045765	regulation of angiogenesis	16/440	349/18614	0.00920924948110995	0.0586066765285869	0.0430143253916887	SERPINF1/ABCC8/SFRP1/EPHA2/THBS2/ADAMTS9/HGF/IL6/FGF2/DCN/PGF/ADAMTS1/TGFB2/ISL1/ANXA3/THBS4	16
GO:0060759	BP	GO:0060759	regulation of response to cytokine stimulus	10/440	177/18614	0.00957910180402183	0.0603605278936792	0.044301563259032	IL1R2/IL1R1/SLIT2/PTPRC/IL6/IL1RN/CD74/ROBO1/MMP12/EDN1	10
GO:0003184	BP	GO:0003184	pulmonary valve morphogenesis	3/440	19/18614	0.00959186580225354	0.0603605278936792	0.044301563259032	SLIT2/ROBO1/TGFB2	3
GO:0032328	BP	GO:0032328	alanine transport	3/440	19/18614	0.00959186580225354	0.0603605278936792	0.044301563259032	SLC6A14/SLC7A8/SLC38A4	3
GO:0035743	BP	GO:0035743	CD4-positive, alpha-beta T cell cytokine production	3/440	19/18614	0.00959186580225354	0.0603605278936792	0.044301563259032	IL1R1/IL6/IL18	3
GO:0043031	BP	GO:0043031	negative regulation of macrophage activation	3/440	19/18614	0.00959186580225354	0.0603605278936792	0.044301563259032	PTPRC/CD200/SYT11	3
GO:0051797	BP	GO:0051797	regulation of hair follicle development	3/440	19/18614	0.00959186580225354	0.0603605278936792	0.044301563259032	FST/FERMT1/TGFB2	3
GO:0055062	BP	GO:0055062	phosphate ion homeostasis	3/440	19/18614	0.00959186580225354	0.0603605278936792	0.044301563259032	SFRP4/SLC17A6/SLC34A2	3
GO:0071800	BP	GO:0071800	podosome assembly	3/440	19/18614	0.00959186580225354	0.0603605278936792	0.044301563259032	LCP1/MSN/DOCK5	3
GO:0010811	BP	GO:0010811	positive regulation of cell-substrate adhesion	8/440	125/18614	0.0097375600325777	0.061192020706115	0.0449118367724519	SFRP1/FERMT1/ABI3BP/CCL21/DOCK5/AGR2/HAS2/CEACAM6	8
GO:0022408	BP	GO:0022408	negative regulation of cell-cell adhesion	11/440	205/18614	0.0097673253047077	0.0612937020512394	0.0449864657178983	ARG2/CD86/BMP6/ABAT/CCL21/IDO1/IL4R/IL1RN/CXCL12/CD74/ANXA1	11
GO:0003007	BP	GO:0003007	heart morphogenesis	13/440	262/18614	0.00978388132206955	0.0613123229516359	0.0450001325134953	SLIT2/RBP4/TGFBR3/BMP5/CPE/ROBO1/DKK1/GRHL2/EDN1/ADAMTS1/TGFB2/ISL1/HAS2	13
GO:0016525	BP	GO:0016525	negative regulation of angiogenesis	9/440	151/18614	0.00983413809929716	0.0615417907129387	0.0451685502013123	SERPINF1/ABCC8/EPHA2/THBS2/ADAMTS9/DCN/ADAMTS1/TGFB2/THBS4	9
GO:0010737	BP	GO:0010737	protein kinase A signaling	4/440	36/18614	0.00997915745802535	0.0621905503461469	0.0456447068376675	IAPP/LCP1/MYOM1/EDN1	4
GO:0051930	BP	GO:0051930	regulation of sensory perception of pain	4/440	36/18614	0.00997915745802535	0.0621905503461469	0.0456447068376675	MGLL/IL33/EDNRB/EDN1	4
GO:0051931	BP	GO:0051931	regulation of sensory perception	4/440	36/18614	0.00997915745802535	0.0621905503461469	0.0456447068376675	MGLL/IL33/EDNRB/EDN1	4
GO:2000116	BP	GO:2000116	regulation of cysteine-type endopeptidase activity	12/440	234/18614	0.0100292033487407	0.0624162282889902	0.0458103429911262	ATP2A3/SERPINB9/PLAUR/HGF/ST18/MYC/DPEP1/SLC1A1/CRYAB/PTGS2/ROBO1/SFN	12
GO:0019730	BP	GO:0019730	antimicrobial humoral response	8/440	126/18614	0.0101901458122414	0.0632928728543205	0.0464537555990323	PGC/CXCL5/PLA2G1B/SLPI/PI3/LGALS4/DEFB1/RARRES2	8
GO:0007159	BP	GO:0007159	leukocyte cell-cell adhesion	18/440	415/18614	0.0102386379133998	0.0632928728543205	0.0464537555990323	RASGRP1/ARG2/IL7R/PTPRC/PCK1/CD86/IL6/NT5E/CCL21/IDO1/IL4R/CXCL12/MSN/CD74/CHST4/HAS2/ANXA1/IL18	18
GO:1903706	BP	GO:1903706	regulation of hemopoiesis	18/440	415/18614	0.0102386379133998	0.0632928728543205	0.0464537555990323	RASGRP1/IAPP/IL7R/SFRP1/PTPRC/PCK1/CD86/MAFB/CLDN18/MYC/IL4R/MEIS2/FSTL3/CD74/INHBA/NFKBIA/ANXA1/IL18	18
GO:0071322	BP	GO:0071322	cellular response to carbohydrate stimulus	9/440	152/18614	0.0102421949115545	0.0632928728543205	0.0464537555990323	SLC2A2/SERPINF1/ABCC8/PTPRN/PCK1/PPARD/CASR/NEUROD1/PTPRN2	9
GO:0002707	BP	GO:0002707	negative regulation of lymphocyte mediated immunity	5/440	56/18614	0.0102542309522403	0.0632928728543205	0.0464537555990323	IL7R/SERPINB9/PTPRC/SVEP1/SUSD4	5
GO:0019369	BP	GO:0019369	arachidonic acid metabolic process	5/440	56/18614	0.0102542309522403	0.0632928728543205	0.0464537555990323	PTGDS/MGLL/PTGS2/CYP1A1/CYP4F11	5
GO:0045824	BP	GO:0045824	negative regulation of innate immune response	6/440	78/18614	0.0103493769509598	0.0636295853181252	0.0467008854541858	SERPINB9/A2M/INS/SUSD4/MMP12/SERPING1	6
GO:0050709	BP	GO:0050709	negative regulation of protein secretion	6/440	78/18614	0.0103493769509598	0.0636295853181252	0.0467008854541858	HADH/ABCC8/SFRP1/CD200/INS/CHGA	6
GO:0060348	BP	GO:0060348	bone development	12/440	235/18614	0.0103510894555638	0.0636295853181252	0.0467008854541858	SFRP4/OGN/BMPR1B/PTPRC/BMP6/CLDN18/TGM2/GJA1/TGFB3/STC1/HAS2/COL1A1	12
GO:0006869	BP	GO:0006869	lipid transport	19/440	447/18614	0.0103676087521995	0.06364442270738	0.0467117753446756	PTGES/RBP4/PPARD/APOD/ACSL5/BMP6/ABCA8/VLDLR/SLC43A3/ATP8A1/APOL1/PLTP/PTGS2/PLA2G1B/INHBA/CEL/EDN1/NFKBIA/ANXA1	19
GO:0061564	BP	GO:0061564	axon development	20/440	479/18614	0.0104193147401301	0.0638749294938408	0.0468809556242122	CHL1/SLIT2/BMPR1B/KIF5C/APOD/INPP5F/CTNNA2/UCHL1/EPHB2/NRCAM/EDN3/SEMA3A/CXCL12/STXBP1/S100A6/ROBO1/LPAR3/RELN/EDN1/ISL1	20
GO:0002532	BP	GO:0002532	production of molecular mediator involved in inflammatory response	7/440	102/18614	0.010608889246308	0.0649488579095548	0.0476691645631438	IL1R2/APOD/IL6/EPHB2/INS/IL4R/SLC18A2	7
GO:0001704	BP	GO:0001704	formation of primary germ layer	8/440	127/18614	0.0106581568562157	0.0650146648106724	0.0477174634878628	EPHA2/DUSP5/NR0B1/GJA1/DKK1/LAMB3/ITGA2/INHBA	8
GO:0090288	BP	GO:0090288	negative regulation of cellular response to growth factor stimulus	8/440	127/18614	0.0106581568562157	0.0650146648106724	0.0477174634878628	SLIT2/SFRP1/SORL1/FGF2/DCN/CHRDL1/FSTL3/DKK1	8
GO:2000181	BP	GO:2000181	negative regulation of blood vessel morphogenesis	9/440	153/18614	0.0106628661258638	0.0650146648106724	0.0477174634878628	SERPINF1/ABCC8/EPHA2/THBS2/ADAMTS9/DCN/ADAMTS1/TGFB2/THBS4	9
GO:1901342	BP	GO:1901342	regulation of vasculature development	16/440	355/18614	0.0107175143337819	0.0652596824210849	0.0478972939755349	SERPINF1/ABCC8/SFRP1/EPHA2/THBS2/ADAMTS9/HGF/IL6/FGF2/DCN/PGF/ADAMTS1/TGFB2/ISL1/ANXA3/THBS4	16
GO:0002285	BP	GO:0002285	lymphocyte activation involved in immune response	11/440	208/18614	0.0108131604930404	0.065753342512936	0.048259615422195	PTPRC/PCK1/CD86/IL6/DOCK10/GPR183/IL4R/LCP1/CD74/ANXA1/IL18	11
GO:1902475	BP	GO:1902475	L-alpha-amino acid transmembrane transport	6/440	79/18614	0.0109832651372574	0.0658774780868407	0.0483507246316725	SLC6A20/SLC1A1/SLC7A8/SLC17A6/SLC1A2/SLC38A4	6
GO:0007617	BP	GO:0007617	mating behavior	4/440	37/18614	0.0109844515594738	0.0658774780868407	0.0483507246316725	ABAT/EDNRB/TAC1/PI3	4
GO:0010092	BP	GO:0010092	specification of animal organ identity	4/440	37/18614	0.0109844515594738	0.0658774780868407	0.0483507246316725	FGF2/ROBO1/DKK1/ISL1	4
GO:0014059	BP	GO:0014059	regulation of dopamine secretion	4/440	37/18614	0.0109844515594738	0.0658774780868407	0.0483507246316725	SYT13/ABAT/CXCL12/SYT11	4
GO:0033280	BP	GO:0033280	response to vitamin D	4/440	37/18614	0.0109844515594738	0.0658774780868407	0.0483507246316725	SFRP1/CASR/PTGS2/STC1	4
GO:0055023	BP	GO:0055023	positive regulation of cardiac muscle tissue growth	4/440	37/18614	0.0109844515594738	0.0658774780868407	0.0483507246316725	TGFBR3/FGF2/FGF9/EDN1	4
GO:0120033	BP	GO:0120033	negative regulation of plasma membrane bounded cell projection assembly	4/440	37/18614	0.0109844515594738	0.0658774780868407	0.0483507246316725	SLIT2/PFN2/TACSTD2/CCL21	4
GO:0001706	BP	GO:0001706	endoderm formation	5/440	57/18614	0.0110277845387388	0.0658774780868407	0.0483507246316725	DUSP5/NR0B1/DKK1/LAMB3/INHBA	5
GO:0007566	BP	GO:0007566	embryo implantation	5/440	57/18614	0.0110277845387388	0.0658774780868407	0.0483507246316725	FBLN1/PPARD/GJA1/PTGS2/STC1	5
GO:0050433	BP	GO:0050433	regulation of catecholamine secretion	5/440	57/18614	0.0110277845387388	0.0658774780868407	0.0483507246316725	SYT13/ABAT/CXCL12/SYT11/CHGA	5
GO:0072132	BP	GO:0072132	mesenchyme morphogenesis	5/440	57/18614	0.0110277845387388	0.0658774780868407	0.0483507246316725	MYC/BMP5/ROBO1/TGFB2/ISL1	5
GO:0035902	BP	GO:0035902	response to immobilization stress	3/440	20/18614	0.0110896035610541	0.0658774780868407	0.0483507246316725	NR0B1/TFF1/CYP1A1	3
GO:0060749	BP	GO:0060749	mammary gland alveolus development	3/440	20/18614	0.0110896035610541	0.0658774780868407	0.0483507246316725	TGFA/CCND1/AREG	3
GO:0061377	BP	GO:0061377	mammary gland lobule development	3/440	20/18614	0.0110896035610541	0.0658774780868407	0.0483507246316725	TGFA/CCND1/AREG	3
GO:0071371	BP	GO:0071371	cellular response to gonadotropin stimulus	3/440	20/18614	0.0110896035610541	0.0658774780868407	0.0483507246316725	PLAT/INHBA/EDN1	3
GO:1903978	BP	GO:1903978	regulation of microglial cell activation	3/440	20/18614	0.0110896035610541	0.0658774780868407	0.0483507246316725	PTPRC/IL6/SYT11	3
GO:0050729	BP	GO:0050729	positive regulation of inflammatory response	9/440	154/18614	0.0110963837203012	0.0658774780868407	0.0483507246316725	IL1RL1/IL6/IDO1/IL33/PTGS2/OSMR/ITGA2/NFKBIA/IL18	9
GO:1901343	BP	GO:1901343	negative regulation of vasculature development	9/440	154/18614	0.0110963837203012	0.0658774780868407	0.0483507246316725	SERPINF1/ABCC8/EPHA2/THBS2/ADAMTS9/DCN/ADAMTS1/TGFB2/THBS4	9
GO:0003333	BP	GO:0003333	amino acid transmembrane transport	7/440	103/18614	0.0111583639273379	0.0661583942708919	0.0485569028499968	SLC6A20/SLC6A14/SLC1A1/SLC7A8/SLC17A6/SLC1A2/SLC38A4	7
GO:0071496	BP	GO:0071496	cellular response to external stimulus	15/440	327/18614	0.0114131697348174	0.0675803436266352	0.0496005414915534	SFRP1/RRAGD/PTPRC/PCK1/BMP6/SESN1/TNFRSF10B/CASR/FGF2/IL33/SLC1A2/PTGS2/ITGA2/ALB/COL1A1	15
GO:1903828	BP	GO:1903828	negative regulation of protein localization	11/440	210/18614	0.0115566731634215	0.068282152876569	0.0501156338535102	HADH/ABCC8/SFRP1/APOD/CD200/FERMT1/CLDN18/INS/MAGED1/CHGA/GBP1	11
GO:0009314	BP	GO:0009314	response to radiation	19/440	452/18614	0.0115619602831779	0.068282152876569	0.0501156338535102	MFAP4/ABCC8/SFRP1/PTPRC/PER3/NABP1/RGS9/MYC/PDE8B/CCND1/CXCL12/MEIS2/SLC4A10/CRYAB/MMP3/SLC1A2/PTGS2/MMP1/ANXA1	19
GO:0042542	BP	GO:0042542	response to hydrogen peroxide	8/440	129/18614	0.0116416579236217	0.0685733166467115	0.0503293332798046	HGF/IL6/CRYAB/AREG/MET/EDN1/ANXA1/COL1A1	8
GO:0051928	BP	GO:0051928	positive regulation of calcium ion transport	8/440	129/18614	0.0116416579236217	0.0685733166467115	0.0503293332798046	BDKRB1/CEMIP/CACNA1D/CASR/CXCL12/TRPC1/PLA2G1B/STC1	8
GO:0002440	BP	GO:0002440	production of molecular mediator of immune response	15/440	328/18614	0.0117105788696361	0.068831430336616	0.0505187756249986	IL1R1/RBP4/PTPRC/CD86/PGC/IL6/EPHB2/IL4R/IL33/CD74/TGFB3/TGFB2/LGALS4/IL13RA2/IL18	15
GO:0110020	BP	GO:0110020	regulation of actomyosin structure organization	7/440	104/18614	0.0117281786645306	0.068831430336616	0.0505187756249986	PPM1E/PFN2/SFRP1/TACSTD2/TGFB3/MET/EDN1	7
GO:0030099	BP	GO:0030099	myeloid cell differentiation	18/440	421/18614	0.0117312433352965	0.068831430336616	0.0505187756249986	IAPP/GPC3/SFRP1/EPHA2/IL1RL1/MAFB/TGFBR3/GPR183/DHRS2/CLDN18/MYC/MEIS2/IL11/FSTL3/IL33/CD74/INHBA/NFKBIA	18
GO:0001755	BP	GO:0001755	neural crest cell migration	5/440	58/18614	0.0118402178994784	0.069380601509671	0.0509218393872306	EDN3/SEMA3A/EDNRB/EDN1/ISL1	5
GO:0045923	BP	GO:0045923	positive regulation of fatty acid metabolic process	4/440	38/18614	0.0120527721122318	0.0703520152268951	0.0516348077416508	PPARD/CD74/PTGS2/ANXA1	4
GO:0046676	BP	GO:0046676	negative regulation of insulin secretion	4/440	38/18614	0.0120527721122318	0.0703520152268951	0.0516348077416508	HADH/ABCC8/SFRP1/CHGA	4
GO:0070229	BP	GO:0070229	negative regulation of lymphocyte apoptotic process	4/440	38/18614	0.0120527721122318	0.0703520152268951	0.0516348077416508	ARG2/IL7R/IDO1/CD74	4
GO:0032760	BP	GO:0032760	positive regulation of tumor necrosis factor production	7/440	105/18614	0.0123187343842409	0.0716497709528628	0.052587294563668	RASGRP1/ABCC8/PTPRC/IL6/EPHB2/IL33/ISL1	7
GO:0046425	BP	GO:0046425	regulation of receptor signaling pathway via JAK-STAT	7/440	105/18614	0.0123187343842409	0.0716497709528628	0.052587294563668	IL7R/PTPRC/INPP5F/IL6/EPHB2/NEUROD1/IL24	7
GO:0008344	BP	GO:0008344	adult locomotory behavior	6/440	81/18614	0.0123325623645428	0.0716497709528628	0.052587294563668	CHL1/GLRA1/INPP5F/UCHL1/TMOD1/CXCL12	6
GO:0045619	BP	GO:0045619	regulation of lymphocyte differentiation	11/440	212/18614	0.0123386241202071	0.0716497709528628	0.052587294563668	RASGRP1/IL7R/SFRP1/PTPRC/PCK1/CD86/IL4R/CD74/INHBA/ANXA1/IL18	11
GO:0001678	BP	GO:0001678	intracellular glucose homeostasis	9/440	157/18614	0.0124763300579489	0.0723562997705213	0.0531058508487449	SLC2A2/SERPINF1/ABCC8/PTPRN/PCK1/PPARD/CASR/NEUROD1/PTPRN2	9
GO:0051785	BP	GO:0051785	positive regulation of nuclear division	5/440	59/18614	0.0126923752190016	0.0729878878673725	0.0535694044491307	TGFA/EREG/EDN3/INS/EDN1	5
GO:0014856	BP	GO:0014856	skeletal muscle cell proliferation	3/440	21/18614	0.0127146453598747	0.0729878878673725	0.0535694044491307	PPARD/HGF/FGF2	3
GO:0032616	BP	GO:0032616	interleukin-13 production	3/440	21/18614	0.0127146453598747	0.0729878878673725	0.0535694044491307	ARG2/IL33/IL18	3
GO:0032656	BP	GO:0032656	regulation of interleukin-13 production	3/440	21/18614	0.0127146453598747	0.0729878878673725	0.0535694044491307	ARG2/IL33/IL18	3
GO:0035809	BP	GO:0035809	regulation of urine volume	3/440	21/18614	0.0127146453598747	0.0729878878673725	0.0535694044491307	EDNRB/EDN1/HAS2	3
GO:0060445	BP	GO:0060445	branching involved in salivary gland morphogenesis	3/440	21/18614	0.0127146453598747	0.0729878878673725	0.0535694044491307	HGF/TGM2/FGF7	3
GO:0071498	BP	GO:0071498	cellular response to fluid shear stress	3/440	21/18614	0.0127146453598747	0.0729878878673725	0.0535694044491307	PTGS2/TFPI2/HAS2	3
GO:2000738	BP	GO:2000738	positive regulation of stem cell differentiation	3/440	21/18614	0.0127146453598747	0.0729878878673725	0.0535694044491307	FGF2/TACSTD2/TGFB2	3
GO:0009636	BP	GO:0009636	response to toxic substance	12/440	242/18614	0.012833724087621	0.0735778438161954	0.0540024021663285	PTGES/EPHX2/SESN1/DHRS2/SLC6A14/SLC7A8/PTGS2/CLDN1/ALB/PDZK1/CYP1A1/SLC18A2	12
GO:0043547	BP	GO:0043547	positive regulation of GTPase activity	13/440	272/18614	0.0130636917202927	0.0748012399009651	0.0549003127865893	RASGRP1/CCL22/SFRP1/EPHA2/DOCK10/RGS9/TGM2/RAP1GAP2/CCL21/ITGA6/ADCYAP1/RASGRP3/ARAP2	13
GO:0001990	BP	GO:0001990	regulation of systemic arterial blood pressure by hormone	4/440	39/18614	0.013185439030263	0.0751170465966497	0.0551320988692283	EDN3/ENPEP/EDNRB/EDN1	4
GO:0002385	BP	GO:0002385	mucosal immune response	4/440	39/18614	0.013185439030263	0.0751170465966497	0.0551320988692283	PLA2G1B/GP2/DEFB1/PIGR	4
GO:0017158	BP	GO:0017158	regulation of calcium ion-dependent exocytosis	4/440	39/18614	0.013185439030263	0.0751170465966497	0.0551320988692283	RPH3AL/SYT13/SYT11/STXBP1	4
GO:0060390	BP	GO:0060390	regulation of SMAD protein signal transduction	4/440	39/18614	0.013185439030263	0.0751170465966497	0.0551320988692283	WWTR1/BMP6/TGFB3/PBLD	4
GO:0030324	BP	GO:0030324	lung development	10/440	186/18614	0.0132430331803565	0.0753500198105531	0.055303089381299	PDGFRA/GPC3/RBP4/FGF9/CRISPLD2/TGFB3/MMP12/FGF7/GRHL2/AGR2	10
GO:0007409	BP	GO:0007409	axonogenesis	18/440	427/18614	0.0133915362318742	0.0760990068995169	0.0558528078821109	CHL1/SLIT2/BMPR1B/KIF5C/CTNNA2/UCHL1/EPHB2/NRCAM/EDN3/SEMA3A/CXCL12/STXBP1/S100A6/ROBO1/LPAR3/RELN/EDN1/ISL1	18
GO:1903039	BP	GO:1903039	positive regulation of leukocyte cell-cell adhesion	13/440	273/18614	0.013433270761118	0.0762401480178167	0.0559563982978844	RASGRP1/IL7R/PTPRC/PCK1/CD86/IL6/CCL21/IL4R/CD74/CHST4/HAS2/ANXA1/IL18	13
GO:0022600	BP	GO:0022600	digestive system process	7/440	107/18614	0.013563655026055	0.076715728178122	0.0563054499926213	RBP4/MUC6/TFF1/NEUROD1/PBLD/CEL/TFF2	7
GO:0001658	BP	GO:0001658	branching involved in ureteric bud morphogenesis	5/440	60/18614	0.0135850768648758	0.076715728178122	0.0563054499926213	GPC3/FGF2/MYC/TACSTD2/MAGED1	5
GO:0045620	BP	GO:0045620	negative regulation of lymphocyte differentiation	5/440	60/18614	0.0135850768648758	0.076715728178122	0.0563054499926213	SFRP1/IL4R/CD74/INHBA/ANXA1	5
GO:0090497	BP	GO:0090497	mesenchymal cell migration	5/440	60/18614	0.0135850768648758	0.076715728178122	0.0563054499926213	EDN3/SEMA3A/EDNRB/EDN1/ISL1	5
GO:0060562	BP	GO:0060562	epithelial tube morphogenesis	15/440	334/18614	0.013624685445442	0.076843225912293	0.0563990268570534	SLIT2/GPC3/SFRP1/EPHA2/CASR/FGF2/MYC/TACSTD2/BMP5/MAGED1/AREG/MET/GRHL2/EDN1/TGFB2	15
GO:0006006	BP	GO:0006006	glucose metabolic process	10/440	187/18614	0.0137072168284737	0.077115913129767	0.0565991654316552	PFKFB2/RBP4/PCK1/PPARD/APOD/KAT2B/INS/G6PC2/ENO2/GPD1	10
GO:0008217	BP	GO:0008217	regulation of blood pressure	10/440	187/18614	0.0137072168284737	0.077115913129767	0.0565991654316552	GLP1R/BDKRB1/EDN3/ABAT/ENPEP/PTGS2/EDNRB/KLK1/CHGA/EDN1	10
GO:0034504	BP	GO:0034504	protein localization to nucleus	14/440	304/18614	0.0137952715639781	0.0775056213995588	0.0568851915180599	WWTR1/RRS1/APOD/FERMT1/CLDN18/FGF9/INS/MAGED1/IL33/PTGS2/MMP12/NFKBIA/GBP2/COL1A1	14
GO:0071560	BP	GO:0071560	cellular response to transforming growth factor beta stimulus	13/440	274/18614	0.0138108421110916	0.0775056213995588	0.0568851915180599	SFRP1/TGFBR3/FERMT1/SMAD9/LTBP1/TGFB3/PBLD/PMEPA1/EDN1/PEG10/TGFB2/CLDN1/COL1A1	13
GO:0051960	BP	GO:0051960	regulation of nervous system development	19/440	461/18614	0.0139860619987526	0.0783914431532566	0.0575353397163459	SERPINF1/SLIT2/ABCC8/SORL1/THBS2/BTG2/HGF/IL6/EPHB2/FGF2/TGM2/SEMA3A/CXCL12/IL33/ROBO1/LPAR3/DKK1/RELN/RXRG	19
GO:1904994	BP	GO:1904994	regulation of leukocyte adhesion to vascular endothelial cell	4/440	40/18614	0.014383692901686	0.0797932553406387	0.058564198698593	IL6/CCL21/CXCL12/CHST4	4
GO:0051224	BP	GO:0051224	negative regulation of protein transport	8/440	134/18614	0.0143912793131002	0.0797932553406387	0.058564198698593	HADH/ABCC8/SFRP1/APOD/CD200/FERMT1/INS/CHGA	8
GO:0002703	BP	GO:0002703	regulation of leukocyte mediated immunity	12/440	246/18614	0.014443726276684	0.0797932553406387	0.058564198698593	RASGRP1/IL1R1/IL7R/SERPINB9/PTPRC/IL6/SVEP1/IL4R/STXBP1/SUSD4/IL13RA2/IL18	12
GO:0001919	BP	GO:0001919	regulation of receptor recycling	3/440	22/18614	0.0144685296368865	0.0797932553406387	0.058564198698593	NSG1/INPP5F/RAB29	3
GO:0033630	BP	GO:0033630	positive regulation of cell adhesion mediated by integrin	3/440	22/18614	0.0144685296368865	0.0797932553406387	0.058564198698593	FERMT1/CCL21/TGFB2	3
GO:0035313	BP	GO:0035313	wound healing, spreading of epidermal cells	3/440	22/18614	0.0144685296368865	0.0797932553406387	0.058564198698593	FERMT1/HBEGF/MMP12	3
GO:0045723	BP	GO:0045723	positive regulation of fatty acid biosynthetic process	3/440	22/18614	0.0144685296368865	0.0797932553406387	0.058564198698593	CD74/PTGS2/ANXA1	3
GO:0072111	BP	GO:0072111	cell proliferation involved in kidney development	3/440	22/18614	0.0144685296368865	0.0797932553406387	0.058564198698593	GPC3/MYC/SERPINB7	3
GO:1900424	BP	GO:1900424	regulation of defense response to bacterium	3/440	22/18614	0.0144685296368865	0.0797932553406387	0.058564198698593	ARG2/PGC/SYT11	3
GO:0006469	BP	GO:0006469	negative regulation of protein kinase activity	11/440	217/18614	0.014469593610197	0.0797932553406387	0.058564198698593	PPM1E/SFRP1/WWTR1/PTPRC/SORL1/UCHL1/KAT2B/EPHB2/DEPTOR/GPRC5A/SFN	11
GO:0016049	BP	GO:0016049	cell growth	20/440	495/18614	0.0144705825454122	0.0797932553406387	0.058564198698593	BDKRB1/SLIT2/SFRP1/PPARD/NRCAM/EDN3/INS/SH3GL2/SEMA3A/CXCL12/GJA1/HBEGF/CRYAB/LPAR3/SFN/INHBA/SPAG6/EDN1/TGFB2/PLCE1	20
GO:0034113	BP	GO:0034113	heterotypic cell-cell adhesion	5/440	61/18614	0.0145191184917253	0.0797932553406387	0.058564198698593	PTPRC/CD200/NRCAM/IL1RN/CEACAM6	5
GO:0035773	BP	GO:0035773	insulin secretion involved in cellular response to glucose stimulus	5/440	61/18614	0.0145191184917253	0.0797932553406387	0.058564198698593	SLC2A2/ABCC8/PTPRN/PPARD/PTPRN2	5
GO:0060038	BP	GO:0060038	cardiac muscle cell proliferation	5/440	61/18614	0.0145191184917253	0.0797932553406387	0.058564198698593	RBP4/TGFBR3/FGF2/FGF9/TGFB2	5
GO:0060135	BP	GO:0060135	maternal process involved in female pregnancy	5/440	61/18614	0.0145191184917253	0.0797932553406387	0.058564198698593	PPARD/PAM/LDOC1/PTGS2/STC1	5
GO:1900024	BP	GO:1900024	regulation of substrate adhesion-dependent cell spreading	5/440	61/18614	0.0145191184917253	0.0797932553406387	0.058564198698593	FBLN1/TACSTD2/DOCK5/GBP1/HAS2	5
GO:0042113	BP	GO:0042113	B cell activation	13/440	276/18614	0.0145903922524315	0.080087408568091	0.0587800922347924	RASGRP1/IL7R/SFRP1/PTPRC/CD86/TPD52/IL6/DOCK10/GPR183/EPHB2/IL11/CD74/INHBA	13
GO:0071466	BP	GO:0071466	cellular response to xenobiotic stimulus	10/440	189/18614	0.0146720382278595	0.0804377114023109	0.0590371967319126	SMOX/PPM1E/UCHL1/MYC/DPEP1/EDN1/BCHE/CYP3A5/CYP1A1/AADAC	10
GO:0042476	BP	GO:0042476	odontogenesis	8/440	135/18614	0.0149934223488763	0.0820999049006431	0.0602571623780849	PDGFRA/FST/PAM/TGFB3/INHBA/EDN1/TGFB2/COL1A1	8
GO:0010876	BP	GO:0010876	lipid localization	20/440	497/18614	0.0150541832917336	0.0823326969846083	0.0604280199499761	PTGES/RBP4/PPARD/APOD/ACSL5/BMP6/IL6/ABCA8/VLDLR/SLC43A3/ATP8A1/APOL1/PLTP/PTGS2/PLA2G1B/INHBA/CEL/EDN1/NFKBIA/ANXA1	20
GO:0030323	BP	GO:0030323	respiratory tube development	10/440	190/18614	0.0151730412111465	0.0826820796433493	0.0606844490850077	PDGFRA/GPC3/RBP4/FGF9/CRISPLD2/TGFB3/MMP12/FGF7/GRHL2/AGR2	10
GO:0071706	BP	GO:0071706	tumor necrosis factor superfamily cytokine production	10/440	190/18614	0.0151730412111465	0.0826820796433493	0.0606844490850077	RASGRP1/ARG2/ABCC8/PTPRC/CD86/IL6/EPHB2/SYT11/IL33/ISL1	10
GO:1903555	BP	GO:1903555	regulation of tumor necrosis factor superfamily cytokine production	10/440	190/18614	0.0151730412111465	0.0826820796433493	0.0606844490850077	RASGRP1/ARG2/ABCC8/PTPRC/CD86/IL6/EPHB2/SYT11/IL33/ISL1	10
GO:0019935	BP	GO:0019935	cyclic-nucleotide-mediated signaling	6/440	85/18614	0.015372791472916	0.0836695236740613	0.0614091828757458	GLP1R/INS/RUNDC3A/EDNRB/ADCYAP1/DEFB1	6
GO:0050808	BP	GO:0050808	synapse organization	19/440	466/18614	0.0154964851043401	0.0842411334828703	0.0618287154575191	PFN2/GABRA2/ARHGEF9/THBS2/DOCK10/CTNNA2/EPHB2/RAB29/NRCAM/INS/SLC1A1/CHRDL1/PCLO/GPM6A/INA/DKK1/RELN/SPARCL1/GABRG2	19
GO:0001101	BP	GO:0001101	response to acid chemical	8/440	136/18614	0.0156136484224337	0.0846605628958494	0.0621365553542232	GLRA1/PDGFRA/RRAGD/SESN1/SST/SLC1A2/EDN1/COL1A1	8
GO:0002691	BP	GO:0002691	regulation of cellular extravasation	4/440	41/18614	0.0156486944714403	0.0846605628958494	0.0621365553542232	IL1R1/CCL21/CXCL12/CHST4	4
GO:0003203	BP	GO:0003203	endocardial cushion morphogenesis	4/440	41/18614	0.0156486944714403	0.0846605628958494	0.0621365553542232	BMP5/ROBO1/TGFB2/ISL1	4
GO:0060421	BP	GO:0060421	positive regulation of heart growth	4/440	41/18614	0.0156486944714403	0.0846605628958494	0.0621365553542232	TGFBR3/FGF2/FGF9/EDN1	4
GO:0001649	BP	GO:0001649	osteoblast differentiation	12/440	250/18614	0.0162029939926515	0.0873675887478744	0.0641233749068712	SFRP1/EPHA2/BMPR1B/WWTR1/BMP6/HGF/IL6/FGF2/FGF9/AREG/VCAN/COL1A1	12
GO:0015807	BP	GO:0015807	L-amino acid transport	6/440	86/18614	0.0162071524339474	0.0873675887478744	0.0641233749068712	SLC6A20/SLC1A1/SLC7A8/SLC17A6/SLC1A2/SLC38A4	6
GO:0034103	BP	GO:0034103	regulation of tissue remodeling	6/440	86/18614	0.0162071524339474	0.0873675887478744	0.0641233749068712	IAPP/SFRP1/IL6/CLDN18/THBS4/IL18	6
GO:0071559	BP	GO:0071559	response to transforming growth factor beta	13/440	280/18614	0.0162501360706264	0.0874947660509143	0.0642167165911199	SFRP1/TGFBR3/FERMT1/SMAD9/LTBP1/TGFB3/PBLD/PMEPA1/EDN1/PEG10/TGFB2/CLDN1/COL1A1	13
GO:0003177	BP	GO:0003177	pulmonary valve development	3/440	23/18614	0.0163524553013693	0.0876274089308529	0.064314069731351	SLIT2/ROBO1/TGFB2	3
GO:0036303	BP	GO:0036303	lymph vessel morphogenesis	3/440	23/18614	0.0163524553013693	0.0876274089308529	0.064314069731351	EPHA2/FGF2/SVEP1	3
GO:0044062	BP	GO:0044062	regulation of excretion	3/440	23/18614	0.0163524553013693	0.0876274089308529	0.064314069731351	EDNRB/EDN1/STC1	3
GO:1904754	BP	GO:1904754	positive regulation of vascular associated smooth muscle cell migration	3/440	23/18614	0.0163524553013693	0.0876274089308529	0.064314069731351	FGF9/DOCK5/ADAMTS1	3
GO:0070997	BP	GO:0070997	neuron death	16/440	373/18614	0.0164370743618359	0.0879763695380823	0.0645701891019986	CHL1/SERPINF1/SORL1/CD200/BTG2/RAB29/CCND1/SLC1A1/STXBP1/ENO2/TGFB3/DDIT4/DKK1/CHGA/TGFB2/ISL1	16
GO:0001885	BP	GO:0001885	endothelial cell development	5/440	63/18614	0.0165142757965252	0.0882848488079642	0.0647965972260768	MSN/EDNRB/MET/STC1/CLDN1	5
GO:0048639	BP	GO:0048639	positive regulation of developmental growth	9/440	165/18614	0.0167787997975324	0.0895928339484806	0.0657565919190743	PPARD/TGFBR3/FGF2/FGF9/CXCL12/YBX3/LPAR3/EDN1/AGR2	9
GO:0070374	BP	GO:0070374	positive regulation of ERK1 and ERK2 cascade	11/440	222/18614	0.0168671786372569	0.0899582860653702	0.0660248152206175	RASGRP1/PDGFRA/CCL22/PTPRC/GPR183/CASR/FGF2/CCL21/CD74/ADCYAP1/INHBA	11
GO:1904950	BP	GO:1904950	negative regulation of establishment of protein localization	8/440	138/18614	0.0169094888190338	0.0900774658222908	0.0661122871120117	HADH/ABCC8/SFRP1/APOD/CD200/FERMT1/INS/CHGA	8
GO:0021983	BP	GO:0021983	pituitary gland development	4/440	42/18614	0.0169815243465787	0.0902481011210401	0.0662375247589567	PCSK1/FGF2/NR0B1/ISL1	4
GO:0045622	BP	GO:0045622	regulation of T-helper cell differentiation	4/440	42/18614	0.0169815243465787	0.0902481011210401	0.0662375247589567	CD86/IL4R/ANXA1/IL18	4
GO:0006090	BP	GO:0006090	pyruvate metabolic process	7/440	112/18614	0.017066254330118	0.0904108769419376	0.0663569939481466	PFKFB2/PCK1/SLC16A1/INS/ENO2/GPD1/DDIT4	7
GO:0048678	BP	GO:0048678	response to axon injury	6/440	87/18614	0.0170722666565893	0.0904108769419376	0.0663569939481466	PCSK1/APOD/INPP5F/FGF2/SLC1A1/ISL1	6
GO:2000243	BP	GO:2000243	positive regulation of reproductive process	6/440	87/18614	0.0170722666565893	0.0904108769419376	0.0663569939481466	GLRA1/FGF9/EDNRB/PLAT/INHBA/DEFB1	6
GO:0045926	BP	GO:0045926	negative regulation of growth	12/440	252/18614	0.0171411210441388	0.0906690951361716	0.0665465129942133	BDKRB1/SLIT2/GPC3/SFRP1/RBP4/PPARD/TMPRSS4/SEMA3A/GJA1/CRYAB/INHBA/TGFB2	12
GO:0046503	BP	GO:0046503	glycerolipid catabolic process	5/440	64/18614	0.0175768520124925	0.0928650541924664	0.0681582354632091	SORL1/INPP5F/MGLL/ENPP2/AADAC	5
GO:0044344	BP	GO:0044344	cellular response to fibroblast growth factor stimulus	7/440	113/18614	0.0178366974291199	0.0941276945031451	0.0690849493530456	SFRP1/FGF2/FGF9/FGFBP1/FGF7/SHCBP1/COL1A1	7
GO:0033157	BP	GO:0033157	regulation of intracellular protein transport	11/440	224/18614	0.017905052789537	0.094267909202323	0.0691878598242134	CEMIP/SORL1/APOD/RAB29/FERMT1/SLC1A1/LCP1/PTGS2/SFN/IFI27/PDZK1	11
GO:0071222	BP	GO:0071222	cellular response to lipopolysaccharide	11/440	224/18614	0.017905052789537	0.094267909202323	0.0691878598242134	PPARD/CD86/BMP6/IL6/EPHB2/LDOC1/CXCL5/EDNRB/IL24/NFKBIA/IL18	11
GO:0002696	BP	GO:0002696	positive regulation of leukocyte activation	16/440	377/18614	0.0179807192281452	0.0945559500668896	0.06939926719635	RASGRP1/IL7R/IL1RL1/PTPRC/PCK1/CD86/IL6/GPR183/EPHB2/CCL21/IL4R/STXBP1/IL33/CD74/ANXA1/IL18	16
GO:1903131	BP	GO:1903131	mononuclear cell differentiation	19/440	474/18614	0.0181761624771918	0.0947958306577024	0.0695753273724178	RASGRP1/IL7R/SFRP1/PTPRC/PCK1/CD86/TPD52/MAFB/IL6/DOCK10/GPR183/DHRS2/MYC/IL4R/IL11/CD74/INHBA/ANXA1/IL18	19
GO:0048813	BP	GO:0048813	dendrite morphogenesis	8/440	140/18614	0.0182810515669695	0.0947958306577024	0.0695753273724178	ELAVL4/BTBD3/DOCK10/CTNNA2/EPHB2/VLDLR/SEMA3A/RELN	8
GO:2001235	BP	GO:2001235	positive regulation of apoptotic signaling pathway	8/440	140/18614	0.0182810515669695	0.0947958306577024	0.0695753273724178	SFRP1/BMPR1B/PTPRC/TNFRSF12A/MYC/MAGED1/G0S2/INHBA	8
GO:0001759	BP	GO:0001759	organ induction	3/440	24/18614	0.018367301424556	0.0947958306577024	0.0695753273724178	FGF2/ROBO1/DKK1	3
GO:0008045	BP	GO:0008045	motor neuron axon guidance	3/440	24/18614	0.018367301424556	0.0947958306577024	0.0695753273724178	SLIT2/KIF5C/SEMA3A	3
GO:0014821	BP	GO:0014821	phasic smooth muscle contraction	3/440	24/18614	0.018367301424556	0.0947958306577024	0.0695753273724178	EDN3/EDNRB/EDN1	3
GO:0030539	BP	GO:0030539	male genitalia development	3/440	24/18614	0.018367301424556	0.0947958306577024	0.0695753273724178	PDGFRA/BMP6/BMP5	3
GO:0070233	BP	GO:0070233	negative regulation of T cell apoptotic process	3/440	24/18614	0.018367301424556	0.0947958306577024	0.0695753273724178	ARG2/IL7R/IDO1	3
GO:1900273	BP	GO:1900273	positive regulation of long-term synaptic potentiation	3/440	24/18614	0.018367301424556	0.0947958306577024	0.0695753273724178	EPHB2/INS/RELN	3
GO:0006775	BP	GO:0006775	fat-soluble vitamin metabolic process	4/440	43/18614	0.0183831829087532	0.0947958306577024	0.0695753273724178	PPARD/PLTP/CYP1A1/CYP4F11	4
GO:0010463	BP	GO:0010463	mesenchymal cell proliferation	4/440	43/18614	0.0183831829087532	0.0947958306577024	0.0695753273724178	GPC3/FGF9/MYC/FGF7	4
GO:0010719	BP	GO:0010719	negative regulation of epithelial to mesenchymal transition	4/440	43/18614	0.0183831829087532	0.0947958306577024	0.0695753273724178	SFRP1/MARK1/BMP5/TGFB2	4
GO:0019098	BP	GO:0019098	reproductive behavior	4/440	43/18614	0.0183831829087532	0.0947958306577024	0.0695753273724178	ABAT/EDNRB/TAC1/PI3	4
GO:0019674	BP	GO:0019674	NAD metabolic process	4/440	43/18614	0.0183831829087532	0.0947958306577024	0.0695753273724178	NMNAT2/KYNU/IDO1/GPD1	4
GO:0060412	BP	GO:0060412	ventricular septum morphogenesis	4/440	43/18614	0.0183831829087532	0.0947958306577024	0.0695753273724178	SLIT2/TGFBR3/ROBO1/TGFB2	4
GO:0090278	BP	GO:0090278	negative regulation of peptide hormone secretion	4/440	43/18614	0.0183831829087532	0.0947958306577024	0.0695753273724178	HADH/ABCC8/SFRP1/CHGA	4
GO:1903037	BP	GO:1903037	regulation of leukocyte cell-cell adhesion	16/440	378/18614	0.018383499961323	0.0947958306577024	0.0695753273724178	RASGRP1/ARG2/IL7R/PTPRC/PCK1/CD86/IL6/CCL21/IDO1/IL4R/CXCL12/CD74/CHST4/HAS2/ANXA1/IL18	16
GO:1904659	BP	GO:1904659	glucose transmembrane transport	7/440	114/18614	0.0186313002710693	0.0959639575605759	0.0704326732189184	SLC2A2/GPC3/PPARD/INS/SLC1A2/PLA2G1B/EDN1	7
GO:0017156	BP	GO:0017156	calcium-ion regulated exocytosis	5/440	65/18614	0.0186836879170243	0.096014578452863	0.0704698263840769	RPH3AL/SYT13/SYT11/STXBP1/CADPS	5
GO:0071715	BP	GO:0071715	icosanoid transport	5/440	65/18614	0.0186836879170243	0.096014578452863	0.0704698263840769	PTGES/PTGS2/PLA2G1B/EDN1/ANXA1	5
GO:0043367	BP	GO:0043367	CD4-positive, alpha-beta T cell differentiation	6/440	89/18614	0.0188967284996906	0.0969989067014834	0.0711922733489331	CD86/IL6/GPR183/IL4R/ANXA1/IL18	6
GO:0007416	BP	GO:0007416	synapse assembly	10/440	197/18614	0.0190439874344371	0.097643717391114	0.0716655316611713	GABRA2/ARHGEF9/THBS2/EPHB2/RAB29/NRCAM/PCLO/GPM6A/DKK1/GABRG2	10
GO:0005996	BP	GO:0005996	monosaccharide metabolic process	12/440	256/18614	0.0191393656616777	0.0980213596657094	0.0719427019196346	PFKFB2/RBP4/PCK1/PPARD/APOD/KAT2B/INS/G6PC2/ENO2/GPD1/FUT2/PFKFB3	12
GO:0035710	BP	GO:0035710	CD4-positive, alpha-beta T cell activation	7/440	115/18614	0.0194504164913829	0.0992763339469679	0.0728637893330443	ARG2/CD86/IL6/GPR183/IL4R/ANXA1/IL18	7
GO:0042303	BP	GO:0042303	molting cycle	7/440	115/18614	0.0194504164913829	0.0992763339469679	0.0728637893330443	FST/FERMT1/PTGS2/FGF7/DKK1/INHBA/TGFB2	7
GO:0042633	BP	GO:0042633	hair cycle	7/440	115/18614	0.0194504164913829	0.0992763339469679	0.0728637893330443	FST/FERMT1/PTGS2/FGF7/DKK1/INHBA/TGFB2	7
GO:0010517	BP	GO:0010517	regulation of phospholipase activity	5/440	66/18614	0.0198354442861581	0.100769304804869	0.073959554151763	PDGFRA/CD86/FGF2/PLA2G1B/ANXA1	5
GO:0060675	BP	GO:0060675	ureteric bud morphogenesis	5/440	66/18614	0.0198354442861581	0.100769304804869	0.073959554151763	GPC3/FGF2/MYC/TACSTD2/MAGED1	5
GO:0001881	BP	GO:0001881	receptor recycling	4/440	44/18614	0.0198545904192217	0.100769304804869	0.073959554151763	NSG1/SORL1/INPP5F/RAB29	4
GO:0032924	BP	GO:0032924	activin receptor signaling pathway	4/440	44/18614	0.0198545904192217	0.100769304804869	0.073959554151763	FST/FGF9/FSTL3/INHBA	4
GO:2000516	BP	GO:2000516	positive regulation of CD4-positive, alpha-beta T cell activation	4/440	44/18614	0.0198545904192217	0.100769304804869	0.073959554151763	CD86/IL4R/ANXA1/IL18	4
GO:0050806	BP	GO:0050806	positive regulation of synaptic transmission	9/440	170/18614	0.0199667491665777	0.101224687909661	0.0742937822330614	NSG1/SCGN/SLC4A8/EPHB2/INS/SLC1A1/STXBP1/PTGS2/RELN	9
GO:0071346	BP	GO:0071346	cellular response to type II interferon	7/440	116/18614	0.0202943935117929	0.10254009353327	0.075259223183946	CCL22/CCL21/STXBP1/EDN1/GBP1/CLDN1/GBP2	7
GO:0072009	BP	GO:0072009	nephron epithelium development	7/440	116/18614	0.0202943935117929	0.10254009353327	0.075259223183946	GPC3/WWTR1/FGF2/MYC/TACSTD2/MAGED1/EDNRB	7
GO:1904892	BP	GO:1904892	regulation of receptor signaling pathway via STAT	7/440	116/18614	0.0202943935117929	0.10254009353327	0.075259223183946	IL7R/PTPRC/INPP5F/IL6/EPHB2/NEUROD1/IL24	7
GO:0033135	BP	GO:0033135	regulation of peptidyl-serine phosphorylation	8/440	143/18614	0.0204851815904008	0.102956141430511	0.0755645812197622	PFN2/HGF/INPP5F/IL6/IL11/PTGS2/DDIT4/DKK1	8
GO:0003148	BP	GO:0003148	outflow tract septum morphogenesis	3/440	25/18614	0.0205136460873293	0.102956141430511	0.0755645812197622	ROBO1/TGFB2/ISL1	3
GO:0030318	BP	GO:0030318	melanocyte differentiation	3/440	25/18614	0.0205136460873293	0.102956141430511	0.0755645812197622	ADAMTS9/EDN3/EDNRB	3
GO:0046697	BP	GO:0046697	decidualization	3/440	25/18614	0.0205136460873293	0.102956141430511	0.0755645812197622	PPARD/PTGS2/STC1	3
GO:0046885	BP	GO:0046885	regulation of hormone biosynthetic process	3/440	25/18614	0.0205136460873293	0.102956141430511	0.0755645812197622	BMP6/PDE8B/BMP5	3
GO:2000193	BP	GO:2000193	positive regulation of fatty acid transport	3/440	25/18614	0.0205136460873293	0.102956141430511	0.0755645812197622	PTGES/ACSL5/EDN1	3
GO:0048705	BP	GO:0048705	skeletal system morphogenesis	11/440	229/18614	0.0207071628659197	0.103811909834477	0.0761926717850097	PDGFRA/SFRP4/SFRP1/BMPR1B/BMP6/TGFB3/GRHL2/STC1/MGP/HAS2/COL1A1	11
GO:0001942	BP	GO:0001942	hair follicle development	6/440	91/18614	0.0208500032501781	0.104296246856767	0.076548150571899	FST/FERMT1/FGF7/DKK1/INHBA/TGFB2	6
GO:0060021	BP	GO:0060021	roof of mouth development	6/440	91/18614	0.0208500032501781	0.104296246856767	0.076548150571899	PDGFRA/TGFBR3/EPHB2/TGFB3/INHBA/TGFB2	6
GO:0045682	BP	GO:0045682	regulation of epidermis development	5/440	67/18614	0.0210327530695865	0.104861637403287	0.0769631185308742	SFRP4/PPARD/FGF2/SFN/GRHL2	5
GO:0070613	BP	GO:0070613	regulation of protein processing	5/440	67/18614	0.0210327530695865	0.104861637403287	0.0769631185308742	IL1R2/SPON1/PLAUR/PLAU/PLAT	5
GO:0072171	BP	GO:0072171	mesonephric tubule morphogenesis	5/440	67/18614	0.0210327530695865	0.104861637403287	0.0769631185308742	GPC3/FGF2/MYC/TACSTD2/MAGED1	5
GO:0007088	BP	GO:0007088	regulation of mitotic nuclear division	7/440	117/18614	0.0211635722954206	0.105165240304998	0.0771859476482648	TGFA/EREG/EDN3/INS/RCC1/EDN1/SPC25	7
GO:0008645	BP	GO:0008645	hexose transmembrane transport	7/440	117/18614	0.0211635722954206	0.105165240304998	0.0771859476482648	SLC2A2/GPC3/PPARD/INS/SLC1A2/PLA2G1B/EDN1	7
GO:0030203	BP	GO:0030203	glycosaminoglycan metabolic process	7/440	117/18614	0.0211635722954206	0.105165240304998	0.0771859476482648	CEMIP/FGF2/B3GNT3/DCN/EDNRB/ITIH4/HAS2	7
GO:0008584	BP	GO:0008584	male gonad development	8/440	144/18614	0.0212601065868376	0.105528713883181	0.0774527188028384	PDGFRA/SFRP1/FGF9/NR0B1/CCND1/YBX3/INHBA/TGFB2	8
GO:0030890	BP	GO:0030890	positive regulation of B cell proliferation	4/440	45/18614	0.0213965873024359	0.105645556254556	0.0775384751719005	PTPRC/GPR183/EPHB2/CD74	4
GO:0001935	BP	GO:0001935	endothelial cell proliferation	10/440	201/18614	0.021557523217111	0.105645556254556	0.0775384751719005	EPHA2/BMP6/FGF2/CXCL12/FUT2/PGF/FGFBP1/FGF7/SCG2/THBS4	10
GO:0055006	BP	GO:0055006	cardiac cell development	6/440	92/18614	0.0218760861783601	0.105645556254556	0.0775384751719005	PDGFRA/NEBL/TGFBR3/INHBA/EDN1/ISL1	6
GO:0055017	BP	GO:0055017	cardiac muscle tissue growth	6/440	92/18614	0.0218760861783601	0.105645556254556	0.0775384751719005	RBP4/TGFBR3/FGF2/FGF9/EDN1/TGFB2	6
GO:0046546	BP	GO:0046546	development of primary male sexual characteristics	8/440	145/18614	0.022055575261763	0.105645556254556	0.0775384751719005	PDGFRA/SFRP1/FGF9/NR0B1/CCND1/YBX3/INHBA/TGFB2	8
GO:0050671	BP	GO:0050671	positive regulation of lymphocyte proliferation	8/440	145/18614	0.022055575261763	0.105645556254556	0.0775384751719005	PTPRC/CD86/IL6/GPR183/EPHB2/CD74/ANXA1/IL18	8
GO:0002065	BP	GO:0002065	columnar/cuboidal epithelial cell differentiation	7/440	118/18614	0.0220582871087074	0.105645556254556	0.0775384751719005	FST/BMP6/FGF2/BMP5/NEUROD1/KLF5/AGR2	7
GO:0032609	BP	GO:0032609	type II interferon production	7/440	118/18614	0.0220582871087074	0.105645556254556	0.0775384751719005	RASGRP1/IL1R1/IL1RL1/IL33/INHBA/ISL1/IL18	7
GO:0032649	BP	GO:0032649	regulation of type II interferon production	7/440	118/18614	0.0220582871087074	0.105645556254556	0.0775384751719005	RASGRP1/IL1R1/IL1RL1/IL33/INHBA/ISL1/IL18	7
GO:0051897	BP	GO:0051897	positive regulation of protein kinase B signaling	7/440	118/18614	0.0220582871087074	0.105645556254556	0.0775384751719005	IAPP/MST1R/FGF2/INS/CCL21/HBEGF/IL18	7
GO:0007259	BP	GO:0007259	receptor signaling pathway via JAK-STAT	9/440	173/18614	0.0220776875240395	0.105645556254556	0.0775384751719005	IL7R/PTPRC/INPP5F/IL6/EPHB2/NEUROD1/IL24/ISL1/IL18	9
GO:0019932	BP	GO:0019932	second-messenger-mediated signaling	13/440	292/18614	0.0220962004723099	0.105645556254556	0.0775384751719005	GLP1R/PTPRC/EDN3/INS/RCAN2/NEUROD1/RUNDC3A/EDNRB/ADCYAP1/EDN1/GBP1/DEFB1/PLCE1	13
GO:0001915	BP	GO:0001915	negative regulation of T cell mediated cytotoxicity	2/440	10/18614	0.0221265626463998	0.105645556254556	0.0775384751719005	IL7R/PTPRC	2
GO:0002138	BP	GO:0002138	retinoic acid biosynthetic process	2/440	10/18614	0.0221265626463998	0.105645556254556	0.0775384751719005	DHRS9/CYP1A1	2
GO:0003129	BP	GO:0003129	heart induction	2/440	10/18614	0.0221265626463998	0.105645556254556	0.0775384751719005	ROBO1/DKK1	2
GO:0008627	BP	GO:0008627	intrinsic apoptotic signaling pathway in response to osmotic stress	2/440	10/18614	0.0221265626463998	0.105645556254556	0.0775384751719005	YBX3/PTGS2	2
GO:0010496	BP	GO:0010496	intercellular transport	2/440	10/18614	0.0221265626463998	0.105645556254556	0.0775384751719005	EPHB2/PEG10	2
GO:0032353	BP	GO:0032353	negative regulation of hormone biosynthetic process	2/440	10/18614	0.0221265626463998	0.105645556254556	0.0775384751719005	PDE8B/BMP5	2
GO:0033197	BP	GO:0033197	response to vitamin E	2/440	10/18614	0.0221265626463998	0.105645556254556	0.0775384751719005	CCND1/COL1A1	2
GO:0036093	BP	GO:0036093	germ cell proliferation	2/440	10/18614	0.0221265626463998	0.105645556254556	0.0775384751719005	PTGDS/UCHL1	2
GO:0038130	BP	GO:0038130	ERBB4 signaling pathway	2/440	10/18614	0.0221265626463998	0.105645556254556	0.0775384751719005	EREG/HBEGF	2
GO:0042135	BP	GO:0042135	neurotransmitter catabolic process	2/440	10/18614	0.0221265626463998	0.105645556254556	0.0775384751719005	ABAT/BCHE	2
GO:0045625	BP	GO:0045625	regulation of T-helper 1 cell differentiation	2/440	10/18614	0.0221265626463998	0.105645556254556	0.0775384751719005	IL4R/ANXA1	2
GO:0048865	BP	GO:0048865	stem cell fate commitment	2/440	10/18614	0.0221265626463998	0.105645556254556	0.0775384751719005	SFRP1/EDN1	2
GO:0060054	BP	GO:0060054	positive regulation of epithelial cell proliferation involved in wound healing	2/440	10/18614	0.0221265626463998	0.105645556254556	0.0775384751719005	MMP12/CLDN1	2
GO:0060245	BP	GO:0060245	detection of cell density	2/440	10/18614	0.0221265626463998	0.105645556254556	0.0775384751719005	DACH1/FAP	2
GO:0060346	BP	GO:0060346	bone trabecula formation	2/440	10/18614	0.0221265626463998	0.105645556254556	0.0775384751719005	SFRP1/COL1A1	2
GO:0061626	BP	GO:0061626	pharyngeal arch artery morphogenesis	2/440	10/18614	0.0221265626463998	0.105645556254556	0.0775384751719005	EDN1/TGFB2	2
GO:0070294	BP	GO:0070294	renal sodium ion absorption	2/440	10/18614	0.0221265626463998	0.105645556254556	0.0775384751719005	EDNRB/EDN1	2
GO:0071233	BP	GO:0071233	cellular response to leucine	2/440	10/18614	0.0221265626463998	0.105645556254556	0.0775384751719005	RRAGD/SESN1	2
GO:0071803	BP	GO:0071803	positive regulation of podosome assembly	2/440	10/18614	0.0221265626463998	0.105645556254556	0.0775384751719005	LCP1/MSN	2
GO:0072203	BP	GO:0072203	cell proliferation involved in metanephros development	2/440	10/18614	0.0221265626463998	0.105645556254556	0.0775384751719005	GPC3/MYC	2
GO:0097050	BP	GO:0097050	type B pancreatic cell apoptotic process	2/440	10/18614	0.0221265626463998	0.105645556254556	0.0775384751719005	IL6/NEUROD1	2
GO:0097267	BP	GO:0097267	omega-hydroxylase P450 pathway	2/440	10/18614	0.0221265626463998	0.105645556254556	0.0775384751719005	CYP1A1/CYP4F11	2
GO:1904181	BP	GO:1904181	positive regulation of membrane depolarization	2/440	10/18614	0.0221265626463998	0.105645556254556	0.0775384751719005	DCN/MLLT11	2
GO:1990504	BP	GO:1990504	dense core granule exocytosis	2/440	10/18614	0.0221265626463998	0.105645556254556	0.0775384751719005	STXBP1/CADPS	2
GO:0045670	BP	GO:0045670	regulation of osteoclast differentiation	5/440	68/18614	0.022276216906142	0.105800305979487	0.0776520536140974	IAPP/SFRP1/MAFB/CLDN18/FSTL3	5
GO:0055021	BP	GO:0055021	regulation of cardiac muscle tissue growth	5/440	68/18614	0.022276216906142	0.105800305979487	0.0776520536140974	RBP4/TGFBR3/FGF2/FGF9/EDN1	5
GO:0061180	BP	GO:0061180	mammary gland epithelium development	5/440	68/18614	0.022276216906142	0.105800305979487	0.0776520536140974	EPHA2/FGF2/CCND1/AREG/ROBO1	5
GO:1902893	BP	GO:1902893	regulation of miRNA transcription	5/440	68/18614	0.022276216906142	0.105800305979487	0.0776520536140974	PPARD/FGF2/MYC/KLF5/TGFB2	5
GO:2000401	BP	GO:2000401	regulation of lymphocyte migration	5/440	68/18614	0.022276216906142	0.105800305979487	0.0776520536140974	APOD/CD200/CCL21/CXCL12/MSN	5
GO:0050769	BP	GO:0050769	positive regulation of neurogenesis	11/440	232/18614	0.0225364570209454	0.106923758231867	0.0784766105350538	SERPINF1/SLIT2/IL6/EPHB2/FGF2/TGM2/CXCL12/IL33/ROBO1/LPAR3/RELN	11
GO:0009101	BP	GO:0009101	glycoprotein biosynthetic process	14/440	324/18614	0.0225680806766895	0.106947544469464	0.0784940684259365	MGAT4A/PHLDA1/BMPR1B/MAN1C1/ST6GALNAC5/B3GNT3/CCL21/TUSC3/GFPT2/HBEGF/IL33/FUT2/B3GALT2/CHST4	14
GO:0001558	BP	GO:0001558	regulation of cell growth	17/440	420/18614	0.0226579154033457	0.106947544469464	0.0784940684259365	BDKRB1/SLIT2/SFRP1/PPARD/NRCAM/INS/SEMA3A/CXCL12/GJA1/HBEGF/CRYAB/LPAR3/SFN/INHBA/EDN1/TGFB2/PLCE1	17
GO:0001911	BP	GO:0001911	negative regulation of leukocyte mediated cytotoxicity	3/440	26/18614	0.0227917844159025	0.106947544469464	0.0784940684259365	IL7R/SERPINB9/PTPRC	3
GO:0002726	BP	GO:0002726	positive regulation of T cell cytokine production	3/440	26/18614	0.0227917844159025	0.106947544469464	0.0784940684259365	IL1R1/IL6/IL18	3
GO:0006817	BP	GO:0006817	phosphate ion transport	3/440	26/18614	0.0227917844159025	0.106947544469464	0.0784940684259365	SFRP4/SLC17A6/SLC34A2	3
GO:0009435	BP	GO:0009435	NAD biosynthetic process	3/440	26/18614	0.0227917844159025	0.106947544469464	0.0784940684259365	NMNAT2/KYNU/IDO1	3
GO:0010460	BP	GO:0010460	positive regulation of heart rate	3/440	26/18614	0.0227917844159025	0.106947544469464	0.0784940684259365	EDN3/SLC1A1/EDN1	3
GO:0031639	BP	GO:0031639	plasminogen activation	3/440	26/18614	0.0227917844159025	0.106947544469464	0.0784940684259365	PLAUR/PLAU/PLAT	3
GO:0032925	BP	GO:0032925	regulation of activin receptor signaling pathway	3/440	26/18614	0.0227917844159025	0.106947544469464	0.0784940684259365	FST/FGF9/FSTL3	3
GO:0062009	BP	GO:0062009	secondary palate development	3/440	26/18614	0.0227917844159025	0.106947544469464	0.0784940684259365	TGFBR3/TGFB3/TGFB2	3
GO:0044282	BP	GO:0044282	small molecule catabolic process	16/440	388/18614	0.0228022025220799	0.106947544469464	0.0784940684259365	ARG2/HADH/PFKFB2/PCK1/PPARD/AMACR/SLC16A1/KYNU/ABAT/DPEP1/IDO1/ENO2/FUT2/GAD2/CYP1A1/CYP4F11	16
GO:0045598	BP	GO:0045598	regulation of fat cell differentiation	8/440	146/18614	0.0228718435448463	0.107051616259696	0.0785704518367401	SFRP1/WWTR1/PPARD/IL6/INS/PTGS2/KLF5/RARRES2	8
GO:0062013	BP	GO:0062013	positive regulation of small molecule metabolic process	8/440	146/18614	0.0228718435448463	0.107051616259696	0.0785704518367401	PPARD/BMP6/KAT2B/INS/GPD1/CD74/PTGS2/ANXA1	8
GO:0006720	BP	GO:0006720	isoprenoid metabolic process	7/440	119/18614	0.0229788652903526	0.107441077917172	0.0788562969222243	RBP4/PPARD/DHRS9/CEL/CYP3A5/RARRES2/CYP1A1	7
GO:0044788	BP	GO:0044788	modulation by host of viral process	4/440	46/18614	0.0230099345949659	0.107474974008785	0.0788811749327262	FBXL2/RAB29/PTX3/IFI27	4
GO:0061614	BP	GO:0061614	miRNA transcription	5/440	69/18614	0.0235664086936083	0.109640626585165	0.0804706539839797	PPARD/FGF2/MYC/KLF5/TGFB2	5
GO:0046631	BP	GO:0046631	alpha-beta T cell activation	9/440	175/18614	0.0235710390342588	0.109640626585165	0.0804706539839797	ARG2/PTPRC/CD86/IL6/GPR183/INS/IL4R/ANXA1/IL18	9
GO:1905475	BP	GO:1905475	regulation of protein localization to membrane	9/440	175/18614	0.0235710390342588	0.109640626585165	0.0804706539839797	GPC3/EPHA2/CEMIP/EPHB2/INS/SLC1A1/GBP1/AGR2/PDZK1	9
GO:0030098	BP	GO:0030098	lymphocyte differentiation	17/440	422/18614	0.0235845385142744	0.109640626585165	0.0804706539839797	RASGRP1/IL7R/SFRP1/PTPRC/PCK1/CD86/TPD52/MAFB/IL6/DOCK10/GPR183/IL4R/IL11/CD74/INHBA/ANXA1/IL18	17
GO:1902075	BP	GO:1902075	cellular response to salt	10/440	204/18614	0.0235950905173306	0.109640626585165	0.0804706539839797	SYT13/TGM2/DPEP1/SLC1A1/SYT11/SLC1A2/PTGS2/EDN1/CLDN1/COL1A1	10
GO:0045667	BP	GO:0045667	regulation of osteoblast differentiation	8/440	147/18614	0.0237091633007525	0.110057350630654	0.0807765082782839	SFRP1/BMPR1B/WWTR1/BMP6/HGF/IL6/FGF2/AREG	8
GO:0060560	BP	GO:0060560	developmental growth involved in morphogenesis	11/440	234/18614	0.02382003468536	0.110458372559449	0.0810708380160573	SLIT2/SFRP1/NRCAM/EDN3/SH3GL2/SEMA3A/CXCL12/AREG/LPAR3/SPAG6/EDN1	11
GO:0015749	BP	GO:0015749	monosaccharide transmembrane transport	7/440	120/18614	0.023925627027396	0.110834116167978	0.0813466147500139	SLC2A2/GPC3/PPARD/INS/SLC1A2/PLA2G1B/EDN1	7
GO:0022404	BP	GO:0022404	molting cycle process	6/440	94/18614	0.0240293087884355	0.110859142385911	0.0813649827235154	FST/FERMT1/FGF7/DKK1/INHBA/TGFB2	6
GO:0022405	BP	GO:0022405	hair cycle process	6/440	94/18614	0.0240293087884355	0.110859142385911	0.0813649827235154	FST/FERMT1/FGF7/DKK1/INHBA/TGFB2	6
GO:0046031	BP	GO:0046031	ADP metabolic process	6/440	94/18614	0.0240293087884355	0.110859142385911	0.0813649827235154	PFKFB2/NT5E/INS/ENO2/GPD1/DDIT4	6
GO:0051492	BP	GO:0051492	regulation of stress fiber assembly	6/440	94/18614	0.0240293087884355	0.110859142385911	0.0813649827235154	PPM1E/PFN2/SFRP1/TACSTD2/TGFB3/MET	6
GO:0001764	BP	GO:0001764	neuron migration	9/440	176/18614	0.0243441412148208	0.112196900062586	0.082346828946644	CHL1/MARK1/CTNNA2/NRCAM/SEMA3A/CXCL12/GPM6A/DDIT4/RELN	9
GO:0032946	BP	GO:0032946	positive regulation of mononuclear cell proliferation	8/440	148/18614	0.0245677821824147	0.113112074701077	0.0830185206722629	PTPRC/CD86/IL6/GPR183/EPHB2/CD74/ANXA1/IL18	8
GO:0001774	BP	GO:0001774	microglial cell activation	4/440	47/18614	0.0246953145471907	0.113122090595862	0.0830258718305764	PTPRC/IL6/SYT11/IL33	4
GO:0002701	BP	GO:0002701	negative regulation of production of molecular mediator of immune response	4/440	47/18614	0.0246953145471907	0.113122090595862	0.0830258718305764	IL33/TGFB3/TGFB2/IL13RA2	4
GO:0010837	BP	GO:0010837	regulation of keratinocyte proliferation	4/440	47/18614	0.0246953145471907	0.113122090595862	0.0830258718305764	AREG/SFN/FGF7/HAS2	4
GO:0048806	BP	GO:0048806	genitalia development	4/440	47/18614	0.0246953145471907	0.113122090595862	0.0830258718305764	PDGFRA/RBP4/BMP6/BMP5	4
GO:1990573	BP	GO:1990573	potassium ion import across plasma membrane	4/440	47/18614	0.0246953145471907	0.113122090595862	0.0830258718305764	ABCC8/ATP4A/KCNJ6/KCNJ16	4
GO:0072089	BP	GO:0072089	stem cell proliferation	7/440	121/18614	0.0248988851385753	0.113501279703587	0.0833041773860312	FBLN1/PTPRC/FERMT1/FGF2/FGF9/GJA1/SFN	7
GO:0030514	BP	GO:0030514	negative regulation of BMP signaling pathway	5/440	70/18614	0.0249038712115583	0.113501279703587	0.0833041773860312	SFRP1/SORL1/CHRDL1/FSTL3/DKK1	5
GO:0043112	BP	GO:0043112	receptor metabolic process	5/440	70/18614	0.0249038712115583	0.113501279703587	0.0833041773860312	NSG1/SORL1/INPP5F/RAB29/GPRASP1	5
GO:0046847	BP	GO:0046847	filopodium assembly	5/440	70/18614	0.0249038712115583	0.113501279703587	0.0833041773860312	EPHB2/CCL21/GPM6A/TGFB3/SPAG6	5
GO:0048488	BP	GO:0048488	synaptic vesicle endocytosis	5/440	70/18614	0.0249038712115583	0.113501279703587	0.0833041773860312	DNAJC6/SNAP91/SH3GL2/SYT11/SYP	5
GO:0014033	BP	GO:0014033	neural crest cell differentiation	6/440	95/18614	0.0251572734157725	0.113824101311399	0.0835411120580582	SFRP1/EDN3/SEMA3A/EDNRB/EDN1/ISL1	6
GO:1904705	BP	GO:1904705	regulation of vascular associated smooth muscle cell proliferation	6/440	95/18614	0.0251572734157725	0.113824101311399	0.0835411120580582	FGF2/FGF9/GJA1/TGFB3/EDN1/ADAMTS1	6
GO:0006972	BP	GO:0006972	hyperosmotic response	3/440	27/18614	0.025201745835569	0.113824101311399	0.0835411120580582	YBX3/SST/CLDN1	3
GO:0010875	BP	GO:0010875	positive regulation of cholesterol efflux	3/440	27/18614	0.025201745835569	0.113824101311399	0.0835411120580582	ABCA8/PLTP/NFKBIA	3
GO:0019433	BP	GO:0019433	triglyceride catabolic process	3/440	27/18614	0.025201745835569	0.113824101311399	0.0835411120580582	SORL1/MGLL/AADAC	3
GO:0042133	BP	GO:0042133	neurotransmitter metabolic process	3/440	27/18614	0.025201745835569	0.113824101311399	0.0835411120580582	ABAT/GAD2/BCHE	3
GO:0042537	BP	GO:0042537	benzene-containing compound metabolic process	3/440	27/18614	0.025201745835569	0.113824101311399	0.0835411120580582	EPHX2/KYNU/IDO1	3
GO:0051953	BP	GO:0051953	negative regulation of amine transport	3/440	27/18614	0.025201745835569	0.113824101311399	0.0835411120580582	ABAT/SYT11/CHGA	3
GO:0060384	BP	GO:0060384	innervation	3/440	27/18614	0.025201745835569	0.113824101311399	0.0835411120580582	SEMA3A/EDN1/ISL1	3
GO:0050867	BP	GO:0050867	positive regulation of cell activation	16/440	394/18614	0.0258139430716493	0.115404909218757	0.0847013448120124	RASGRP1/IL7R/IL1RL1/PTPRC/PCK1/CD86/IL6/GPR183/EPHB2/CCL21/IL4R/STXBP1/IL33/CD74/ANXA1/IL18	16
GO:0071219	BP	GO:0071219	cellular response to molecule of bacterial origin	11/440	237/18614	0.0258442493543388	0.115404909218757	0.0847013448120124	PPARD/CD86/BMP6/IL6/EPHB2/LDOC1/CXCL5/EDNRB/IL24/NFKBIA/IL18	11
GO:0008361	BP	GO:0008361	regulation of cell size	9/440	178/18614	0.0259441866984317	0.115404909218757	0.0847013448120124	IL7R/NRCAM/RAP1GAP2/SEMA3A/CXCL12/DEPTOR/MSN/LPAR3/EDN1	9
GO:0003208	BP	GO:0003208	cardiac ventricle morphogenesis	5/440	71/18614	0.0262891167958762	0.115404909218757	0.0847013448120124	TGFBR3/CPE/GRHL2/TGFB2/ISL1	5
GO:1903317	BP	GO:1903317	regulation of protein maturation	5/440	71/18614	0.0262891167958762	0.115404909218757	0.0847013448120124	IL1R2/SPON1/PLAUR/PLAU/PLAT	5
GO:0002042	BP	GO:0002042	cell migration involved in sprouting angiogenesis	6/440	96/18614	0.0263199998811516	0.115404909218757	0.0847013448120124	SLIT2/FGF2/FGFBP1/PTGS2/ROBO1/ANXA1	6
GO:0072080	BP	GO:0072080	nephron tubule development	6/440	96/18614	0.0263199998811516	0.115404909218757	0.0847013448120124	GPC3/WWTR1/FGF2/MYC/TACSTD2/MAGED1	6
GO:1903038	BP	GO:1903038	negative regulation of leukocyte cell-cell adhesion	8/440	150/18614	0.0263498860180045	0.115404909218757	0.0847013448120124	ARG2/CD86/CCL21/IDO1/IL4R/CXCL12/CD74/ANXA1	8
GO:0003044	BP	GO:0003044	regulation of systemic arterial blood pressure mediated by a chemical signal	4/440	48/18614	0.0264533313658229	0.115404909218757	0.0847013448120124	EDN3/ENPEP/EDNRB/EDN1	4
GO:0014075	BP	GO:0014075	response to amine	4/440	48/18614	0.0264533313658229	0.115404909218757	0.0847013448120124	SLC1A1/ITGA2/EDN1/SLC18A2	4
GO:0035987	BP	GO:0035987	endodermal cell differentiation	4/440	48/18614	0.0264533313658229	0.115404909218757	0.0847013448120124	NR0B1/DKK1/LAMB3/INHBA	4
GO:0042311	BP	GO:0042311	vasodilation	4/440	48/18614	0.0264533313658229	0.115404909218757	0.0847013448120124	PPARD/CASR/INS/EDNRB	4
GO:0046596	BP	GO:0046596	regulation of viral entry into host cell	4/440	48/18614	0.0264533313658229	0.115404909218757	0.0847013448120124	CH25H/TMPRSS4/CD74/PTX3	4
GO:0070509	BP	GO:0070509	calcium ion import	4/440	48/18614	0.0264533313658229	0.115404909218757	0.0847013448120124	CACNA1D/CASR/CXCL12/STC1	4
GO:2000404	BP	GO:2000404	regulation of T cell migration	4/440	48/18614	0.0264533313658229	0.115404909218757	0.0847013448120124	APOD/CD200/CCL21/CXCL12	4
GO:0001821	BP	GO:0001821	histamine secretion	2/440	11/18614	0.0266259996668276	0.115404909218757	0.0847013448120124	EDN1/SLC18A2	2
GO:0001867	BP	GO:0001867	complement activation, lectin pathway	2/440	11/18614	0.0266259996668276	0.115404909218757	0.0847013448120124	A2M/SERPING1	2
GO:0002604	BP	GO:0002604	regulation of dendritic cell antigen processing and presentation	2/440	11/18614	0.0266259996668276	0.115404909218757	0.0847013448120124	CCL21/CD74	2
GO:0002775	BP	GO:0002775	antimicrobial peptide production	2/440	11/18614	0.0266259996668276	0.115404909218757	0.0847013448120124	PGC/LGALS4	2
GO:0002924	BP	GO:0002924	negative regulation of humoral immune response mediated by circulating immunoglobulin	2/440	11/18614	0.0266259996668276	0.115404909218757	0.0847013448120124	SVEP1/SUSD4	2
GO:0006568	BP	GO:0006568	tryptophan metabolic process	2/440	11/18614	0.0266259996668276	0.115404909218757	0.0847013448120124	KYNU/IDO1	2
GO:0006751	BP	GO:0006751	glutathione catabolic process	2/440	11/18614	0.0266259996668276	0.115404909218757	0.0847013448120124	GGT5/DPEP1	2
GO:0016102	BP	GO:0016102	diterpenoid biosynthetic process	2/440	11/18614	0.0266259996668276	0.115404909218757	0.0847013448120124	DHRS9/CYP1A1	2
GO:0021889	BP	GO:0021889	olfactory bulb interneuron differentiation	2/440	11/18614	0.0266259996668276	0.115404909218757	0.0847013448120124	SLIT2/ROBO1	2
GO:0032276	BP	GO:0032276	regulation of gonadotropin secretion	2/440	11/18614	0.0266259996668276	0.115404909218757	0.0847013448120124	GJA1/INHBA	2
GO:0032342	BP	GO:0032342	aldosterone biosynthetic process	2/440	11/18614	0.0266259996668276	0.115404909218757	0.0847013448120124	BMP6/BMP5	2
GO:0032429	BP	GO:0032429	regulation of phospholipase A2 activity	2/440	11/18614	0.0266259996668276	0.115404909218757	0.0847013448120124	PLA2G1B/ANXA1	2
GO:0032610	BP	GO:0032610	interleukin-1 alpha production	2/440	11/18614	0.0266259996668276	0.115404909218757	0.0847013448120124	IL1R2/ISL1	2
GO:0032650	BP	GO:0032650	regulation of interleukin-1 alpha production	2/440	11/18614	0.0266259996668276	0.115404909218757	0.0847013448120124	IL1R2/ISL1	2
GO:0032754	BP	GO:0032754	positive regulation of interleukin-5 production	2/440	11/18614	0.0266259996668276	0.115404909218757	0.0847013448120124	IL1RL1/IL33	2
GO:0033089	BP	GO:0033089	positive regulation of T cell differentiation in thymus	2/440	11/18614	0.0266259996668276	0.115404909218757	0.0847013448120124	RASGRP1/IL7R	2
GO:0035524	BP	GO:0035524	proline transmembrane transport	2/440	11/18614	0.0266259996668276	0.115404909218757	0.0847013448120124	SLC6A20/SLC7A8	2
GO:0042045	BP	GO:0042045	epithelial fluid transport	2/440	11/18614	0.0266259996668276	0.115404909218757	0.0847013448120124	EDNRB/EDN1	2
GO:0044848	BP	GO:0044848	biological phase	2/440	11/18614	0.0266259996668276	0.115404909218757	0.0847013448120124	FERMT1/TGFB2	2
GO:0045060	BP	GO:0045060	negative thymic T cell selection	2/440	11/18614	0.0266259996668276	0.115404909218757	0.0847013448120124	PTPRC/CD74	2
GO:0070189	BP	GO:0070189	kynurenine metabolic process	2/440	11/18614	0.0266259996668276	0.115404909218757	0.0847013448120124	KYNU/IDO1	2
GO:0070673	BP	GO:0070673	response to interleukin-18	2/440	11/18614	0.0266259996668276	0.115404909218757	0.0847013448120124	CLDN1/IL18	2
GO:0071492	BP	GO:0071492	cellular response to UV-A	2/440	11/18614	0.0266259996668276	0.115404909218757	0.0847013448120124	MMP3/MMP1	2
GO:0071609	BP	GO:0071609	chemokine (C-C motif) ligand 5 production	2/440	11/18614	0.0266259996668276	0.115404909218757	0.0847013448120124	ARG2/ADCYAP1	2
GO:0071649	BP	GO:0071649	regulation of chemokine (C-C motif) ligand 5 production	2/440	11/18614	0.0266259996668276	0.115404909218757	0.0847013448120124	ARG2/ADCYAP1	2
GO:0086100	BP	GO:0086100	endothelin receptor signaling pathway	2/440	11/18614	0.0266259996668276	0.115404909218757	0.0847013448120124	EDNRB/EDN1	2
GO:2000826	BP	GO:2000826	regulation of heart morphogenesis	2/440	11/18614	0.0266259996668276	0.115404909218757	0.0847013448120124	ROBO1/DKK1	2
GO:0032386	BP	GO:0032386	regulation of intracellular transport	14/440	332/18614	0.0270554122764855	0.117153570241365	0.0859847732314612	CEMIP/SORL1/APOD/INPP5F/RAB29/FERMT1/SLC1A1/LCP1/MSN/CRYAB/PTGS2/SFN/IFI27/PDZK1	14
GO:0033673	BP	GO:0033673	negative regulation of kinase activity	11/440	239/18614	0.0272612087291431	0.117931518490789	0.0865557477538316	PPM1E/SFRP1/WWTR1/PTPRC/SORL1/UCHL1/KAT2B/EPHB2/DEPTOR/GPRC5A/SFN	11
GO:0097193	BP	GO:0097193	intrinsic apoptotic signaling pathway	13/440	301/18614	0.027416874473967	0.118092280470741	0.086673738886	ATP2A3/PLAUR/EPHA2/TNFRSF10B/MYC/INS/CXCL12/YBX3/CD74/MLLT11/PTGS2/DDIT4/SFN	13
GO:0021537	BP	GO:0021537	telencephalon development	12/440	270/18614	0.0275168974438364	0.118092280470741	0.086673738886	SLIT2/BTBD3/BTG2/EPHB2/SEMA3A/CXCL12/SLC1A2/NEUROD1/ROBO1/RELN/INHBA/ANXA3	12
GO:0060993	BP	GO:0060993	kidney morphogenesis	6/440	97/18614	0.0275178647197534	0.118092280470741	0.086673738886	GPC3/WWTR1/FGF2/MYC/TACSTD2/MAGED1	6
GO:1990874	BP	GO:1990874	vascular associated smooth muscle cell proliferation	6/440	97/18614	0.0275178647197534	0.118092280470741	0.086673738886	FGF2/FGF9/GJA1/TGFB3/EDN1/ADAMTS1	6
GO:0035265	BP	GO:0035265	organ growth	9/440	180/18614	0.0276173052495842	0.118092280470741	0.086673738886	RBP4/TGFBR3/FGF2/FGF9/YBX3/FGF7/EDN1/TGFB2/STC1	9
GO:0045580	BP	GO:0045580	regulation of T cell differentiation	9/440	180/18614	0.0276173052495842	0.118092280470741	0.086673738886	RASGRP1/IL7R/PTPRC/PCK1/CD86/IL4R/CD74/ANXA1/IL18	9
GO:0046635	BP	GO:0046635	positive regulation of alpha-beta T cell activation	5/440	72/18614	0.0277226270635789	0.118092280470741	0.086673738886	PTPRC/CD86/IL4R/ANXA1/IL18	5
GO:0140238	BP	GO:0140238	presynaptic endocytosis	5/440	72/18614	0.0277226270635789	0.118092280470741	0.086673738886	DNAJC6/SNAP91/SH3GL2/SYT11/SYP	5
GO:0002675	BP	GO:0002675	positive regulation of acute inflammatory response	3/440	28/18614	0.0277433105715836	0.118092280470741	0.086673738886	IL6/PTGS2/OSMR	3
GO:0003272	BP	GO:0003272	endocardial cushion formation	3/440	28/18614	0.0277433105715836	0.118092280470741	0.086673738886	BMP5/ROBO1/TGFB2	3
GO:0010894	BP	GO:0010894	negative regulation of steroid biosynthetic process	3/440	28/18614	0.0277433105715836	0.118092280470741	0.086673738886	NR0B1/PDE8B/BMP5	3
GO:0016540	BP	GO:0016540	protein autoprocessing	3/440	28/18614	0.0277433105715836	0.118092280470741	0.086673738886	PCSK1/CTSE/PCSK2	3
GO:0019359	BP	GO:0019359	nicotinamide nucleotide biosynthetic process	3/440	28/18614	0.0277433105715836	0.118092280470741	0.086673738886	NMNAT2/KYNU/IDO1	3
GO:0019363	BP	GO:0019363	pyridine nucleotide biosynthetic process	3/440	28/18614	0.0277433105715836	0.118092280470741	0.086673738886	NMNAT2/KYNU/IDO1	3
GO:0042634	BP	GO:0042634	regulation of hair cycle	3/440	28/18614	0.0277433105715836	0.118092280470741	0.086673738886	FST/FERMT1/TGFB2	3
GO:0045606	BP	GO:0045606	positive regulation of epidermal cell differentiation	3/440	28/18614	0.0277433105715836	0.118092280470741	0.086673738886	SFRP4/FGF2/SFN	3
GO:0150146	BP	GO:0150146	cell junction disassembly	3/440	28/18614	0.0277433105715836	0.118092280470741	0.086673738886	ABCC8/TGFB3/DKK1	3
GO:0007613	BP	GO:0007613	memory	7/440	124/18614	0.0279806510379149	0.118919379821377	0.0872807878214937	SERPINF1/ABCC8/VLDLR/SLC1A1/SYT11/PTGS2/RELN	7
GO:0009913	BP	GO:0009913	epidermal cell differentiation	11/440	240/18614	0.0279903327505102	0.118919379821377	0.0872807878214937	SFRP4/EPHA2/MAFB/EREG/FGF2/MCOLN3/EXPH5/SFN/GRHL2/KRT7/ANXA1	11
GO:1904064	BP	GO:1904064	positive regulation of cation transmembrane transport	8/440	152/18614	0.028220046667525	0.119606109214449	0.0877848123340464	BDKRB1/ABCC8/CEMIP/EDN3/TRPC1/PLA2G1B/EDN1/PDZK1	8
GO:0043114	BP	GO:0043114	regulation of vascular permeability	4/440	49/18614	0.0282845120859524	0.119606109214449	0.0877848123340464	SLIT2/ABCC8/BMP6/SH3GL2	4
GO:0046850	BP	GO:0046850	regulation of bone remodeling	4/440	49/18614	0.0282845120859524	0.119606109214449	0.0877848123340464	IAPP/SFRP1/IL6/CLDN18	4
GO:0060043	BP	GO:0060043	regulation of cardiac muscle cell proliferation	4/440	49/18614	0.0282845120859524	0.119606109214449	0.0877848123340464	RBP4/TGFBR3/FGF2/FGF9	4
GO:0072337	BP	GO:0072337	modified amino acid transport	4/440	49/18614	0.0282845120859524	0.119606109214449	0.0877848123340464	SLC6A20/SLC6A14/PDZK1/SLC38A4	4
GO:0048771	BP	GO:0048771	tissue remodeling	9/440	181/18614	0.028481737650216	0.120327341084059	0.088314159912852	IAPP/SFRP1/EPHA2/IL6/CLDN18/GJA1/DOCK5/THBS4/IL18	9
GO:0051952	BP	GO:0051952	regulation of amine transport	6/440	98/18614	0.0287512296053782	0.121352243198752	0.0890663860356651	SYT13/ABAT/CXCL12/SYT11/STXBP1/CHGA	6
GO:0060541	BP	GO:0060541	respiratory system development	10/440	211/18614	0.0288844731515199	0.121800694261363	0.0893955263499082	PDGFRA/GPC3/RBP4/FGF9/CRISPLD2/TGFB3/MMP12/FGF7/GRHL2/AGR2	10
GO:0001952	BP	GO:0001952	regulation of cell-matrix adhesion	7/440	125/18614	0.0290628683009433	0.122324311356209	0.0897798347159935	SFRP1/APOD/PLAU/FERMT1/CCL21/MMP12/CEACAM6	7
GO:0002832	BP	GO:0002832	negative regulation of response to biotic stimulus	7/440	125/18614	0.0290628683009433	0.122324311356209	0.0897798347159935	ARG2/SERPINB9/A2M/INS/SUSD4/MMP12/SERPING1	7
GO:0030183	BP	GO:0030183	B cell differentiation	8/440	153/18614	0.0291887186974097	0.122351249137976	0.089799605680308	SFRP1/PTPRC/TPD52/IL6/DOCK10/GPR183/IL11/INHBA	8
GO:0032368	BP	GO:0032368	regulation of lipid transport	8/440	153/18614	0.0291887186974097	0.122351249137976	0.089799605680308	PTGES/ACSL5/BMP6/ABCA8/ATP8A1/PLTP/EDN1/NFKBIA	8
GO:0046718	BP	GO:0046718	viral entry into host cell	8/440	153/18614	0.0291887186974097	0.122351249137976	0.089799605680308	CH25H/EPHA2/CD86/TMPRSS4/CD74/PTX3/ITGA2/CLDN1	8
GO:0003170	BP	GO:0003170	heart valve development	5/440	73/18614	0.0292048526865248	0.122351249137976	0.089799605680308	SLIT2/ADAMTS9/ROBO1/DKK1/TGFB2	5
GO:0050795	BP	GO:0050795	regulation of behavior	5/440	73/18614	0.0292048526865248	0.122351249137976	0.089799605680308	PTGDS/PER3/EPHB2/INS/RELN	5
GO:0046890	BP	GO:0046890	regulation of lipid biosynthetic process	9/440	182/18614	0.0293649969987229	0.122794130174456	0.090124657878135	PCK1/BMP6/NR0B1/INS/PDE8B/BMP5/CD74/PTGS2/ANXA1	9
GO:1905952	BP	GO:1905952	regulation of lipid localization	9/440	182/18614	0.0293649969987229	0.122794130174456	0.090124657878135	PTGES/ACSL5/BMP6/IL6/ABCA8/ATP8A1/PLTP/EDN1/NFKBIA	9
GO:0006979	BP	GO:0006979	response to oxidative stress	17/440	434/18614	0.0297594039952532	0.12432817669128	0.0912505701452891	PDGFRA/PTPRN/APOD/HGF/SESN1/IL6/DHRS2/INS/SLC1A1/CRYAB/MMP3/AREG/PTGS2/MET/EDN1/ANXA1/COL1A1	17
GO:0010596	BP	GO:0010596	negative regulation of endothelial cell migration	6/440	99/18614	0.030020441108863	0.12442167426905	0.091319192620948	SERPINF1/SLIT2/ADAMTS9/FGF2/DCN/STC1	6
GO:2001243	BP	GO:2001243	negative regulation of intrinsic apoptotic signaling pathway	6/440	99/18614	0.030020441108863	0.12442167426905	0.091319192620948	PLAUR/INS/CXCL12/YBX3/CD74/PTGS2	6
GO:0003231	BP	GO:0003231	cardiac ventricle development	7/440	126/18614	0.0301730284473376	0.12442167426905	0.091319192620948	SLIT2/TGFBR3/CPE/ROBO1/GRHL2/TGFB2/ISL1	7
GO:0006022	BP	GO:0006022	aminoglycan metabolic process	7/440	126/18614	0.0301730284473376	0.12442167426905	0.091319192620948	CEMIP/FGF2/B3GNT3/DCN/EDNRB/ITIH4/HAS2	7
GO:0002269	BP	GO:0002269	leukocyte activation involved in inflammatory response	4/440	50/18614	0.0301893075618784	0.12442167426905	0.091319192620948	PTPRC/IL6/SYT11/IL33	4
GO:0038084	BP	GO:0038084	vascular endothelial growth factor signaling pathway	4/440	50/18614	0.0301893075618784	0.12442167426905	0.091319192620948	PDGFRA/DCN/PGF/ROBO1	4
GO:1902041	BP	GO:1902041	regulation of extrinsic apoptotic signaling pathway via death domain receptors	4/440	50/18614	0.0301893075618784	0.12442167426905	0.091319192620948	SFRP1/BMPR1B/HGF/BMP5	4
GO:2000378	BP	GO:2000378	negative regulation of reactive oxygen species metabolic process	4/440	50/18614	0.0301893075618784	0.12442167426905	0.091319192620948	INS/CRYAB/MMP3/SLC18A2	4
GO:0043409	BP	GO:0043409	negative regulation of MAPK cascade	9/440	183/18614	0.0302672629164765	0.12442167426905	0.091319192620948	SFRP1/FBLN1/PTPRC/SORL1/DUSP5/UCHL1/EPHB2/MYC/GBP1	9
GO:0003156	BP	GO:0003156	regulation of animal organ formation	3/440	29/18614	0.0304160254252576	0.12442167426905	0.091319192620948	FGF2/ROBO1/DKK1	3
GO:0009312	BP	GO:0009312	oligosaccharide biosynthetic process	3/440	29/18614	0.0304160254252576	0.12442167426905	0.091319192620948	ST6GALNAC5/FUT2/B3GALT2	3
GO:0010575	BP	GO:0010575	positive regulation of vascular endothelial growth factor production	3/440	29/18614	0.0304160254252576	0.12442167426905	0.091319192620948	IL6/PTGS2/ISL1	3
GO:0010955	BP	GO:0010955	negative regulation of protein processing	3/440	29/18614	0.0304160254252576	0.12442167426905	0.091319192620948	IL1R2/PLAU/PLAT	3
GO:0015732	BP	GO:0015732	prostaglandin transport	3/440	29/18614	0.0304160254252576	0.12442167426905	0.091319192620948	PTGES/PTGS2/EDN1	3
GO:0015813	BP	GO:0015813	L-glutamate transmembrane transport	3/440	29/18614	0.0304160254252576	0.12442167426905	0.091319192620948	SLC1A1/SLC17A6/SLC1A2	3
GO:0030431	BP	GO:0030431	sleep	3/440	29/18614	0.0304160254252576	0.12442167426905	0.091319192620948	PTGDS/PER3/IL18	3
GO:0031342	BP	GO:0031342	negative regulation of cell killing	3/440	29/18614	0.0304160254252576	0.12442167426905	0.091319192620948	IL7R/SERPINB9/PTPRC	3
GO:0035640	BP	GO:0035640	exploration behavior	3/440	29/18614	0.0304160254252576	0.12442167426905	0.091319192620948	CHL1/ABAT/SLC4A10	3
GO:0044342	BP	GO:0044342	type B pancreatic cell proliferation	3/440	29/18614	0.0304160254252576	0.12442167426905	0.091319192620948	SFRP1/PTPRN/DACH1	3
GO:0090025	BP	GO:0090025	regulation of monocyte chemotaxis	3/440	29/18614	0.0304160254252576	0.12442167426905	0.091319192620948	SLIT2/CXCL12/S100A14	3
GO:1902430	BP	GO:1902430	negative regulation of amyloid-beta formation	3/440	29/18614	0.0304160254252576	0.12442167426905	0.091319192620948	SPON1/SORL1/RTN1	3
GO:1903318	BP	GO:1903318	negative regulation of protein maturation	3/440	29/18614	0.0304160254252576	0.12442167426905	0.091319192620948	IL1R2/PLAU/PLAT	3
GO:1903649	BP	GO:1903649	regulation of cytoplasmic transport	3/440	29/18614	0.0304160254252576	0.12442167426905	0.091319192620948	SORL1/RAB29/MSN	3
GO:0002067	BP	GO:0002067	glandular epithelial cell differentiation	5/440	74/18614	0.0307362132125673	0.1247296378056	0.0915452222229416	BMP6/FGF2/BMP5/NEUROD1/AGR2	5
GO:0035924	BP	GO:0035924	cellular response to vascular endothelial growth factor stimulus	5/440	74/18614	0.0307362132125673	0.1247296378056	0.0915452222229416	PDGFRA/DCN/PGF/ROBO1/ANXA1	5
GO:0060420	BP	GO:0060420	regulation of heart growth	5/440	74/18614	0.0307362132125673	0.1247296378056	0.0915452222229416	RBP4/TGFBR3/FGF2/FGF9/EDN1	5
GO:0046651	BP	GO:0046651	lymphocyte proliferation	13/440	306/18614	0.0307503455519852	0.1247296378056	0.0915452222229416	RASGRP1/ARG2/IL7R/PTPRC/CD86/IL6/GPR183/EPHB2/IDO1/MSN/CD74/ANXA1/IL18	13
GO:0002706	BP	GO:0002706	regulation of lymphocyte mediated immunity	9/440	184/18614	0.0311887116970498	0.1247296378056	0.0915452222229416	RASGRP1/IL1R1/IL7R/SERPINB9/PTPRC/IL6/SVEP1/SUSD4/IL18	9
GO:0097696	BP	GO:0097696	receptor signaling pathway via STAT	9/440	184/18614	0.0311887116970498	0.1247296378056	0.0915452222229416	IL7R/PTPRC/INPP5F/IL6/EPHB2/NEUROD1/IL24/ISL1/IL18	9
GO:1902107	BP	GO:1902107	positive regulation of leukocyte differentiation	9/440	184/18614	0.0311887116970498	0.1247296378056	0.0915452222229416	RASGRP1/IL7R/PTPRC/PCK1/CD86/IL4R/CD74/ANXA1/IL18	9
GO:1903708	BP	GO:1903708	positive regulation of hemopoiesis	9/440	184/18614	0.0311887116970498	0.1247296378056	0.0915452222229416	RASGRP1/IL7R/PTPRC/PCK1/CD86/IL4R/CD74/ANXA1/IL18	9
GO:0008037	BP	GO:0008037	cell recognition	8/440	155/18614	0.0311943434690824	0.1247296378056	0.0915452222229416	EPHB2/NRCAM/CCL21/MSN/CLGN/ROBO1/PTX3/VCAN	8
GO:0060041	BP	GO:0060041	retina development in camera-type eye	8/440	155/18614	0.0311943434690824	0.1247296378056	0.0915452222229416	PDGFRA/SERPINF1/RBP4/BMPR1B/SLC1A1/GPM6A/NEUROD1/TGFB2	8
GO:0030512	BP	GO:0030512	negative regulation of transforming growth factor beta receptor signaling pathway	6/440	100/18614	0.0313258304747346	0.1247296378056	0.0915452222229416	TGFBR3/LTBP1/TGFB3/PBLD/PMEPA1/PEG10	6
GO:0060419	BP	GO:0060419	heart growth	6/440	100/18614	0.0313258304747346	0.1247296378056	0.0915452222229416	RBP4/TGFBR3/FGF2/FGF9/EDN1/TGFB2	6
GO:0061326	BP	GO:0061326	renal tubule development	6/440	100/18614	0.0313258304747346	0.1247296378056	0.0915452222229416	GPC3/WWTR1/FGF2/MYC/TACSTD2/MAGED1	6
GO:0045637	BP	GO:0045637	regulation of myeloid cell differentiation	10/440	214/18614	0.0313909033759668	0.1247296378056	0.0915452222229416	IAPP/SFRP1/MAFB/CLDN18/MYC/MEIS2/FSTL3/CD74/INHBA/NFKBIA	10
GO:0002551	BP	GO:0002551	mast cell chemotaxis	2/440	12/18614	0.031458849251501	0.1247296378056	0.0915452222229416	PGF/CHGA	2
GO:0006705	BP	GO:0006705	mineralocorticoid biosynthetic process	2/440	12/18614	0.031458849251501	0.1247296378056	0.0915452222229416	BMP6/BMP5	2
GO:0009134	BP	GO:0009134	nucleoside diphosphate catabolic process	2/440	12/18614	0.031458849251501	0.1247296378056	0.0915452222229416	ENTPD3/NT5E	2
GO:0010936	BP	GO:0010936	negative regulation of macrophage cytokine production	2/440	12/18614	0.031458849251501	0.1247296378056	0.0915452222229416	TGFB3/TGFB2	2
GO:0014842	BP	GO:0014842	regulation of skeletal muscle satellite cell proliferation	2/440	12/18614	0.031458849251501	0.1247296378056	0.0915452222229416	PPARD/FGF2	2
GO:0015808	BP	GO:0015808	L-alanine transport	2/440	12/18614	0.031458849251501	0.1247296378056	0.0915452222229416	SLC7A8/SLC38A4	2
GO:0031293	BP	GO:0031293	membrane protein intracellular domain proteolysis	2/440	12/18614	0.031458849251501	0.1247296378056	0.0915452222229416	APH1B/MMP7	2
GO:0032351	BP	GO:0032351	negative regulation of hormone metabolic process	2/440	12/18614	0.031458849251501	0.1247296378056	0.0915452222229416	PDE8B/BMP5	2
GO:0032926	BP	GO:0032926	negative regulation of activin receptor signaling pathway	2/440	12/18614	0.031458849251501	0.1247296378056	0.0915452222229416	FST/FSTL3	2
GO:0043383	BP	GO:0043383	negative T cell selection	2/440	12/18614	0.031458849251501	0.1247296378056	0.0915452222229416	PTPRC/CD74	2
GO:0051798	BP	GO:0051798	positive regulation of hair follicle development	2/440	12/18614	0.031458849251501	0.1247296378056	0.0915452222229416	FST/TGFB2	2
GO:0060394	BP	GO:0060394	negative regulation of pathway-restricted SMAD protein phosphorylation	2/440	12/18614	0.031458849251501	0.1247296378056	0.0915452222229416	DKK1/PMEPA1	2
GO:0070778	BP	GO:0070778	L-aspartate transmembrane transport	2/440	12/18614	0.031458849251501	0.1247296378056	0.0915452222229416	SLC1A1/SLC1A2	2
GO:0097048	BP	GO:0097048	dendritic cell apoptotic process	2/440	12/18614	0.031458849251501	0.1247296378056	0.0915452222229416	CCL21/CXCL12	2
GO:0099550	BP	GO:0099550	trans-synaptic signaling, modulating synaptic transmission	2/440	12/18614	0.031458849251501	0.1247296378056	0.0915452222229416	EPHB2/PLAT	2
GO:1901731	BP	GO:1901731	positive regulation of platelet aggregation	2/440	12/18614	0.031458849251501	0.1247296378056	0.0915452222229416	IL6/MMRN1	2
GO:1901748	BP	GO:1901748	leukotriene D4 metabolic process	2/440	12/18614	0.031458849251501	0.1247296378056	0.0915452222229416	GGT5/DPEP1	2
GO:1902946	BP	GO:1902946	protein localization to early endosome	2/440	12/18614	0.031458849251501	0.1247296378056	0.0915452222229416	SORL1/MSN	2
GO:1904338	BP	GO:1904338	regulation of dopaminergic neuron differentiation	2/440	12/18614	0.031458849251501	0.1247296378056	0.0915452222229416	SFRP1/DKK1	2
GO:1905668	BP	GO:1905668	positive regulation of protein localization to endosome	2/440	12/18614	0.031458849251501	0.1247296378056	0.0915452222229416	SORL1/MSN	2
GO:2000668	BP	GO:2000668	regulation of dendritic cell apoptotic process	2/440	12/18614	0.031458849251501	0.1247296378056	0.0915452222229416	CCL21/CXCL12	2
GO:0001936	BP	GO:0001936	regulation of endothelial cell proliferation	9/440	185/18614	0.0321295162199012	0.126795427269826	0.0930614068194456	BMP6/FGF2/CXCL12/FUT2/PGF/FGFBP1/FGF7/SCG2/THBS4	9
GO:0032640	BP	GO:0032640	tumor necrosis factor production	9/440	185/18614	0.0321295162199012	0.126795427269826	0.0930614068194456	RASGRP1/ARG2/ABCC8/PTPRC/IL6/EPHB2/SYT11/IL33/ISL1	9
GO:0032680	BP	GO:0032680	regulation of tumor necrosis factor production	9/440	185/18614	0.0321295162199012	0.126795427269826	0.0930614068194456	RASGRP1/ARG2/ABCC8/PTPRC/IL6/EPHB2/SYT11/IL33/ISL1	9
GO:0045761	BP	GO:0045761	regulation of adenylate cyclase activity	4/440	51/18614	0.0321680935665676	0.126795427269826	0.0930614068194456	GLP1R/CACNA1D/EDNRB/ADCYAP1	4
GO:0051489	BP	GO:0051489	regulation of filopodium assembly	4/440	51/18614	0.0321680935665676	0.126795427269826	0.0930614068194456	EPHB2/CCL21/GPM6A/TGFB3	4
GO:1902895	BP	GO:1902895	positive regulation of miRNA transcription	4/440	51/18614	0.0321680935665676	0.126795427269826	0.0930614068194456	FGF2/MYC/KLF5/TGFB2	4
GO:0001707	BP	GO:0001707	mesoderm formation	5/440	75/18614	0.0323170969326905	0.126795427269826	0.0930614068194456	EPHA2/GJA1/DKK1/ITGA2/INHBA	5
GO:0046323	BP	GO:0046323	glucose import	5/440	75/18614	0.0323170969326905	0.126795427269826	0.0930614068194456	SLC2A2/GPC3/INS/SLC1A2/PLA2G1B	5
GO:0051899	BP	GO:0051899	membrane depolarization	5/440	75/18614	0.0323170969326905	0.126795427269826	0.0930614068194456	PTPN3/CACNA1D/DCN/MLLT11/EDN1	5
GO:0072078	BP	GO:0072078	nephron tubule morphogenesis	5/440	75/18614	0.0323170969326905	0.126795427269826	0.0930614068194456	GPC3/FGF2/MYC/TACSTD2/MAGED1	5
GO:0120192	BP	GO:0120192	tight junction assembly	5/440	75/18614	0.0323170969326905	0.126795427269826	0.0930614068194456	EPHA2/EPHB2/CLDN18/GRHL2/CLDN1	5
GO:2000242	BP	GO:2000242	negative regulation of reproductive process	5/440	75/18614	0.0323170969326905	0.126795427269826	0.0930614068194456	SERPINF1/PTGDS/GJA1/YBX3/PLAT	5
GO:0051896	BP	GO:0051896	regulation of protein kinase B signaling	9/440	186/18614	0.0330898458659798	0.129434469310881	0.0949983297060546	IAPP/EPHA2/MST1R/INPP5F/FGF2/INS/CCL21/HBEGF/IL18	9
GO:0010447	BP	GO:0010447	response to acidic pH	3/440	30/18614	0.0332192188523937	0.129434469310881	0.0949983297060546	SERPINF1/PCK1/SST	3
GO:0035774	BP	GO:0035774	positive regulation of insulin secretion involved in cellular response to glucose stimulus	3/440	30/18614	0.0332192188523937	0.129434469310881	0.0949983297060546	SLC2A2/ABCC8/PPARD	3
GO:0043032	BP	GO:0043032	positive regulation of macrophage activation	3/440	30/18614	0.0332192188523937	0.129434469310881	0.0949983297060546	IL1RL1/IL4R/IL33	3
GO:0051938	BP	GO:0051938	L-glutamate import	3/440	30/18614	0.0332192188523937	0.129434469310881	0.0949983297060546	SLC1A1/SLC17A6/SLC1A2	3
GO:0060045	BP	GO:0060045	positive regulation of cardiac muscle cell proliferation	3/440	30/18614	0.0332192188523937	0.129434469310881	0.0949983297060546	TGFBR3/FGF2/FGF9	3
GO:0097254	BP	GO:0097254	renal tubular secretion	3/440	30/18614	0.0332192188523937	0.129434469310881	0.0949983297060546	EDNRB/EDN1/STC1	3
GO:0099505	BP	GO:0099505	regulation of presynaptic membrane potential	3/440	30/18614	0.0332192188523937	0.129434469310881	0.0949983297060546	GLRA1/GABRA2/GRIA4	3
GO:0010976	BP	GO:0010976	positive regulation of neuron projection development	8/440	157/18614	0.0332924116828941	0.12960773210804	0.0951254958034465	SERPINF1/ELAVL4/HGF/EPHB2/VLDLR/BMP5/ITGA6/RELN	8
GO:0046683	BP	GO:0046683	response to organophosphorus	7/440	129/18614	0.033673767463934	0.13097934379075	0.0961321891483996	NT5E/GPD1/AREG/PTGS2/PLAT/STC1/COL1A1	7
GO:0046620	BP	GO:0046620	regulation of organ growth	6/440	102/18614	0.0340463899265513	0.132291942647192	0.0970955700746699	RBP4/TGFBR3/FGF2/FGF9/YBX3/EDN1	6
GO:0050728	BP	GO:0050728	negative regulation of inflammatory response	9/440	187/18614	0.0340698664352918	0.132291942647192	0.0970955700746699	SERPINF1/PTPRC/PPARD/CD200/HGF/NT5E/INS/SYT11/ISL1	9
GO:0046638	BP	GO:0046638	positive regulation of alpha-beta T cell differentiation	4/440	52/18614	0.0342211719901084	0.132651140910111	0.097359203364877	CD86/IL4R/ANXA1/IL18	4
GO:0051496	BP	GO:0051496	positive regulation of stress fiber assembly	4/440	52/18614	0.0342211719901084	0.132651140910111	0.097359203364877	PPM1E/PFN2/SFRP1/TGFB3	4
GO:0050864	BP	GO:0050864	regulation of B cell activation	7/440	130/18614	0.0348982564431116	0.13515959920285	0.0992002844093329	SFRP1/PTPRC/IL6/GPR183/EPHB2/CD74/INHBA	7
GO:0051962	BP	GO:0051962	positive regulation of nervous system development	12/440	280/18614	0.0349495588831981	0.135242203843045	0.0992609120217941	SERPINF1/SLIT2/THBS2/IL6/EPHB2/FGF2/TGM2/CXCL12/IL33/ROBO1/LPAR3/RELN	12
GO:0002040	BP	GO:0002040	sprouting angiogenesis	9/440	188/18614	0.0350697400664734	0.135590974447239	0.0995168919398595	SLIT2/EPHA2/ADAMTS9/FGF2/PGF/FGFBP1/PTGS2/ROBO1/ANXA1	9
GO:0050870	BP	GO:0050870	positive regulation of T cell activation	11/440	249/18614	0.0351947431900942	0.135754242771215	0.0996367226013068	RASGRP1/IL7R/PTPRC/PCK1/CD86/IL6/CCL21/IL4R/CD74/ANXA1/IL18	11
GO:0042692	BP	GO:0042692	muscle cell differentiation	16/440	410/18614	0.0352972258715311	0.135754242771215	0.0996367226013068	PDGFRA/NEBL/KLHL41/EREG/UCHL1/TMOD1/FGF9/IL4R/DOCK5/EDNRB/DKK1/KLF5/EDN1/KRT19/ISL1/CEACAM5	16
GO:0001776	BP	GO:0001776	leukocyte homeostasis	6/440	103/18614	0.0354621441120697	0.135754242771215	0.0996367226013068	IL7R/IL6/DOCK10/GPR183/CD74/ANXA1	6
GO:0006885	BP	GO:0006885	regulation of pH	6/440	103/18614	0.0354621441120697	0.135754242771215	0.0996367226013068	SLC4A8/ATP4A/SLC4A10/EDNRB/EDN1/RHCG	6
GO:0042100	BP	GO:0042100	B cell proliferation	6/440	103/18614	0.0354621441120697	0.135754242771215	0.0996367226013068	RASGRP1/IL7R/PTPRC/GPR183/EPHB2/CD74	6
GO:0010827	BP	GO:0010827	regulation of glucose transmembrane transport	5/440	77/18614	0.0356288303476157	0.135754242771215	0.0996367226013068	GPC3/INS/SLC1A2/PLA2G1B/EDN1	5
GO:0048332	BP	GO:0048332	mesoderm morphogenesis	5/440	77/18614	0.0356288303476157	0.135754242771215	0.0996367226013068	EPHA2/GJA1/DKK1/ITGA2/INHBA	5
GO:0072088	BP	GO:0072088	nephron epithelium morphogenesis	5/440	77/18614	0.0356288303476157	0.135754242771215	0.0996367226013068	GPC3/FGF2/MYC/TACSTD2/MAGED1	5
GO:2000514	BP	GO:2000514	regulation of CD4-positive, alpha-beta T cell activation	5/440	77/18614	0.0356288303476157	0.135754242771215	0.0996367226013068	ARG2/CD86/IL4R/ANXA1/IL18	5
GO:0032943	BP	GO:0032943	mononuclear cell proliferation	13/440	313/18614	0.0358984445920142	0.135754242771215	0.0996367226013068	RASGRP1/ARG2/IL7R/PTPRC/CD86/IL6/GPR183/EPHB2/IDO1/MSN/CD74/ANXA1/IL18	13
GO:0016054	BP	GO:0016054	organic acid catabolic process	11/440	250/18614	0.0360688404334912	0.135754242771215	0.0996367226013068	ARG2/HADH/PCK1/PPARD/AMACR/SLC16A1/KYNU/ABAT/DPEP1/IDO1/GAD2	11
GO:0046395	BP	GO:0046395	carboxylic acid catabolic process	11/440	250/18614	0.0360688404334912	0.135754242771215	0.0996367226013068	ARG2/HADH/PCK1/PPARD/AMACR/SLC16A1/KYNU/ABAT/DPEP1/IDO1/GAD2	11
GO:0010595	BP	GO:0010595	positive regulation of endothelial cell migration	7/440	131/18614	0.0361519224616766	0.135754242771215	0.0996367226013068	FGF2/FGFBP1/PTGS2/MET/EDN1/ANXA3/ANXA1	7
GO:0001945	BP	GO:0001945	lymph vessel development	3/440	31/18614	0.0361520153702647	0.135754242771215	0.0996367226013068	EPHA2/FGF2/SVEP1	3
GO:0017145	BP	GO:0017145	stem cell division	3/440	31/18614	0.0361520153702647	0.135754242771215	0.0996367226013068	WWTR1/NAP1L2/TGFB2	3
GO:0032148	BP	GO:0032148	activation of protein kinase B activity	3/440	31/18614	0.0361520153702647	0.135754242771215	0.0996367226013068	INS/SLC1A1/IL18	3
GO:0043304	BP	GO:0043304	regulation of mast cell degranulation	3/440	31/18614	0.0361520153702647	0.135754242771215	0.0996367226013068	IL4R/STXBP1/IL13RA2	3
GO:0045762	BP	GO:0045762	positive regulation of adenylate cyclase activity	3/440	31/18614	0.0361520153702647	0.135754242771215	0.0996367226013068	GLP1R/CACNA1D/ADCYAP1	3
GO:0045939	BP	GO:0045939	negative regulation of steroid metabolic process	3/440	31/18614	0.0361520153702647	0.135754242771215	0.0996367226013068	NR0B1/PDE8B/BMP5	3
GO:0051491	BP	GO:0051491	positive regulation of filopodium assembly	3/440	31/18614	0.0361520153702647	0.135754242771215	0.0996367226013068	CCL21/GPM6A/TGFB3	3
GO:0070293	BP	GO:0070293	renal absorption	3/440	31/18614	0.0361520153702647	0.135754242771215	0.0996367226013068	EDNRB/EDN1/HAS2	3
GO:0072525	BP	GO:0072525	pyridine-containing compound biosynthetic process	3/440	31/18614	0.0361520153702647	0.135754242771215	0.0996367226013068	NMNAT2/KYNU/IDO1	3
GO:0050873	BP	GO:0050873	brown fat cell differentiation	4/440	53/18614	0.0363487721280524	0.135754242771215	0.0996367226013068	DIO2/INS/PTGS2/LAMB3	4
GO:2000648	BP	GO:2000648	positive regulation of stem cell proliferation	4/440	53/18614	0.0363487721280524	0.135754242771215	0.0996367226013068	PTPRC/FGF2/FGF9/GJA1	4
GO:0051656	BP	GO:0051656	establishment of organelle localization	17/440	445/18614	0.0364103751446522	0.135754242771215	0.0996367226013068	RASGRP1/PTGDS/MARK1/RRS1/KIF5C/SNAP91/UCHL1/KAT2B/IL4R/GJA1/SYT11/STXBP1/MISP/DYNC1I1/CHGA/IL13RA2/SLC18A2	17
GO:0032956	BP	GO:0032956	regulation of actin cytoskeleton organization	14/440	346/18614	0.0364438995183825	0.135754242771215	0.0996367226013068	PDGFRA/SLIT2/PPM1E/PFN2/SFRP1/PAM/CTNNA2/TMOD1/TACSTD2/CCL21/CXCL12/TGFB3/MET/EDN1	14
GO:0000101	BP	GO:0000101	sulfur amino acid transport	2/440	13/18614	0.0366069103508554	0.135754242771215	0.0996367226013068	SLC1A1/SLC1A2	2
GO:0002638	BP	GO:0002638	negative regulation of immunoglobulin production	2/440	13/18614	0.0366069103508554	0.135754242771215	0.0996367226013068	IL33/IL13RA2	2
GO:0003096	BP	GO:0003096	renal sodium ion transport	2/440	13/18614	0.0366069103508554	0.135754242771215	0.0996367226013068	EDNRB/EDN1	2
GO:0003334	BP	GO:0003334	keratinocyte development	2/440	13/18614	0.0366069103508554	0.135754242771215	0.0996367226013068	EXPH5/SFN	2
GO:0005513	BP	GO:0005513	detection of calcium ion	2/440	13/18614	0.0366069103508554	0.135754242771215	0.0996367226013068	CASR/KCNMB2	2
GO:0006586	BP	GO:0006586	indolalkylamine metabolic process	2/440	13/18614	0.0366069103508554	0.135754242771215	0.0996367226013068	KYNU/IDO1	2
GO:0010896	BP	GO:0010896	regulation of triglyceride catabolic process	2/440	13/18614	0.0366069103508554	0.135754242771215	0.0996367226013068	SORL1/AADAC	2
GO:0015801	BP	GO:0015801	aromatic amino acid transport	2/440	13/18614	0.0366069103508554	0.135754242771215	0.0996367226013068	SLC6A14/SLC7A8	2
GO:0032966	BP	GO:0032966	negative regulation of collagen biosynthetic process	2/440	13/18614	0.0366069103508554	0.135754242771215	0.0996367226013068	PPARD/IL6	2
GO:0035815	BP	GO:0035815	positive regulation of renal sodium excretion	2/440	13/18614	0.0366069103508554	0.135754242771215	0.0996367226013068	EDNRB/EDN1	2
GO:0048012	BP	GO:0048012	hepatocyte growth factor receptor signaling pathway	2/440	13/18614	0.0366069103508554	0.135754242771215	0.0996367226013068	HGF/MET	2
GO:0051451	BP	GO:0051451	myoblast migration	2/440	13/18614	0.0366069103508554	0.135754242771215	0.0996367226013068	THBS4/ANXA1	2
GO:0051610	BP	GO:0051610	serotonin uptake	2/440	13/18614	0.0366069103508554	0.135754242771215	0.0996367226013068	SLC22A3/SLC18A2	2
GO:0051918	BP	GO:0051918	negative regulation of fibrinolysis	2/440	13/18614	0.0366069103508554	0.135754242771215	0.0996367226013068	PLAU/PLAT	2
GO:0061430	BP	GO:0061430	bone trabecula morphogenesis	2/440	13/18614	0.0366069103508554	0.135754242771215	0.0996367226013068	SFRP1/COL1A1	2
GO:0070486	BP	GO:0070486	leukocyte aggregation	2/440	13/18614	0.0366069103508554	0.135754242771215	0.0996367226013068	MSN/HAS2	2
GO:0071801	BP	GO:0071801	regulation of podosome assembly	2/440	13/18614	0.0366069103508554	0.135754242771215	0.0996367226013068	LCP1/MSN	2
GO:0106049	BP	GO:0106049	regulation of cellular response to osmotic stress	2/440	13/18614	0.0366069103508554	0.135754242771215	0.0996367226013068	YBX3/PTGS2	2
GO:1901298	BP	GO:1901298	regulation of hydrogen peroxide-mediated programmed cell death	2/440	13/18614	0.0366069103508554	0.135754242771215	0.0996367226013068	HGF/MET	2
GO:1904995	BP	GO:1904995	negative regulation of leukocyte adhesion to vascular endothelial cell	2/440	13/18614	0.0366069103508554	0.135754242771215	0.0996367226013068	CCL21/CXCL12	2
GO:1905666	BP	GO:1905666	regulation of protein localization to endosome	2/440	13/18614	0.0366069103508554	0.135754242771215	0.0996367226013068	SORL1/MSN	2
GO:1905907	BP	GO:1905907	negative regulation of amyloid fibril formation	2/440	13/18614	0.0366069103508554	0.135754242771215	0.0996367226013068	IAPP/CRYAB	2
GO:1990253	BP	GO:1990253	cellular response to leucine starvation	2/440	13/18614	0.0366069103508554	0.135754242771215	0.0996367226013068	RRAGD/SESN1	2
GO:0044409	BP	GO:0044409	entry into host	8/440	160/18614	0.0366163372013671	0.135754242771215	0.0996367226013068	CH25H/EPHA2/CD86/TMPRSS4/CD74/PTX3/ITGA2/CLDN1	8
GO:0050773	BP	GO:0050773	regulation of dendrite development	6/440	104/18614	0.0369152440374292	0.136637884410895	0.100285270706578	ELAVL4/MARK1/EPHB2/VLDLR/BMP5/RELN	6
GO:0060291	BP	GO:0060291	long-term synaptic potentiation	6/440	104/18614	0.0369152440374292	0.136637884410895	0.100285270706578	NSG1/SCGN/EPHB2/INS/SLC1A1/RELN	6
GO:0002244	BP	GO:0002244	hematopoietic progenitor cell differentiation	7/440	132/18614	0.0374349851611078	0.138448076267966	0.101613859634897	PDGFRA/FST/SFRP1/PTPRC/RRS1/FSTL3/INHBA	7
GO:0035051	BP	GO:0035051	cardiocyte differentiation	8/440	161/18614	0.0377722183973442	0.139580875846697	0.102445277018876	PDGFRA/NEBL/TGFBR3/DKK1/INHBA/EDN1/TGFB2/ISL1	8
GO:0043583	BP	GO:0043583	ear development	10/440	221/18614	0.0378273026055346	0.139670040389666	0.102510719266958	MAFB/EPHB2/FGF2/FGF9/MCOLN3/BMP5/TGFB3/NEUROD1/EDN1/TGFB2	10
GO:0097305	BP	GO:0097305	response to alcohol	11/440	252/18614	0.0378625967134494	0.139686047727787	0.102522467840523	GLRA1/SLIT2/SFRP1/TGFBR3/A2M/CLDN18/ABAT/CCL21/CCND1/INHBA/CLDN1	11
GO:0070661	BP	GO:0070661	leukocyte proliferation	14/440	348/18614	0.03795521517351	0.139913342208233	0.102689290450518	RASGRP1/ARG2/IL7R/PTPRC/CD86/IL6/GPR183/EPHB2/IDO1/MSN/IL33/CD74/ANXA1/IL18	14
GO:0050767	BP	GO:0050767	regulation of neurogenesis	15/440	381/18614	0.0381144412267242	0.140385599032636	0.103035902985413	SERPINF1/SLIT2/ABCC8/SORL1/BTG2/IL6/EPHB2/FGF2/TGM2/SEMA3A/CXCL12/IL33/ROBO1/LPAR3/RELN	15
GO:0030308	BP	GO:0030308	negative regulation of cell growth	9/440	191/18614	0.0381900441655385	0.140549330566811	0.103156073619631	BDKRB1/SLIT2/SFRP1/PPARD/SEMA3A/GJA1/CRYAB/INHBA/TGFB2	9
GO:0007632	BP	GO:0007632	visual behavior	4/440	54/18614	0.0385510520510225	0.141416542157897	0.103792562903309	ABCC8/PDE8B/MEIS2/SLC1A2	4
GO:0014009	BP	GO:0014009	glial cell proliferation	4/440	54/18614	0.0385510520510225	0.141416542157897	0.103792562903309	ABCC8/IL6/IL33/AREG	4
GO:1902743	BP	GO:1902743	regulation of lamellipodium organization	4/440	54/18614	0.0385510520510225	0.141416542157897	0.103792562903309	SLIT2/EPHA2/ENPP2/PLCE1	4
GO:1904645	BP	GO:1904645	response to amyloid-beta	4/440	54/18614	0.0385510520510225	0.141416542157897	0.103792562903309	EPHB2/GJA1/MMP3/MMP12	4
GO:0034219	BP	GO:0034219	carbohydrate transmembrane transport	7/440	133/18614	0.0387476548128274	0.142022273367569	0.104237138861136	SLC2A2/GPC3/PPARD/INS/SLC1A2/PLA2G1B/EDN1	7
GO:0044242	BP	GO:0044242	cellular lipid catabolic process	10/440	222/18614	0.0388159876983779	0.142157253648605	0.104336207535114	HADH/SORL1/PCK1/PPARD/AMACR/INPP5F/MGLL/ENPP2/CEL/AADAC	10
GO:0061333	BP	GO:0061333	renal tubule morphogenesis	5/440	79/18614	0.039142531827338	0.142685993649051	0.104724275853843	GPC3/FGF2/MYC/TACSTD2/MAGED1	5
GO:0001975	BP	GO:0001975	response to amphetamine	3/440	32/18614	0.0392133493184448	0.142685993649051	0.104724275853843	SLC1A1/EDN1/SLC18A2	3
GO:0002313	BP	GO:0002313	mature B cell differentiation involved in immune response	3/440	32/18614	0.0392133493184448	0.142685993649051	0.104724275853843	IL6/DOCK10/GPR183	3
GO:0003382	BP	GO:0003382	epithelial cell morphogenesis	3/440	32/18614	0.0392133493184448	0.142685993649051	0.104724275853843	MET/GRHL2/STC1	3
GO:0010165	BP	GO:0010165	response to X-ray	3/440	32/18614	0.0392133493184448	0.142685993649051	0.104724275853843	SFRP1/CCND1/ANXA1	3
GO:0031069	BP	GO:0031069	hair follicle morphogenesis	3/440	32/18614	0.0392133493184448	0.142685993649051	0.104724275853843	FST/FGF7/TGFB2	3
GO:0043552	BP	GO:0043552	positive regulation of phosphatidylinositol 3-kinase activity	3/440	32/18614	0.0392133493184448	0.142685993649051	0.104724275853843	PDGFRA/FGF2/CCL21	3
GO:0071295	BP	GO:0071295	cellular response to vitamin	3/440	32/18614	0.0392133493184448	0.142685993649051	0.104724275853843	SFRP1/CASR/COL1A1	3
GO:0006814	BP	GO:0006814	sodium ion transport	11/440	254/18614	0.0397178337200224	0.144405210108574	0.105986093458747	PTPN3/SLC6A20/SLC4A8/ATP4A/SLC6A14/SLC4A10/SLC17A6/SLC34A2/EDNRB/EDN1/SLC38A4	11
GO:0002027	BP	GO:0002027	regulation of heart rate	6/440	106/18614	0.0399344723727069	0.144842716515799	0.106307200951545	CACNA1D/EDN3/SLC1A1/EDNRB/EDN1/ISL1	6
GO:0009135	BP	GO:0009135	purine nucleoside diphosphate metabolic process	6/440	106/18614	0.0399344723727069	0.144842716515799	0.106307200951545	PFKFB2/NT5E/INS/ENO2/GPD1/DDIT4	6
GO:0009179	BP	GO:0009179	purine ribonucleoside diphosphate metabolic process	6/440	106/18614	0.0399344723727069	0.144842716515799	0.106307200951545	PFKFB2/NT5E/INS/ENO2/GPD1/DDIT4	6
GO:0009132	BP	GO:0009132	nucleoside diphosphate metabolic process	7/440	134/18614	0.0400901322025761	0.145173897670966	0.106550271106956	ENTPD3/PFKFB2/NT5E/INS/ENO2/GPD1/DDIT4	7
GO:1900180	BP	GO:1900180	regulation of protein localization to nucleus	7/440	134/18614	0.0400901322025761	0.145173897670966	0.106550271106956	WWTR1/APOD/FERMT1/CLDN18/INS/MAGED1/PTGS2	7
GO:0021700	BP	GO:0021700	developmental maturation	13/440	319/18614	0.0407789435762439	0.147020261304118	0.107905408282651	PTPRN/EREG/FERMT1/NRCAM/CCL21/STXBP1/CHRDL1/EDNRB/RELN/SYP/EDN1/TGFB2/DEFB1	13
GO:0003229	BP	GO:0003229	ventricular cardiac muscle tissue development	4/440	55/18614	0.0408281000474423	0.147020261304118	0.107905408282651	ADAMTS9/TGFBR3/TGFB2/ISL1	4
GO:0010518	BP	GO:0010518	positive regulation of phospholipase activity	4/440	55/18614	0.0408281000474423	0.147020261304118	0.107905408282651	PDGFRA/CD86/FGF2/PLA2G1B	4
GO:0043370	BP	GO:0043370	regulation of CD4-positive, alpha-beta T cell differentiation	4/440	55/18614	0.0408281000474423	0.147020261304118	0.107905408282651	CD86/IL4R/ANXA1/IL18	4
GO:0052372	BP	GO:0052372	modulation by symbiont of entry into host	4/440	55/18614	0.0408281000474423	0.147020261304118	0.107905408282651	CH25H/TMPRSS4/CD74/PTX3	4
GO:0061900	BP	GO:0061900	glial cell activation	4/440	55/18614	0.0408281000474423	0.147020261304118	0.107905408282651	PTPRC/IL6/SYT11/IL33	4
GO:1900087	BP	GO:1900087	positive regulation of G1/S transition of mitotic cell cycle	4/440	55/18614	0.0408281000474423	0.147020261304118	0.107905408282651	CCND1/ADAMTS1/ANXA1/CYP1A1	4
GO:0032890	BP	GO:0032890	regulation of organic acid transport	5/440	80/18614	0.0409757580735046	0.147082434707759	0.107951040404677	PTGES/ACSL5/ABAT/STXBP1/EDN1	5
GO:0045921	BP	GO:0045921	positive regulation of exocytosis	5/440	80/18614	0.0409757580735046	0.147082434707759	0.107951040404677	SLC4A8/IL4R/STXBP1/EXPH5/CADPS	5
GO:0071230	BP	GO:0071230	cellular response to amino acid stimulus	5/440	80/18614	0.0409757580735046	0.147082434707759	0.107951040404677	GLRA1/PDGFRA/RRAGD/SESN1/COL1A1	5
GO:0072028	BP	GO:0072028	nephron morphogenesis	5/440	80/18614	0.0409757580735046	0.147082434707759	0.107951040404677	GPC3/FGF2/MYC/TACSTD2/MAGED1	5
GO:0030307	BP	GO:0030307	positive regulation of cell growth	8/440	164/18614	0.0413860322278892	0.147888985916979	0.108543008047503	SFRP1/INS/CXCL12/HBEGF/LPAR3/SFN/EDN1/TGFB2	8
GO:0010565	BP	GO:0010565	regulation of cellular ketone metabolic process	7/440	135/18614	0.0414626085227004	0.147888985916979	0.108543008047503	PPARD/BMP6/INS/BMP5/CD74/PTGS2/ANXA1	7
GO:0003279	BP	GO:0003279	cardiac septum development	6/440	107/18614	0.0415010555814189	0.147888985916979	0.108543008047503	SLIT2/TGFBR3/BMP5/ROBO1/TGFB2/ISL1	6
GO:0032526	BP	GO:0032526	response to retinoic acid	6/440	107/18614	0.0415010555814189	0.147888985916979	0.108543008047503	SERPINF1/RBP4/BMP6/DKK1/RXRG/COL1A1	6
GO:1901655	BP	GO:1901655	cellular response to ketone	6/440	107/18614	0.0415010555814189	0.147888985916979	0.108543008047503	SERPINF1/SFRP1/PCK1/MSN/DDIT4/PLAT	6
GO:0002829	BP	GO:0002829	negative regulation of type 2 immune response	2/440	14/18614	0.0420526526887156	0.147888985916979	0.108543008047503	ARG2/ANXA1	2
GO:0006000	BP	GO:0006000	fructose metabolic process	2/440	14/18614	0.0420526526887156	0.147888985916979	0.108543008047503	PFKFB2/PFKFB3	2
GO:0010713	BP	GO:0010713	negative regulation of collagen metabolic process	2/440	14/18614	0.0420526526887156	0.147888985916979	0.108543008047503	PPARD/IL6	2
GO:0014841	BP	GO:0014841	skeletal muscle satellite cell proliferation	2/440	14/18614	0.0420526526887156	0.147888985916979	0.108543008047503	PPARD/FGF2	2
GO:0030213	BP	GO:0030213	hyaluronan biosynthetic process	2/440	14/18614	0.0420526526887156	0.147888985916979	0.108543008047503	CEMIP/HAS2	2
GO:0030238	BP	GO:0030238	male sex determination	2/440	14/18614	0.0420526526887156	0.147888985916979	0.108543008047503	FGF9/NR0B1	2
GO:0031269	BP	GO:0031269	pseudopodium assembly	2/440	14/18614	0.0420526526887156	0.147888985916979	0.108543008047503	KLHL41/CCL21	2
GO:0032306	BP	GO:0032306	regulation of prostaglandin secretion	2/440	14/18614	0.0420526526887156	0.147888985916979	0.108543008047503	PTGES/EDN1	2
GO:0032308	BP	GO:0032308	positive regulation of prostaglandin secretion	2/440	14/18614	0.0420526526887156	0.147888985916979	0.108543008047503	PTGES/EDN1	2
GO:0032736	BP	GO:0032736	positive regulation of interleukin-13 production	2/440	14/18614	0.0420526526887156	0.147888985916979	0.108543008047503	IL33/IL18	2
GO:0034309	BP	GO:0034309	primary alcohol biosynthetic process	2/440	14/18614	0.0420526526887156	0.147888985916979	0.108543008047503	BMP6/BMP5	2
GO:0042182	BP	GO:0042182	ketone catabolic process	2/440	14/18614	0.0420526526887156	0.147888985916979	0.108543008047503	KYNU/CYP4F11	2
GO:0043201	BP	GO:0043201	response to leucine	2/440	14/18614	0.0420526526887156	0.147888985916979	0.108543008047503	RRAGD/SESN1	2
GO:0045059	BP	GO:0045059	positive thymic T cell selection	2/440	14/18614	0.0420526526887156	0.147888985916979	0.108543008047503	PTPRC/CD74	2
GO:0046598	BP	GO:0046598	positive regulation of viral entry into host cell	2/440	14/18614	0.0420526526887156	0.147888985916979	0.108543008047503	TMPRSS4/CD74	2
GO:0070307	BP	GO:0070307	lens fiber cell development	2/440	14/18614	0.0420526526887156	0.147888985916979	0.108543008047503	EPHA2/TMOD1	2
GO:0075294	BP	GO:0075294	positive regulation by symbiont of entry into host	2/440	14/18614	0.0420526526887156	0.147888985916979	0.108543008047503	TMPRSS4/CD74	2
GO:0098814	BP	GO:0098814	spontaneous synaptic transmission	2/440	14/18614	0.0420526526887156	0.147888985916979	0.108543008047503	NSG1/RPH3AL	2
GO:1901077	BP	GO:1901077	regulation of relaxation of muscle	2/440	14/18614	0.0420526526887156	0.147888985916979	0.108543008047503	ABCC8/CHGA	2
GO:1902043	BP	GO:1902043	positive regulation of extrinsic apoptotic signaling pathway via death domain receptors	2/440	14/18614	0.0420526526887156	0.147888985916979	0.108543008047503	SFRP1/BMPR1B	2
GO:1903651	BP	GO:1903651	positive regulation of cytoplasmic transport	2/440	14/18614	0.0420526526887156	0.147888985916979	0.108543008047503	SORL1/MSN	2
GO:0021772	BP	GO:0021772	olfactory bulb development	3/440	33/18614	0.0424019779979397	0.148078734308594	0.108682273734331	SLIT2/SEMA3A/ROBO1	3
GO:0033006	BP	GO:0033006	regulation of mast cell activation involved in immune response	3/440	33/18614	0.0424019779979397	0.148078734308594	0.108682273734331	IL4R/STXBP1/IL13RA2	3
GO:0042573	BP	GO:0042573	retinoic acid metabolic process	3/440	33/18614	0.0424019779979397	0.148078734308594	0.108682273734331	DHRS9/CYP3A5/CYP1A1	3
GO:0048147	BP	GO:0048147	negative regulation of fibroblast proliferation	3/440	33/18614	0.0424019779979397	0.148078734308594	0.108682273734331	SFRP1/MYC/DACH1	3
GO:0050901	BP	GO:0050901	leukocyte tethering or rolling	3/440	33/18614	0.0424019779979397	0.148078734308594	0.108682273734331	CCL21/CXCL12/CHST4	3
GO:0090183	BP	GO:0090183	regulation of kidney development	3/440	33/18614	0.0424019779979397	0.148078734308594	0.108682273734331	MYC/TACSTD2/MAGED1	3
GO:0090279	BP	GO:0090279	regulation of calcium ion import	3/440	33/18614	0.0424019779979397	0.148078734308594	0.108682273734331	CASR/CXCL12/STC1	3
GO:1902992	BP	GO:1902992	negative regulation of amyloid precursor protein catabolic process	3/440	33/18614	0.0424019779979397	0.148078734308594	0.108682273734331	SPON1/SORL1/RTN1	3
GO:2000191	BP	GO:2000191	regulation of fatty acid transport	3/440	33/18614	0.0424019779979397	0.148078734308594	0.108682273734331	PTGES/ACSL5/EDN1	3
GO:0031345	BP	GO:0031345	negative regulation of cell projection organization	9/440	195/18614	0.0426375567329062	0.148786276859144	0.109201574047888	SLIT2/PFN2/INPP5F/EPHB2/RAB29/TACSTD2/CCL21/SEMA3A/DKK1	9
GO:0032970	BP	GO:0032970	regulation of actin filament-based process	15/440	387/18614	0.0426954289495806	0.148873087651088	0.109265288762207	PDGFRA/SLIT2/PPM1E/PFN2/SFRP1/PAM/CTNNA2/TMOD1/TACSTD2/CCL21/CXCL12/TGFB3/MET/EDN1/STC1	15
GO:0036465	BP	GO:0036465	synaptic vesicle recycling	5/440	81/18614	0.042860178843831	0.149216918937782	0.109517643471972	DNAJC6/SNAP91/SH3GL2/SYT11/SYP	5
GO:2000628	BP	GO:2000628	regulation of miRNA metabolic process	5/440	81/18614	0.042860178843831	0.149216918937782	0.109517643471972	PPARD/FGF2/MYC/KLF5/TGFB2	5
GO:0032231	BP	GO:0032231	regulation of actin filament bundle assembly	6/440	108/18614	0.0431058939422207	0.149752399558939	0.109910659064115	PPM1E/PFN2/SFRP1/TACSTD2/TGFB3/MET	6
GO:0001954	BP	GO:0001954	positive regulation of cell-matrix adhesion	4/440	56/18614	0.0431799361316887	0.149752399558939	0.109910659064115	SFRP1/FERMT1/CCL21/CEACAM6	4
GO:0034205	BP	GO:0034205	amyloid-beta formation	4/440	56/18614	0.0431799361316887	0.149752399558939	0.109910659064115	SPON1/SORL1/APH1B/RTN1	4
GO:0051058	BP	GO:0051058	negative regulation of small GTPase mediated signal transduction	4/440	56/18614	0.0431799361316887	0.149752399558939	0.109910659064115	SLIT2/EPHB2/MET/TGFB2	4
GO:0055078	BP	GO:0055078	sodium ion homeostasis	4/440	56/18614	0.0431799361316887	0.149752399558939	0.109910659064115	ATP4A/TMPRSS3/EDNRB/EDN1	4
GO:0030856	BP	GO:0030856	regulation of epithelial cell differentiation	8/440	166/18614	0.0439186656166224	0.152080598052341	0.111619438566784	SFRP4/FST/WWTR1/BMP6/FGF2/CCND1/SFN/GRHL2	8
GO:0070665	BP	GO:0070665	positive regulation of leukocyte proliferation	8/440	166/18614	0.0439186656166224	0.152080598052341	0.111619438566784	PTPRC/CD86/IL6/GPR183/EPHB2/CD74/ANXA1/IL18	8
GO:0009416	BP	GO:0009416	response to light stimulus	13/440	323/18614	0.0442820050996434	0.153221171019625	0.112456561223344	MFAP4/ABCC8/PER3/RGS9/MYC/PDE8B/CCND1/MEIS2/SLC4A10/MMP3/SLC1A2/PTGS2/MMP1	13
GO:0030038	BP	GO:0030038	contractile actin filament bundle assembly	6/440	109/18614	0.0447491736324037	0.153937080833168	0.112982002683172	PPM1E/PFN2/SFRP1/TACSTD2/TGFB3/MET	6
GO:0032147	BP	GO:0032147	activation of protein kinase activity	6/440	109/18614	0.0447491736324037	0.153937080833168	0.112982002683172	CD86/TNFRSF10B/INS/SLC1A1/TGFB2/IL18	6
GO:0043149	BP	GO:0043149	stress fiber assembly	6/440	109/18614	0.0447491736324037	0.153937080833168	0.112982002683172	PPM1E/PFN2/SFRP1/TACSTD2/TGFB3/MET	6
GO:0045833	BP	GO:0045833	negative regulation of lipid metabolic process	6/440	109/18614	0.0447491736324037	0.153937080833168	0.112982002683172	SORL1/APOD/NR0B1/INS/PDE8B/BMP5	6
GO:0003151	BP	GO:0003151	outflow tract morphogenesis	5/440	82/18614	0.0447959634605385	0.153937080833168	0.112982002683172	TGFBR3/ROBO1/EDN1/TGFB2/ISL1	5
GO:0014032	BP	GO:0014032	neural crest cell development	5/440	82/18614	0.0447959634605385	0.153937080833168	0.112982002683172	EDN3/SEMA3A/EDNRB/EDN1/ISL1	5
GO:0042509	BP	GO:0042509	regulation of tyrosine phosphorylation of STAT protein	5/440	82/18614	0.0447959634605385	0.153937080833168	0.112982002683172	INPP5F/IL6/IL24/ISL1/IL18	5
GO:0046928	BP	GO:0046928	regulation of neurotransmitter secretion	5/440	82/18614	0.0447959634605385	0.153937080833168	0.112982002683172	PFN2/SLC4A8/SYT11/STXBP1/SYP	5
GO:0061844	BP	GO:0061844	antimicrobial humoral immune response mediated by antimicrobial peptide	5/440	82/18614	0.0447959634605385	0.153937080833168	0.112982002683172	PGC/CXCL5/PLA2G1B/LGALS4/DEFB1	5
GO:1902904	BP	GO:1902904	negative regulation of supramolecular fiber organization	8/440	167/18614	0.0452224616574887	0.155284434549915	0.113970891912569	IAPP/SLIT2/PFN2/CTNNA2/TMOD1/TACSTD2/CRYAB/MET	8
GO:0001541	BP	GO:0001541	ovarian follicle development	4/440	57/18614	0.0456065136104018	0.155442970524149	0.114087249269544	BMPR1B/EREG/PTX3/INHBA	4
GO:0006749	BP	GO:0006749	glutathione metabolic process	4/440	57/18614	0.0456065136104018	0.155442970524149	0.114087249269544	GGT5/DPEP1/SLC1A1/SLC1A2	4
GO:0043388	BP	GO:0043388	positive regulation of DNA binding	4/440	57/18614	0.0456065136104018	0.155442970524149	0.114087249269544	PLAUR/NEUROD1/ITGA2/ISL1	4
GO:0061756	BP	GO:0061756	leukocyte adhesion to vascular endothelial cell	4/440	57/18614	0.0456065136104018	0.155442970524149	0.114087249269544	IL6/CCL21/CXCL12/CHST4	4
GO:0001782	BP	GO:0001782	B cell homeostasis	3/440	34/18614	0.0457164942122221	0.155442970524149	0.114087249269544	IL7R/DOCK10/CD74	3
GO:0006691	BP	GO:0006691	leukotriene metabolic process	3/440	34/18614	0.0457164942122221	0.155442970524149	0.114087249269544	GGT5/DPEP1/PLA2G1B	3
GO:0032743	BP	GO:0032743	positive regulation of interleukin-2 production	3/440	34/18614	0.0457164942122221	0.155442970524149	0.114087249269544	PTPRC/CD86/ANXA1	3
GO:0042044	BP	GO:0042044	fluid transport	3/440	34/18614	0.0457164942122221	0.155442970524149	0.114087249269544	EDNRB/EDN1/HAS2	3
GO:0060317	BP	GO:0060317	cardiac epithelial to mesenchymal transition	3/440	34/18614	0.0457164942122221	0.155442970524149	0.114087249269544	TGFBR3/TGFB2/HAS2	3
GO:0060914	BP	GO:0060914	heart formation	3/440	34/18614	0.0457164942122221	0.155442970524149	0.114087249269544	ROBO1/DKK1/ISL1	3
GO:0090313	BP	GO:0090313	regulation of protein targeting to membrane	3/440	34/18614	0.0457164942122221	0.155442970524149	0.114087249269544	CEMIP/SLC1A1/PDZK1	3
GO:0098801	BP	GO:0098801	regulation of renal system process	3/440	34/18614	0.0457164942122221	0.155442970524149	0.114087249269544	EDNRB/EDN1/STC1	3
GO:2000515	BP	GO:2000515	negative regulation of CD4-positive, alpha-beta T cell activation	3/440	34/18614	0.0457164942122221	0.155442970524149	0.114087249269544	ARG2/IL4R/ANXA1	3
GO:0090263	BP	GO:0090263	positive regulation of canonical Wnt signaling pathway	6/440	110/18614	0.0464310642304029	0.157753736300887	0.115783234043157	SFRP4/GPC3/SFRP1/FGF2/FGF9/COL1A1	6
GO:0051250	BP	GO:0051250	negative regulation of lymphocyte activation	8/440	168/18614	0.04655143009	0.158043681389075	0.115996039018764	ARG2/SFRP1/CD86/IDO1/IL4R/CD74/INHBA/ANXA1	8
GO:0007492	BP	GO:0007492	endoderm development	5/440	83/18614	0.0467832504022536	0.158592055458278	0.116398517747234	DUSP5/NR0B1/DKK1/LAMB3/INHBA	5
GO:0050871	BP	GO:0050871	positive regulation of B cell activation	5/440	83/18614	0.0467832504022536	0.158592055458278	0.116398517747234	PTPRC/IL6/GPR183/EPHB2/CD74	5
GO:0090090	BP	GO:0090090	negative regulation of canonical Wnt signaling pathway	7/440	139/18614	0.0472559858144976	0.158982101303949	0.116684791597196	SFRP4/GPC3/SFRP1/WWTR1/FERMT1/DKK1/ISL1	7
GO:0001771	BP	GO:0001771	immunological synapse formation	2/440	15/18614	0.0477791953386867	0.158982101303949	0.116684791597196	CCL21/MSN	2
GO:0001956	BP	GO:0001956	positive regulation of neurotransmitter secretion	2/440	15/18614	0.0477791953386867	0.158982101303949	0.116684791597196	SLC4A8/STXBP1	2
GO:0002468	BP	GO:0002468	dendritic cell antigen processing and presentation	2/440	15/18614	0.0477791953386867	0.158982101303949	0.116684791597196	CCL21/CD74	2
GO:0010421	BP	GO:0010421	hydrogen peroxide-mediated programmed cell death	2/440	15/18614	0.0477791953386867	0.158982101303949	0.116684791597196	HGF/MET	2
GO:0014029	BP	GO:0014029	neural crest formation	2/440	15/18614	0.0477791953386867	0.158982101303949	0.116684791597196	SFRP1/EDN1	2
GO:0015816	BP	GO:0015816	glycine transport	2/440	15/18614	0.0477791953386867	0.158982101303949	0.116684791597196	SLC6A20/SLC7A8	2
GO:0031268	BP	GO:0031268	pseudopodium organization	2/440	15/18614	0.0477791953386867	0.158982101303949	0.116684791597196	KLHL41/CCL21	2
GO:0033008	BP	GO:0033008	positive regulation of mast cell activation involved in immune response	2/440	15/18614	0.0477791953386867	0.158982101303949	0.116684791597196	IL4R/STXBP1	2
GO:0033599	BP	GO:0033599	regulation of mammary gland epithelial cell proliferation	2/440	15/18614	0.0477791953386867	0.158982101303949	0.116684791597196	CCND1/ROBO1	2
GO:0034392	BP	GO:0034392	negative regulation of smooth muscle cell apoptotic process	2/440	15/18614	0.0477791953386867	0.158982101303949	0.116684791597196	GRIA4/EDN1	2
GO:0042308	BP	GO:0042308	negative regulation of protein import into nucleus	2/440	15/18614	0.0477791953386867	0.158982101303949	0.116684791597196	APOD/FERMT1	2
GO:0043306	BP	GO:0043306	positive regulation of mast cell degranulation	2/440	15/18614	0.0477791953386867	0.158982101303949	0.116684791597196	IL4R/STXBP1	2
GO:0045986	BP	GO:0045986	negative regulation of smooth muscle contraction	2/440	15/18614	0.0477791953386867	0.158982101303949	0.116684791597196	PTGS2/DOCK5	2
GO:0048070	BP	GO:0048070	regulation of developmental pigmentation	2/440	15/18614	0.0477791953386867	0.158982101303949	0.116684791597196	ADAMTS9/EDN3	2
GO:0048268	BP	GO:0048268	clathrin coat assembly	2/440	15/18614	0.0477791953386867	0.158982101303949	0.116684791597196	NSG1/SNAP91	2
GO:0048820	BP	GO:0048820	hair follicle maturation	2/440	15/18614	0.0477791953386867	0.158982101303949	0.116684791597196	FERMT1/TGFB2	2
GO:0050966	BP	GO:0050966	detection of mechanical stimulus involved in sensory perception of pain	2/440	15/18614	0.0477791953386867	0.158982101303949	0.116684791597196	CXCL12/ITGA2	2
GO:0060413	BP	GO:0060413	atrial septum morphogenesis	2/440	15/18614	0.0477791953386867	0.158982101303949	0.116684791597196	TGFB2/ISL1	2
GO:0070207	BP	GO:0070207	protein homotrimerization	2/440	15/18614	0.0477791953386867	0.158982101303949	0.116684791597196	SLC1A2/STEAP4	2
GO:0097531	BP	GO:0097531	mast cell migration	2/440	15/18614	0.0477791953386867	0.158982101303949	0.116684791597196	PGF/CHGA	2
GO:0120305	BP	GO:0120305	regulation of pigmentation	2/440	15/18614	0.0477791953386867	0.158982101303949	0.116684791597196	ADAMTS9/EDN3	2
GO:1901722	BP	GO:1901722	regulation of cell proliferation involved in kidney development	2/440	15/18614	0.0477791953386867	0.158982101303949	0.116684791597196	MYC/SERPINB7	2
GO:2000402	BP	GO:2000402	negative regulation of lymphocyte migration	2/440	15/18614	0.0477791953386867	0.158982101303949	0.116684791597196	APOD/CD200	2
GO:2001028	BP	GO:2001028	positive regulation of endothelial cell chemotaxis	2/440	15/18614	0.0477791953386867	0.158982101303949	0.116684791597196	FGF2/MET	2
GO:0018209	BP	GO:0018209	peptidyl-serine modification	13/440	327/18614	0.0479903425091895	0.159449503241136	0.117027840891334	PFN2/PCK1/MARK1/HGF/INPP5F/IL6/SLC1A1/DCN/IL11/PTGS2/DDIT4/DKK1/IL24	13
GO:0051251	BP	GO:0051251	positive regulation of lymphocyte activation	13/440	327/18614	0.0479903425091895	0.159449503241136	0.117027840891334	RASGRP1/IL7R/PTPRC/PCK1/CD86/IL6/GPR183/EPHB2/CCL21/IL4R/CD74/ANXA1/IL18	13
GO:0001836	BP	GO:0001836	release of cytochrome c from mitochondria	4/440	58/18614	0.0481077207000999	0.15960443808739	0.117141555203184	PLAUR/HGF/MLLT11/SFN	4
GO:0050732	BP	GO:0050732	negative regulation of peptidyl-tyrosine phosphorylation	4/440	58/18614	0.0481077207000999	0.15960443808739	0.117141555203184	SFRP1/PTPRC/INPP5F/GPRC5A	4
GO:0002446	BP	GO:0002446	neutrophil mediated immunity	3/440	35/18614	0.0491553382329679	0.162482700444799	0.119254053657927	IL6/PLA2G1B/ANXA3	3
GO:0021988	BP	GO:0021988	olfactory lobe development	3/440	35/18614	0.0491553382329679	0.162482700444799	0.119254053657927	SLIT2/SEMA3A/ROBO1	3
GO:0031128	BP	GO:0031128	developmental induction	3/440	35/18614	0.0491553382329679	0.162482700444799	0.119254053657927	FGF2/ROBO1/DKK1	3
GO:0051968	BP	GO:0051968	positive regulation of synaptic transmission, glutamatergic	3/440	35/18614	0.0491553382329679	0.162482700444799	0.119254053657927	STXBP1/PTGS2/RELN	3
GO:0098810	BP	GO:0098810	neurotransmitter reuptake	3/440	35/18614	0.0491553382329679	0.162482700444799	0.119254053657927	SLC1A2/SLC22A3/SLC18A2	3
GO:0071216	BP	GO:0071216	cellular response to biotic stimulus	11/440	264/18614	0.0499447366114417	0.164971194429594	0.121080481913844	PPARD/CD86/BMP6/IL6/EPHB2/LDOC1/CXCL5/EDNRB/IL24/NFKBIA/IL18	11
GO:0001961	BP	GO:0001961	positive regulation of cytokine-mediated signaling pathway	4/440	59/18614	0.0506833821896343	0.166802754805653	0.122424754250323	IL1R1/CD74/MMP12/EDN1	4
GO:0031102	BP	GO:0031102	neuron projection regeneration	4/440	59/18614	0.0506833821896343	0.166802754805653	0.122424754250323	APOD/HGF/INPP5F/ISL1	4
GO:0046324	BP	GO:0046324	regulation of glucose import	4/440	59/18614	0.0506833821896343	0.166802754805653	0.122424754250323	GPC3/INS/SLC1A2/PLA2G1B	4
GO:0070228	BP	GO:0070228	regulation of lymphocyte apoptotic process	4/440	59/18614	0.0506833821896343	0.166802754805653	0.122424754250323	ARG2/IL7R/IDO1/CD74	4
GO:0051146	BP	GO:0051146	striated muscle cell differentiation	12/440	297/18614	0.0506840817461326	0.166802754805653	0.122424754250323	PDGFRA/NEBL/KLHL41/TMOD1/IL4R/DOCK5/DKK1/KLF5/EDN1/KRT19/ISL1/CEACAM5	12
GO:2001234	BP	GO:2001234	negative regulation of apoptotic signaling pathway	10/440	233/18614	0.0508837530968112	0.167311178444672	0.12279791139113	PLAUR/HGF/INS/BMP5/CXCL12/YBX3/CD74/ITGA6/PTGS2/SCG2	10
GO:0006096	BP	GO:0006096	glycolytic process	5/440	85/18614	0.0509127322705086	0.167311178444672	0.12279791139113	PFKFB2/INS/ENO2/GPD1/DDIT4	5
GO:0043087	BP	GO:0043087	regulation of GTPase activity	14/440	364/18614	0.0516908032906182	0.169683514487635	0.124539085614525	RASGRP1/CCL22/SFRP1/EPHA2/DOCK10/RGS9/TGM2/RAP1GAP2/CCL21/ITGA6/ADCYAP1/MET/RASGRP3/ARAP2	14
GO:0007200	BP	GO:0007200	phospholipase C-activating G protein-coupled receptor signaling pathway	6/440	113/18614	0.0517098476109261	0.169683514487635	0.124539085614525	CASR/TGM2/EDNRB/CHGA/EDN1/PLCE1	6
GO:0016358	BP	GO:0016358	dendrite development	10/440	234/18614	0.052091954811608	0.170492993772578	0.125133202316287	ELAVL4/BTBD3/MARK1/DOCK10/CTNNA2/EPHB2/VLDLR/BMP5/SEMA3A/RELN	10
GO:1990138	BP	GO:1990138	neuron projection extension	8/440	172/18614	0.0521215609410652	0.170492993772578	0.125133202316287	SLIT2/NRCAM/EDN3/SH3GL2/SEMA3A/CXCL12/SPAG6/EDN1	8
GO:0019934	BP	GO:0019934	cGMP-mediated signaling	3/440	36/18614	0.0527168092125081	0.170492993772578	0.125133202316287	INS/RUNDC3A/EDNRB	3
GO:0048730	BP	GO:0048730	epidermis morphogenesis	3/440	36/18614	0.0527168092125081	0.170492993772578	0.125133202316287	FST/FGF7/TGFB2	3
GO:0050931	BP	GO:0050931	pigment cell differentiation	3/440	36/18614	0.0527168092125081	0.170492993772578	0.125133202316287	ADAMTS9/EDN3/EDNRB	3
GO:0090218	BP	GO:0090218	positive regulation of lipid kinase activity	3/440	36/18614	0.0527168092125081	0.170492993772578	0.125133202316287	PDGFRA/FGF2/CCL21	3
GO:1905332	BP	GO:1905332	positive regulation of morphogenesis of an epithelium	3/440	36/18614	0.0527168092125081	0.170492993772578	0.125133202316287	FGF2/GJA1/MAGED1	3
GO:0007389	BP	GO:0007389	pattern specification process	17/440	467/18614	0.0528632209327247	0.170492993772578	0.125133202316287	FST/GPC3/SFRP1/BMPR1B/BTG2/MAFB/FGF2/BMP5/MEIS2/CHRDL1/NEUROD1/ROBO1/DKK1/RELN/EDN1/STC1/ISL1	17
GO:0006757	BP	GO:0006757	ATP generation from ADP	5/440	86/18614	0.0530550520135064	0.170492993772578	0.125133202316287	PFKFB2/INS/ENO2/GPD1/DDIT4	5
GO:0006970	BP	GO:0006970	response to osmotic stress	5/440	86/18614	0.0530550520135064	0.170492993772578	0.125133202316287	YBX3/SST/PTGS2/ITGA2/CLDN1	5
GO:0007260	BP	GO:0007260	tyrosine phosphorylation of STAT protein	5/440	86/18614	0.0530550520135064	0.170492993772578	0.125133202316287	INPP5F/IL6/IL24/ISL1/IL18	5
GO:0008543	BP	GO:0008543	fibroblast growth factor receptor signaling pathway	5/440	86/18614	0.0530550520135064	0.170492993772578	0.125133202316287	FGF2/FGF9/FGFBP1/FGF7/SHCBP1	5
GO:0008625	BP	GO:0008625	extrinsic apoptotic signaling pathway via death domain receptors	5/440	86/18614	0.0530550520135064	0.170492993772578	0.125133202316287	SFRP1/BMPR1B/HGF/TNFRSF10B/BMP5	5
GO:0033077	BP	GO:0033077	T cell differentiation in thymus	5/440	86/18614	0.0530550520135064	0.170492993772578	0.125133202316287	RASGRP1/IL7R/PTPRC/MAFB/CD74	5
GO:0042391	BP	GO:0042391	regulation of membrane potential	16/440	433/18614	0.0530580759289593	0.170492993772578	0.125133202316287	PTPN3/GLRA1/CACNA1D/GABRA2/SLC4A8/NRCAM/ABAT/DCN/GJA1/MLLT11/RELN/GRIA4/EDN1/KCNMB2/GABRG2/GABRP	16
GO:0002011	BP	GO:0002011	morphogenesis of an epithelial sheet	4/440	60/18614	0.0533332611414028	0.170492993772578	0.125133202316287	FERMT1/BMP5/HBEGF/MMP12	4
GO:0003179	BP	GO:0003179	heart valve morphogenesis	4/440	60/18614	0.0533332611414028	0.170492993772578	0.125133202316287	SLIT2/ADAMTS9/ROBO1/TGFB2	4
GO:0015695	BP	GO:0015695	organic cation transport	4/440	60/18614	0.0533332611414028	0.170492993772578	0.125133202316287	SLC6A14/SLC7A8/SLC22A3/PDZK1	4
GO:0019748	BP	GO:0019748	secondary metabolic process	4/440	60/18614	0.0533332611414028	0.170492993772578	0.125133202316287	PAM/TRPC1/CYP3A5/CYP1A1	4
GO:0045604	BP	GO:0045604	regulation of epidermal cell differentiation	4/440	60/18614	0.0533332611414028	0.170492993772578	0.125133202316287	SFRP4/FGF2/SFN/GRHL2	4
GO:0060350	BP	GO:0060350	endochondral bone morphogenesis	4/440	60/18614	0.0533332611414028	0.170492993772578	0.125133202316287	BMPR1B/BMP6/STC1/COL1A1	4
GO:2000630	BP	GO:2000630	positive regulation of miRNA metabolic process	4/440	60/18614	0.0533332611414028	0.170492993772578	0.125133202316287	FGF2/MYC/KLF5/TGFB2	4
GO:0010212	BP	GO:0010212	response to ionizing radiation	7/440	143/18614	0.0535420859996009	0.170492993772578	0.125133202316287	SFRP1/PTPRC/NABP1/MYC/CCND1/CRYAB/ANXA1	7
GO:0014074	BP	GO:0014074	response to purine-containing compound	7/440	143/18614	0.0535420859996009	0.170492993772578	0.125133202316287	NT5E/GPD1/AREG/PTGS2/PLAT/STC1/COL1A1	7
GO:0046634	BP	GO:0046634	regulation of alpha-beta T cell activation	6/440	114/18614	0.0535475446853626	0.170492993772578	0.125133202316287	ARG2/PTPRC/CD86/IL4R/ANXA1/IL18	6
GO:0006937	BP	GO:0006937	regulation of muscle contraction	8/440	173/18614	0.0535782335915876	0.170492993772578	0.125133202316287	ABAT/PTGS2/DOCK5/CHGA/ITGA2/EDN1/STC1/PLCE1	8
GO:0002713	BP	GO:0002713	negative regulation of B cell mediated immunity	2/440	16/18614	0.0537702859349243	0.170492993772578	0.125133202316287	SVEP1/SUSD4	2
GO:0002890	BP	GO:0002890	negative regulation of immunoglobulin mediated immune response	2/440	16/18614	0.0537702859349243	0.170492993772578	0.125133202316287	SVEP1/SUSD4	2
GO:0009074	BP	GO:0009074	aromatic amino acid family catabolic process	2/440	16/18614	0.0537702859349243	0.170492993772578	0.125133202316287	KYNU/IDO1	2
GO:0010715	BP	GO:0010715	regulation of extracellular matrix disassembly	2/440	16/18614	0.0537702859349243	0.170492993772578	0.125133202316287	IL6/FAP	2
GO:0014857	BP	GO:0014857	regulation of skeletal muscle cell proliferation	2/440	16/18614	0.0537702859349243	0.170492993772578	0.125133202316287	PPARD/FGF2	2
GO:0021535	BP	GO:0021535	cell migration in hindbrain	2/440	16/18614	0.0537702859349243	0.170492993772578	0.125133202316287	CTNNA2/EPHB2	2
GO:0030214	BP	GO:0030214	hyaluronan catabolic process	2/440	16/18614	0.0537702859349243	0.170492993772578	0.125133202316287	CEMIP/FGF2	2
GO:0038065	BP	GO:0038065	collagen-activated signaling pathway	2/440	16/18614	0.0537702859349243	0.170492993772578	0.125133202316287	ITGA2/COL1A1	2
GO:0044154	BP	GO:0044154	histone H3-K14 acetylation	2/440	16/18614	0.0537702859349243	0.170492993772578	0.125133202316287	KAT2B/NAP1L2	2
GO:0044849	BP	GO:0044849	estrous cycle	2/440	16/18614	0.0537702859349243	0.170492993772578	0.125133202316287	HAS2/CA12	2
GO:0045187	BP	GO:0045187	regulation of circadian sleep/wake cycle, sleep	2/440	16/18614	0.0537702859349243	0.170492993772578	0.125133202316287	PTGDS/PER3	2
GO:0046184	BP	GO:0046184	aldehyde biosynthetic process	2/440	16/18614	0.0537702859349243	0.170492993772578	0.125133202316287	BMP6/BMP5	2
GO:0047484	BP	GO:0047484	regulation of response to osmotic stress	2/440	16/18614	0.0537702859349243	0.170492993772578	0.125133202316287	YBX3/PTGS2	2
GO:0048172	BP	GO:0048172	regulation of short-term neuronal synaptic plasticity	2/440	16/18614	0.0537702859349243	0.170492993772578	0.125133202316287	SLC4A10/SYP	2
GO:0060911	BP	GO:0060911	cardiac cell fate commitment	2/440	16/18614	0.0537702859349243	0.170492993772578	0.125133202316287	DKK1/ISL1	2
GO:0061469	BP	GO:0061469	regulation of type B pancreatic cell proliferation	2/440	16/18614	0.0537702859349243	0.170492993772578	0.125133202316287	SFRP1/PTPRN	2
GO:0071732	BP	GO:0071732	cellular response to nitric oxide	2/440	16/18614	0.0537702859349243	0.170492993772578	0.125133202316287	DPEP1/MMP3	2
GO:0072578	BP	GO:0072578	neurotransmitter-gated ion channel clustering	2/440	16/18614	0.0537702859349243	0.170492993772578	0.125133202316287	CHRDL1/RELN	2
GO:0090136	BP	GO:0090136	epithelial cell-cell adhesion	2/440	16/18614	0.0537702859349243	0.170492993772578	0.125133202316287	SERPINB8/THBS4	2
GO:0090336	BP	GO:0090336	positive regulation of brown fat cell differentiation	2/440	16/18614	0.0537702859349243	0.170492993772578	0.125133202316287	INS/PTGS2	2
GO:0097468	BP	GO:0097468	programmed cell death in response to reactive oxygen species	2/440	16/18614	0.0537702859349243	0.170492993772578	0.125133202316287	HGF/MET	2
GO:1902285	BP	GO:1902285	semaphorin-plexin signaling pathway involved in neuron projection guidance	2/440	16/18614	0.0537702859349243	0.170492993772578	0.125133202316287	SEMA3A/EDN1	2
GO:0030217	BP	GO:0030217	T cell differentiation	12/440	300/18614	0.0538925540295908	0.170760676812861	0.125329668078868	RASGRP1/IL7R/PTPRC/PCK1/CD86/MAFB/IL6/GPR183/IL4R/CD74/ANXA1/IL18	12
GO:0070663	BP	GO:0070663	regulation of leukocyte proliferation	11/440	268/18614	0.0544928493289614	0.172420572350823	0.126547947138785	ARG2/PTPRC/CD86/IL6/GPR183/EPHB2/IDO1/IL33/CD74/ANXA1/IL18	11
GO:0110053	BP	GO:0110053	regulation of actin filament organization	11/440	268/18614	0.0544928493289614	0.172420572350823	0.126547947138785	SLIT2/PPM1E/PFN2/SFRP1/CTNNA2/TMOD1/TACSTD2/CCL21/CXCL12/TGFB3/MET	11
GO:0030178	BP	GO:0030178	negative regulation of Wnt signaling pathway	8/440	174/18614	0.0550607691259632	0.173973522616489	0.127687733797936	SFRP4/GPC3/SFRP1/WWTR1/FERMT1/FGF9/DKK1/ISL1	8
GO:0030216	BP	GO:0030216	keratinocyte differentiation	8/440	174/18614	0.0550607691259632	0.173973522616489	0.127687733797936	EPHA2/MAFB/EREG/EXPH5/SFN/GRHL2/KRT7/ANXA1	8
GO:0046889	BP	GO:0046889	positive regulation of lipid biosynthetic process	5/440	87/18614	0.0552491242913671	0.17444650021179	0.12803487534208	BMP6/INS/CD74/PTGS2/ANXA1	5
GO:0072593	BP	GO:0072593	reactive oxygen species metabolic process	10/440	237/18614	0.0558304775274542	0.175619483231111	0.128895785331531	ARG2/SESN1/INS/SLC1A1/CRYAB/MMP3/DDIT4/EDN1/CYP1A1/SLC18A2	10
GO:0022029	BP	GO:0022029	telencephalon cell migration	4/440	61/18614	0.0560570606255906	0.175619483231111	0.128895785331531	SLIT2/CXCL12/ROBO1/RELN	4
GO:0031279	BP	GO:0031279	regulation of cyclase activity	4/440	61/18614	0.0560570606255906	0.175619483231111	0.128895785331531	GLP1R/CACNA1D/EDNRB/ADCYAP1	4
GO:0043903	BP	GO:0043903	regulation of biological process involved in symbiotic interaction	4/440	61/18614	0.0560570606255906	0.175619483231111	0.128895785331531	CH25H/TMPRSS4/CD74/PTX3	4
GO:0050994	BP	GO:0050994	regulation of lipid catabolic process	4/440	61/18614	0.0560570606255906	0.175619483231111	0.128895785331531	SORL1/INS/RARRES2/AADAC	4
GO:1903409	BP	GO:1903409	reactive oxygen species biosynthetic process	4/440	61/18614	0.0560570606255906	0.175619483231111	0.128895785331531	ARG2/INS/CYP1A1/SLC18A2	4
GO:0001941	BP	GO:0001941	postsynaptic membrane organization	3/440	37/18614	0.0563990760642465	0.175619483231111	0.128895785331531	EPHB2/CHRDL1/RELN	3
GO:0010934	BP	GO:0010934	macrophage cytokine production	3/440	37/18614	0.0563990760642465	0.175619483231111	0.128895785331531	CD74/TGFB3/TGFB2	3
GO:0010935	BP	GO:0010935	regulation of macrophage cytokine production	3/440	37/18614	0.0563990760642465	0.175619483231111	0.128895785331531	CD74/TGFB3/TGFB2	3
GO:0031646	BP	GO:0031646	positive regulation of nervous system process	3/440	37/18614	0.0563990760642465	0.175619483231111	0.128895785331531	HGF/ABAT/ITGA2	3
GO:0032094	BP	GO:0032094	response to food	3/440	37/18614	0.0563990760642465	0.175619483231111	0.128895785331531	SLC16A1/CLPS/CYP1A1	3
GO:0033144	BP	GO:0033144	negative regulation of intracellular steroid hormone receptor signaling pathway	3/440	37/18614	0.0563990760642465	0.175619483231111	0.128895785331531	SFRP1/NR0B1/ISL1	3
GO:0035883	BP	GO:0035883	enteroendocrine cell differentiation	3/440	37/18614	0.0563990760642465	0.175619483231111	0.128895785331531	BMP6/BMP5/NEUROD1	3
GO:0044319	BP	GO:0044319	wound healing, spreading of cells	3/440	37/18614	0.0563990760642465	0.175619483231111	0.128895785331531	FERMT1/HBEGF/MMP12	3
GO:0046326	BP	GO:0046326	positive regulation of glucose import	3/440	37/18614	0.0563990760642465	0.175619483231111	0.128895785331531	GPC3/INS/SLC1A2	3
GO:0046461	BP	GO:0046461	neutral lipid catabolic process	3/440	37/18614	0.0563990760642465	0.175619483231111	0.128895785331531	SORL1/MGLL/AADAC	3
GO:0046464	BP	GO:0046464	acylglycerol catabolic process	3/440	37/18614	0.0563990760642465	0.175619483231111	0.128895785331531	SORL1/MGLL/AADAC	3
GO:0070306	BP	GO:0070306	lens fiber cell differentiation	3/440	37/18614	0.0563990760642465	0.175619483231111	0.128895785331531	EPHA2/TMOD1/FGF2	3
GO:0071312	BP	GO:0071312	cellular response to alkaloid	3/440	37/18614	0.0563990760642465	0.175619483231111	0.128895785331531	TGM2/SLC1A1/SLC1A2	3
GO:0090505	BP	GO:0090505	epiboly involved in wound healing	3/440	37/18614	0.0563990760642465	0.175619483231111	0.128895785331531	FERMT1/HBEGF/MMP12	3
GO:0006694	BP	GO:0006694	steroid biosynthetic process	8/440	175/18614	0.0565692591902364	0.176027929287135	0.129195564001803	CH25H/AMACR/BMP6/ACLY/NR0B1/PDE8B/BMP5/CYP1A1	8
GO:0051783	BP	GO:0051783	regulation of nuclear division	7/440	145/18614	0.056872339511795	0.17684906676583	0.129798237225947	TGFA/EREG/EDN3/INS/RCC1/EDN1/SPC25	7
GO:0009185	BP	GO:0009185	ribonucleoside diphosphate metabolic process	6/440	116/18614	0.0573406357688092	0.178182471479936	0.13077688859553	PFKFB2/NT5E/INS/ENO2/GPD1/DDIT4	6
GO:0021675	BP	GO:0021675	nerve development	5/440	88/18614	0.0574949371698961	0.178538992780847	0.13103855713152	MAFB/EPHB2/SEMA3A/EDN1/ISL1	5
GO:0007160	BP	GO:0007160	cell-matrix adhesion	10/440	239/18614	0.0584185433631485	0.181157709728197	0.132960562431156	SFRP1/ADAMTS9/APOD/PLAU/FERMT1/CCL21/ITGA6/MMP12/ITGA2/CEACAM6	10
GO:0050670	BP	GO:0050670	regulation of lymphocyte proliferation	10/440	239/18614	0.0584185433631485	0.181157709728197	0.132960562431156	ARG2/PTPRC/CD86/IL6/GPR183/EPHB2/IDO1/CD74/ANXA1/IL18	10
GO:0030177	BP	GO:0030177	positive regulation of Wnt signaling pathway	7/440	146/18614	0.0585845947043753	0.181547864908064	0.133246916526869	SFRP4/GPC3/SFRP1/FGF2/FGF9/DKK1/COL1A1	7
GO:0032233	BP	GO:0032233	positive regulation of actin filament bundle assembly	4/440	62/18614	0.0588544254820569	0.182133859928011	0.133677007123349	PPM1E/PFN2/SFRP1/TGFB3	4
GO:1903018	BP	GO:1903018	regulation of glycoprotein metabolic process	4/440	62/18614	0.0588544254820569	0.182133859928011	0.133677007123349	CCL21/HBEGF/IL33/PTX3	4
GO:0021953	BP	GO:0021953	central nervous system neuron differentiation	8/440	177/18614	0.0596644353939054	0.182297481540945	0.133797097080957	SLIT2/ELAVL4/BMPR1B/BTG2/EPHB2/SLC4A10/INHBA/ISL1	8
GO:0007589	BP	GO:0007589	body fluid secretion	5/440	89/18614	0.0597924495907415	0.182297481540945	0.133797097080957	PAM/CCND1/CEL/EDN1/AGR2	5
GO:0051591	BP	GO:0051591	response to cAMP	5/440	89/18614	0.0597924495907415	0.182297481540945	0.133797097080957	GPD1/AREG/PLAT/STC1/COL1A1	5
GO:0060191	BP	GO:0060191	regulation of lipase activity	5/440	89/18614	0.0597924495907415	0.182297481540945	0.133797097080957	PDGFRA/CD86/FGF2/PLA2G1B/ANXA1	5
GO:0071229	BP	GO:0071229	cellular response to acid chemical	5/440	89/18614	0.0597924495907415	0.182297481540945	0.133797097080957	GLRA1/PDGFRA/RRAGD/SESN1/COL1A1	5
GO:0001991	BP	GO:0001991	regulation of systemic arterial blood pressure by circulatory renin-angiotensin	2/440	17/18614	0.0600102804993677	0.182297481540945	0.133797097080957	ENPEP/EDNRB	2
GO:0010566	BP	GO:0010566	regulation of ketone biosynthetic process	2/440	17/18614	0.0600102804993677	0.182297481540945	0.133797097080957	BMP6/BMP5	2
GO:0016114	BP	GO:0016114	terpenoid biosynthetic process	2/440	17/18614	0.0600102804993677	0.182297481540945	0.133797097080957	DHRS9/CYP1A1	2
GO:0021542	BP	GO:0021542	dentate gyrus development	2/440	17/18614	0.0600102804993677	0.182297481540945	0.133797097080957	BTG2/NEUROD1	2
GO:0032274	BP	GO:0032274	gonadotropin secretion	2/440	17/18614	0.0600102804993677	0.182297481540945	0.133797097080957	GJA1/INHBA	2
GO:0033189	BP	GO:0033189	response to vitamin A	2/440	17/18614	0.0600102804993677	0.182297481540945	0.133797097080957	PPARD/CYP1A1	2
GO:0035729	BP	GO:0035729	cellular response to hepatocyte growth factor stimulus	2/440	17/18614	0.0600102804993677	0.182297481540945	0.133797097080957	HGF/CASR	2
GO:0051969	BP	GO:0051969	regulation of transmission of nerve impulse	2/440	17/18614	0.0600102804993677	0.182297481540945	0.133797097080957	GLRA1/ITGA2	2
GO:0060080	BP	GO:0060080	inhibitory postsynaptic potential	2/440	17/18614	0.0600102804993677	0.182297481540945	0.133797097080957	GLRA1/ABAT	2
GO:0061003	BP	GO:0061003	positive regulation of dendritic spine morphogenesis	2/440	17/18614	0.0600102804993677	0.182297481540945	0.133797097080957	EPHB2/RELN	2
GO:0098712	BP	GO:0098712	L-glutamate import across plasma membrane	2/440	17/18614	0.0600102804993677	0.182297481540945	0.133797097080957	SLC1A1/SLC1A2	2
GO:0098877	BP	GO:0098877	neurotransmitter receptor transport to plasma membrane	2/440	17/18614	0.0600102804993677	0.182297481540945	0.133797097080957	NSG1/SLC1A1	2
GO:0099638	BP	GO:0099638	endosome to plasma membrane protein transport	2/440	17/18614	0.0600102804993677	0.182297481540945	0.133797097080957	NSG1/SORL1	2
GO:1904948	BP	GO:1904948	midbrain dopaminergic neuron differentiation	2/440	17/18614	0.0600102804993677	0.182297481540945	0.133797097080957	SFRP1/DKK1	2
GO:1905906	BP	GO:1905906	regulation of amyloid fibril formation	2/440	17/18614	0.0600102804993677	0.182297481540945	0.133797097080957	IAPP/CRYAB	2
GO:2001267	BP	GO:2001267	regulation of cysteine-type endopeptidase activity involved in apoptotic signaling pathway	2/440	17/18614	0.0600102804993677	0.182297481540945	0.133797097080957	PLAUR/ST18	2
GO:0001662	BP	GO:0001662	behavioral fear response	3/440	38/18614	0.060200187831562	0.182297481540945	0.133797097080957	EPHB2/PDE8B/SLC1A1	3
GO:0002335	BP	GO:0002335	mature B cell differentiation	3/440	38/18614	0.060200187831562	0.182297481540945	0.133797097080957	IL6/DOCK10/GPR183	3
GO:0002369	BP	GO:0002369	T cell cytokine production	3/440	38/18614	0.060200187831562	0.182297481540945	0.133797097080957	IL1R1/IL6/IL18	3
GO:0002724	BP	GO:0002724	regulation of T cell cytokine production	3/440	38/18614	0.060200187831562	0.182297481540945	0.133797097080957	IL1R1/IL6/IL18	3
GO:0032373	BP	GO:0032373	positive regulation of sterol transport	3/440	38/18614	0.060200187831562	0.182297481540945	0.133797097080957	ABCA8/PLTP/NFKBIA	3
GO:0032376	BP	GO:0032376	positive regulation of cholesterol transport	3/440	38/18614	0.060200187831562	0.182297481540945	0.133797097080957	ABCA8/PLTP/NFKBIA	3
GO:0043368	BP	GO:0043368	positive T cell selection	3/440	38/18614	0.060200187831562	0.182297481540945	0.133797097080957	PTPRC/IL6/CD74	3
GO:0045880	BP	GO:0045880	positive regulation of smoothened signaling pathway	3/440	38/18614	0.060200187831562	0.182297481540945	0.133797097080957	GPC3/SFRP1/FGF9	3
GO:0048846	BP	GO:0048846	axon extension involved in axon guidance	3/440	38/18614	0.060200187831562	0.182297481540945	0.133797097080957	SLIT2/SEMA3A/CXCL12	3
GO:0090504	BP	GO:0090504	epiboly	3/440	38/18614	0.060200187831562	0.182297481540945	0.133797097080957	FERMT1/HBEGF/MMP12	3
GO:1902284	BP	GO:1902284	neuron projection extension involved in neuron projection guidance	3/440	38/18614	0.060200187831562	0.182297481540945	0.133797097080957	SLIT2/SEMA3A/CXCL12	3
GO:0032635	BP	GO:0032635	interleukin-6 production	8/440	178/18614	0.0612512706266336	0.185231724575986	0.13595068251121	CD200/HGF/IL6/EREG/SYT11/IL33/CD74/ISL1	8
GO:0032675	BP	GO:0032675	regulation of interleukin-6 production	8/440	178/18614	0.0612512706266336	0.185231724575986	0.13595068251121	CD200/HGF/IL6/EREG/SYT11/IL33/CD74/ISL1	8
GO:0032623	BP	GO:0032623	interleukin-2 production	4/440	63/18614	0.0617249441048047	0.186414289023346	0.136818624782439	PTPRC/CD86/GBP1/ANXA1	4
GO:0032663	BP	GO:0032663	regulation of interleukin-2 production	4/440	63/18614	0.0617249441048047	0.186414289023346	0.136818624782439	PTPRC/CD86/GBP1/ANXA1	4
GO:0017015	BP	GO:0017015	regulation of transforming growth factor beta receptor signaling pathway	7/440	148/18614	0.0621037144209747	0.187421699182131	0.137558012697598	TGFBR3/FERMT1/LTBP1/TGFB3/PBLD/PMEPA1/PEG10	7
GO:0050829	BP	GO:0050829	defense response to Gram-negative bacterium	5/440	90/18614	0.0621415917501037	0.187421699182131	0.137558012697598	IL6/IL22RA1/CHGA/DEFB1/RARRES2	5
GO:1901617	BP	GO:1901617	organic hydroxy compound biosynthetic process	10/440	242/18614	0.0624456331813393	0.188212890390249	0.138138706879368	CH25H/PCK1/AMACR/BMP6/ACLY/FGF2/BMP5/TRPC1/PLTP/TGFB2	10
GO:0034765	BP	GO:0034765	regulation of monoatomic ion transmembrane transport	17/440	478/18614	0.0627963658727302	0.189143660091962	0.138821844589705	PTPN3/BDKRB1/ABCC8/CEMIP/CACNA1D/ATP4A/EPHB2/EDN3/KCNJ6/TRPC1/DPP6/CACNA2D2/RELN/PLA2G1B/EDN1/KCNJ16/PDZK1	17
GO:1901653	BP	GO:1901653	cellular response to peptide	14/440	375/18614	0.0629212725436475	0.189393450111366	0.139005177783305	GLP1R/SORL1/PCK1/KAT2B/EPHB2/CASR/LDOC1/INS/GJA1/PLAT/PLA2G1B/INHBA/EDN1/RARRES2	14
GO:0002718	BP	GO:0002718	regulation of cytokine production involved in immune response	6/440	119/18614	0.0633253130475394	0.189975939142618	0.139432695162065	IL1R1/IL6/CD74/TGFB3/TGFB2/IL18	6
GO:0030278	BP	GO:0030278	regulation of ossification	6/440	119/18614	0.0633253130475394	0.189975939142618	0.139432695162065	SFRP1/BMPR1B/BMP6/SRGN/DKK1/MGP	6
GO:0045446	BP	GO:0045446	endothelial cell differentiation	6/440	119/18614	0.0633253130475394	0.189975939142618	0.139432695162065	BMP6/MSN/EDNRB/MET/STC1/CLDN1	6
GO:0046632	BP	GO:0046632	alpha-beta T cell differentiation	6/440	119/18614	0.0633253130475394	0.189975939142618	0.139432695162065	CD86/IL6/GPR183/IL4R/ANXA1/IL18	6
GO:0048675	BP	GO:0048675	axon extension	6/440	119/18614	0.0633253130475394	0.189975939142618	0.139432695162065	SLIT2/NRCAM/EDN3/SEMA3A/CXCL12/EDN1	6
GO:0032944	BP	GO:0032944	regulation of mononuclear cell proliferation	10/440	243/18614	0.0638269117969102	0.190957619171813	0.1401531984683	ARG2/PTPRC/CD86/IL6/GPR183/EPHB2/IDO1/CD74/ANXA1/IL18	10
GO:0071456	BP	GO:0071456	cellular response to hypoxia	7/440	149/18614	0.0639106890444568	0.190957619171813	0.1401531984683	SFRP1/PPARD/CASR/MYC/PTGS2/EDN1/STC1	7
GO:1902903	BP	GO:1902903	regulation of supramolecular fiber organization	14/440	376/18614	0.0640174752451861	0.190957619171813	0.1401531984683	IAPP/SLIT2/PPM1E/PFN2/SFRP1/CTNNA2/TMOD1/TACSTD2/CCL21/CXCL12/CRYAB/TGFB3/MET/EDN1	14
GO:0002209	BP	GO:0002209	behavioral defense response	3/440	39/18614	0.0641180835650036	0.190957619171813	0.1401531984683	EPHB2/PDE8B/SLC1A1	3
GO:0007588	BP	GO:0007588	excretion	3/440	39/18614	0.0641180835650036	0.190957619171813	0.1401531984683	EDNRB/EDN1/STC1	3
GO:0030279	BP	GO:0030279	negative regulation of ossification	3/440	39/18614	0.0641180835650036	0.190957619171813	0.1401531984683	SFRP1/SRGN/DKK1	3
GO:0031281	BP	GO:0031281	positive regulation of cyclase activity	3/440	39/18614	0.0641180835650036	0.190957619171813	0.1401531984683	GLP1R/CACNA1D/ADCYAP1	3
GO:0032350	BP	GO:0032350	regulation of hormone metabolic process	3/440	39/18614	0.0641180835650036	0.190957619171813	0.1401531984683	BMP6/PDE8B/BMP5	3
GO:0043403	BP	GO:0043403	skeletal muscle tissue regeneration	3/440	39/18614	0.0641180835650036	0.190957619171813	0.1401531984683	PPARD/KLF5/ANXA1	3
GO:0044060	BP	GO:0044060	regulation of endocrine process	3/440	39/18614	0.0641180835650036	0.190957619171813	0.1401531984683	BMP6/GJA1/INHBA	3
GO:0070232	BP	GO:0070232	regulation of T cell apoptotic process	3/440	39/18614	0.0641180835650036	0.190957619171813	0.1401531984683	ARG2/IL7R/IDO1	3
GO:0018105	BP	GO:0018105	peptidyl-serine phosphorylation	12/440	309/18614	0.064332673283019	0.191470331037587	0.140529502949853	PFN2/PCK1/MARK1/HGF/INPP5F/IL6/SLC1A1/IL11/PTGS2/DDIT4/DKK1/IL24	12
GO:0030901	BP	GO:0030901	midbrain development	5/440	91/18614	0.0645422655000994	0.191962298619899	0.140890582180432	SFRP1/FGF2/FGF9/INA/DKK1	5
GO:0021885	BP	GO:0021885	forebrain cell migration	4/440	64/18614	0.0646681502442922	0.191962298619899	0.140890582180432	SLIT2/CXCL12/ROBO1/RELN	4
GO:0030199	BP	GO:0030199	collagen fibril organization	4/440	64/18614	0.0646681502442922	0.191962298619899	0.140890582180432	COL14A1/DPT/TGFB2/COL1A1	4
GO:0048247	BP	GO:0048247	lymphocyte chemotaxis	4/440	64/18614	0.0646681502442922	0.191962298619899	0.140890582180432	CCL22/CH25H/GPR183/CCL21	4
GO:0035725	BP	GO:0035725	sodium ion transmembrane transport	8/440	181/18614	0.0661695144350014	0.195934922855962	0.143806286698595	PTPN3/SLC6A20/SLC4A8/ATP4A/SLC6A14/SLC4A10/SLC17A6/SLC34A2	8
GO:0002827	BP	GO:0002827	positive regulation of T-helper 1 type immune response	2/440	18/18614	0.0664841238680138	0.195934922855962	0.143806286698595	IL1R1/IL18	2
GO:0035970	BP	GO:0035970	peptidyl-threonine dephosphorylation	2/440	18/18614	0.0664841238680138	0.195934922855962	0.143806286698595	PPM1E/DUSP5	2
GO:0045623	BP	GO:0045623	negative regulation of T-helper cell differentiation	2/440	18/18614	0.0664841238680138	0.195934922855962	0.143806286698595	IL4R/ANXA1	2
GO:0050802	BP	GO:0050802	circadian sleep/wake cycle, sleep	2/440	18/18614	0.0664841238680138	0.195934922855962	0.143806286698595	PTGDS/PER3	2
GO:0071391	BP	GO:0071391	cellular response to estrogen stimulus	2/440	18/18614	0.0664841238680138	0.195934922855962	0.143806286698595	SFRP1/SERPINB9	2
GO:0086103	BP	GO:0086103	G protein-coupled receptor signaling pathway involved in heart process	2/440	18/18614	0.0664841238680138	0.195934922855962	0.143806286698595	CHGA/EDN1	2
GO:1902170	BP	GO:1902170	cellular response to reactive nitrogen species	2/440	18/18614	0.0664841238680138	0.195934922855962	0.143806286698595	DPEP1/MMP3	2
GO:2000369	BP	GO:2000369	regulation of clathrin-dependent endocytosis	2/440	18/18614	0.0664841238680138	0.195934922855962	0.143806286698595	DNAJC6/SNAP91	2
GO:2000811	BP	GO:2000811	negative regulation of anoikis	2/440	18/18614	0.0664841238680138	0.195934922855962	0.143806286698595	CEACAM6/CEACAM5	2
GO:2001224	BP	GO:2001224	positive regulation of neuron migration	2/440	18/18614	0.0664841238680138	0.195934922855962	0.143806286698595	SEMA3A/RELN	2
GO:0042098	BP	GO:0042098	T cell proliferation	9/440	213/18614	0.0669098400870999	0.197060834512399	0.144632648697276	RASGRP1/ARG2/PTPRC/CD86/IL6/IDO1/MSN/ANXA1/IL18	9
GO:0045185	BP	GO:0045185	maintenance of protein location	5/440	92/18614	0.0669943447714637	0.197181006920316	0.14472084914411	SORL1/LTBP1/SRGN/NFKBIA/PDIA2	5
GO:1990778	BP	GO:1990778	protein localization to cell periphery	13/440	345/18614	0.0673310192088925	0.197991306577802	0.145315567957672	NSG1/EPHA2/SORL1/EPHB2/RAB29/INS/SLC1A1/STXBP1/MISP/DPP6/GBP1/AGR2/PDZK1	13
GO:0002367	BP	GO:0002367	cytokine production involved in immune response	6/440	121/18614	0.0675120291985962	0.197991306577802	0.145315567957672	IL1R1/IL6/CD74/TGFB3/TGFB2/IL18	6
GO:0030282	BP	GO:0030282	bone mineralization	6/440	121/18614	0.0675120291985962	0.197991306577802	0.145315567957672	GPC3/BMPR1B/BMP6/SRGN/PTGS2/MGP	6
GO:1903844	BP	GO:1903844	regulation of cellular response to transforming growth factor beta stimulus	7/440	151/18614	0.0676196658677373	0.197991306577802	0.145315567957672	TGFBR3/FERMT1/LTBP1/TGFB3/PBLD/PMEPA1/PEG10	7
GO:0006879	BP	GO:0006879	intracellular iron ion homeostasis	4/440	65/18614	0.0676835248231294	0.197991306577802	0.145315567957672	BMP6/MYC/STEAP4/LCN2	4
GO:0019226	BP	GO:0019226	transmission of nerve impulse	4/440	65/18614	0.0676835248231294	0.197991306577802	0.145315567957672	GLRA1/NRCAM/ITGA2/KCNMB2	4
GO:0030888	BP	GO:0030888	regulation of B cell proliferation	4/440	65/18614	0.0676835248231294	0.197991306577802	0.145315567957672	PTPRC/GPR183/EPHB2/CD74	4
GO:0050435	BP	GO:0050435	amyloid-beta metabolic process	4/440	65/18614	0.0676835248231294	0.197991306577802	0.145315567957672	SPON1/SORL1/APH1B/RTN1	4
GO:0051339	BP	GO:0051339	regulation of lyase activity	4/440	65/18614	0.0676835248231294	0.197991306577802	0.145315567957672	GLP1R/CACNA1D/EDNRB/ADCYAP1	4
GO:0007264	BP	GO:0007264	small GTPase mediated signal transduction	17/440	483/18614	0.0677084632202014	0.197991306577802	0.145315567957672	RASGRP1/SLIT2/ARHGEF9/DOCK10/EPHB2/FGF2/TGM2/RAP1GAP2/RUNDC3A/ROBO1/DOCK5/RELN/MET/RASGRP3/DOK5/TGFB2/PLCE1	17
GO:0048736	BP	GO:0048736	appendage development	8/440	182/18614	0.0678616761562096	0.198128553474064	0.14541630021216	GPC3/PAM/KAT2B/FGF9/ITGA6/DKK1/GRHL2/TGFB2	8
GO:0060173	BP	GO:0060173	limb development	8/440	182/18614	0.0678616761562096	0.198128553474064	0.14541630021216	GPC3/PAM/KAT2B/FGF9/ITGA6/DKK1/GRHL2/TGFB2	8
GO:0007212	BP	GO:0007212	dopamine receptor signaling pathway	3/440	40/18614	0.0681506017268942	0.198128553474064	0.14541630021216	NSG1/GNAO1/SLC1A1	3
GO:0008210	BP	GO:0008210	estrogen metabolic process	3/440	40/18614	0.0681506017268942	0.198128553474064	0.14541630021216	PDGFRA/CYP3A5/CYP1A1	3
GO:0010863	BP	GO:0010863	positive regulation of phospholipase C activity	3/440	40/18614	0.0681506017268942	0.198128553474064	0.14541630021216	PDGFRA/CD86/FGF2	3
GO:0051349	BP	GO:0051349	positive regulation of lyase activity	3/440	40/18614	0.0681506017268942	0.198128553474064	0.14541630021216	GLP1R/CACNA1D/ADCYAP1	3
GO:1900016	BP	GO:1900016	negative regulation of cytokine production involved in inflammatory response	3/440	40/18614	0.0681506017268942	0.198128553474064	0.14541630021216	IL1R2/APOD/EPHB2	3
GO:1901031	BP	GO:1901031	regulation of response to reactive oxygen species	3/440	40/18614	0.0681506017268942	0.198128553474064	0.14541630021216	HGF/SESN1/MET	3
GO:1901998	BP	GO:1901998	toxin transport	3/440	40/18614	0.0681506017268942	0.198128553474064	0.14541630021216	RAB29/SLC7A8/SLC22A3	3
GO:0051348	BP	GO:0051348	negative regulation of transferase activity	11/440	279/18614	0.0683992956346379	0.198723517001601	0.145852973237924	PPM1E/SFRP1/WWTR1/PTPRC/SORL1/UCHL1/KAT2B/EPHB2/DEPTOR/GPRC5A/SFN	11
GO:0044403	BP	GO:0044403	biological process involved in symbiotic interaction	12/440	313/18614	0.0693726690797684	0.201292271953643	0.147738308969336	CH25H/EPHA2/CD86/FBXL2/RAB29/TMPRSS4/APOL1/CD74/PTX3/ITGA2/IFI27/CLDN1	12
GO:0060070	BP	GO:0060070	canonical Wnt signaling pathway	12/440	313/18614	0.0693726690797684	0.201292271953643	0.147738308969336	SFRP4/GPC3/SFRP1/WWTR1/FERMT1/FGF2/FGF9/EDNRB/DKK1/EDN1/ISL1/COL1A1	12
GO:0034644	BP	GO:0034644	cellular response to UV	5/440	93/18614	0.0694976760162901	0.201336318755823	0.147770637086091	MFAP4/MYC/MMP3/PTGS2/MMP1	5
GO:0070301	BP	GO:0070301	cellular response to hydrogen peroxide	5/440	93/18614	0.0694976760162901	0.201336318755823	0.147770637086091	HGF/IL6/MET/EDN1/ANXA1	5
GO:0001890	BP	GO:0001890	placenta development	7/440	152/18614	0.0695217164498166	0.201336318755823	0.147770637086091	PPARD/LDOC1/BMP5/PTGS2/GRHL2/KRT19/STC1	7
GO:0043491	BP	GO:0043491	protein kinase B signaling	9/440	215/18614	0.0700511889680406	0.202739553960102	0.148800540490501	IAPP/EPHA2/MST1R/INPP5F/FGF2/INS/CCL21/HBEGF/IL18	9
GO:0001655	BP	GO:0001655	urogenital system development	4/440	66/18614	0.0707704977609986	0.204558927544923	0.150135868340876	SERPINF1/SFRP1/EPHB2/ANXA1	4
GO:0060760	BP	GO:0060760	positive regulation of response to cytokine stimulus	4/440	66/18614	0.0707704977609986	0.204558927544923	0.150135868340876	IL1R1/CD74/MMP12/EDN1	4
GO:0003073	BP	GO:0003073	regulation of systemic arterial blood pressure	5/440	94/18614	0.0720520786695405	0.208129948115856	0.152756816156327	EDN3/ENPEP/EDNRB/KLK1/EDN1	5
GO:0042417	BP	GO:0042417	dopamine metabolic process	3/440	41/18614	0.0722954891417984	0.208432745691881	0.152979054205548	ABAT/SLC1A1/TGFB2	3
GO:0051281	BP	GO:0051281	positive regulation of release of sequestered calcium ion into cytosol	3/440	41/18614	0.0722954891417984	0.208432745691881	0.152979054205548	BDKRB1/CEMIP/TRPC1	3
GO:1902742	BP	GO:1902742	apoptotic process involved in development	3/440	41/18614	0.0722954891417984	0.208432745691881	0.152979054205548	SLIT2/CRYAB/TGFB2	3
GO:0048568	BP	GO:0048568	embryonic organ development	16/440	453/18614	0.0729134599896707	0.209104570053926	0.153472139181983	PDGFRA/RBP4/EPHA2/MAFB/A2M/EPHB2/FGF9/BMP5/TGFB3/EFEMP1/NEUROD1/GRHL2/EDN1/KRT19/TGFB2/RARRES2	16
GO:0044000	BP	GO:0044000	movement in host	8/440	185/18614	0.0730969121633767	0.209104570053926	0.153472139181983	CH25H/EPHA2/CD86/TMPRSS4/CD74/PTX3/ITGA2/CLDN1	8
GO:0099173	BP	GO:0099173	postsynapse organization	8/440	185/18614	0.0730969121633767	0.209104570053926	0.153472139181983	ARHGEF9/DOCK10/EPHB2/NRCAM/INS/CHRDL1/INA/RELN	8
GO:0010002	BP	GO:0010002	cardioblast differentiation	2/440	19/18614	0.0731773306992797	0.209104570053926	0.153472139181983	TGFB2/ISL1	2
GO:0010544	BP	GO:0010544	negative regulation of platelet activation	2/440	19/18614	0.0731773306992797	0.209104570053926	0.153472139181983	PDGFRA/ABAT	2
GO:0032026	BP	GO:0032026	response to magnesium ion	2/440	19/18614	0.0731773306992797	0.209104570053926	0.153472139181983	BMP6/CCND1	2
GO:0035728	BP	GO:0035728	response to hepatocyte growth factor	2/440	19/18614	0.0731773306992797	0.209104570053926	0.153472139181983	HGF/CASR	2
GO:0044070	BP	GO:0044070	regulation of monoatomic anion transport	2/440	19/18614	0.0731773306992797	0.209104570053926	0.153472139181983	STC1/PDZK1	2
GO:0051900	BP	GO:0051900	regulation of mitochondrial depolarization	2/440	19/18614	0.0731773306992797	0.209104570053926	0.153472139181983	DCN/MLLT11	2
GO:0055003	BP	GO:0055003	cardiac myofibril assembly	2/440	19/18614	0.0731773306992797	0.209104570053926	0.153472139181983	PDGFRA/NEBL	2
GO:0060391	BP	GO:0060391	positive regulation of SMAD protein signal transduction	2/440	19/18614	0.0731773306992797	0.209104570053926	0.153472139181983	BMP6/TGFB3	2
GO:0060977	BP	GO:0060977	coronary vasculature morphogenesis	2/440	19/18614	0.0731773306992797	0.209104570053926	0.153472139181983	TGFBR3/FGF2	2
GO:1904862	BP	GO:1904862	inhibitory synapse assembly	2/440	19/18614	0.0731773306992797	0.209104570053926	0.153472139181983	GABRA2/GABRG2	2
GO:2001135	BP	GO:2001135	regulation of endocytic recycling	2/440	19/18614	0.0731773306992797	0.209104570053926	0.153472139181983	SORL1/INPP5F	2
GO:0071805	BP	GO:0071805	potassium ion transmembrane transport	9/440	217/18614	0.0732831286827979	0.209274352289104	0.153596750723572	ABCC8/CACNA1D/ATP4A/EDN3/KCNJ6/SLC17A6/DPP6/KCNJ16/KCNMB2	9
GO:0042446	BP	GO:0042446	hormone biosynthetic process	4/440	67/18614	0.0739284498048977	0.210717097611938	0.154655652549262	BMP6/DIO2/PDE8B/BMP5	4
GO:0042531	BP	GO:0042531	positive regulation of tyrosine phosphorylation of STAT protein	4/440	67/18614	0.0739284498048977	0.210717097611938	0.154655652549262	IL6/IL24/ISL1/IL18	4
GO:0060193	BP	GO:0060193	positive regulation of lipase activity	4/440	67/18614	0.0739284498048977	0.210717097611938	0.154655652549262	PDGFRA/CD86/FGF2/PLA2G1B	4
GO:0019217	BP	GO:0019217	regulation of fatty acid metabolic process	5/440	95/18614	0.074657345628083	0.212526147302152	0.15598340318509	PPARD/INS/CD74/PTGS2/ANXA1	5
GO:0042982	BP	GO:0042982	amyloid precursor protein metabolic process	5/440	95/18614	0.074657345628083	0.212526147302152	0.15598340318509	NSG1/SPON1/SORL1/APH1B/RTN1	5
GO:0007179	BP	GO:0007179	transforming growth factor beta receptor signaling pathway	9/440	218/18614	0.074933144401684	0.213176763896846	0.156460922736907	TGFBR3/FERMT1/SMAD9/LTBP1/TGFB3/PBLD/PMEPA1/PEG10/TGFB2	9
GO:0043524	BP	GO:0043524	negative regulation of neuron apoptotic process	7/440	155/18614	0.075418192135691	0.21442147631773	0.157374478465747	CHL1/BTG2/CCND1/SLC1A1/STXBP1/TGFB3/ISL1	7
GO:0010591	BP	GO:0010591	regulation of lamellipodium assembly	3/440	42/18614	0.0765504095106614	0.216548870038937	0.158935877459522	SLIT2/EPHA2/PLCE1	3
GO:0019320	BP	GO:0019320	hexose catabolic process	3/440	42/18614	0.0765504095106614	0.216548870038937	0.158935877459522	PFKFB2/ENO2/FUT2	3
GO:0042119	BP	GO:0042119	neutrophil activation	3/440	42/18614	0.0765504095106614	0.216548870038937	0.158935877459522	ANXA3/ANXA1/IL18	3
GO:0043551	BP	GO:0043551	regulation of phosphatidylinositol 3-kinase activity	3/440	42/18614	0.0765504095106614	0.216548870038937	0.158935877459522	PDGFRA/FGF2/CCL21	3
GO:0045124	BP	GO:0045124	regulation of bone resorption	3/440	42/18614	0.0765504095106614	0.216548870038937	0.158935877459522	IAPP/IL6/CLDN18	3
GO:0045429	BP	GO:0045429	positive regulation of nitric oxide biosynthetic process	3/440	42/18614	0.0765504095106614	0.216548870038937	0.158935877459522	PTGS2/PTX3/EDN1	3
GO:1900274	BP	GO:1900274	regulation of phospholipase C activity	3/440	42/18614	0.0765504095106614	0.216548870038937	0.158935877459522	PDGFRA/CD86/FGF2	3
GO:1904037	BP	GO:1904037	positive regulation of epithelial cell apoptotic process	3/440	42/18614	0.0765504095106614	0.216548870038937	0.158935877459522	SFRP4/IL6/PLA2G1B	3
GO:0035914	BP	GO:0035914	skeletal muscle cell differentiation	4/440	68/18614	0.07715671436107	0.217581934498217	0.159694094328899	KLHL41/BTG2/HLF/KLF5	4
GO:0042987	BP	GO:0042987	amyloid precursor protein catabolic process	4/440	68/18614	0.07715671436107	0.217581934498217	0.159694094328899	SPON1/SORL1/APH1B/RTN1	4
GO:0048645	BP	GO:0048645	animal organ formation	4/440	68/18614	0.07715671436107	0.217581934498217	0.159694094328899	FGF2/ROBO1/DKK1/ISL1	4
GO:0051057	BP	GO:0051057	positive regulation of small GTPase mediated signal transduction	4/440	68/18614	0.07715671436107	0.217581934498217	0.159694094328899	RASGRP1/TGM2/ROBO1/RELN	4
GO:1902808	BP	GO:1902808	positive regulation of cell cycle G1/S phase transition	4/440	68/18614	0.07715671436107	0.217581934498217	0.159694094328899	CCND1/ADAMTS1/ANXA1/CYP1A1	4
GO:0048477	BP	GO:0048477	oogenesis	5/440	96/18614	0.0773132437460463	0.217887167883923	0.15991812013877	BMPR1B/EREG/PAQR5/PTX3/EDN1	5
GO:0008643	BP	GO:0008643	carbohydrate transport	7/440	156/18614	0.0774470868173744	0.217992049731749	0.159995098090724	SLC2A2/GPC3/PPARD/INS/SLC1A2/PLA2G1B/EDN1	7
GO:0051961	BP	GO:0051961	negative regulation of nervous system development	7/440	156/18614	0.0774470868173744	0.217992049731749	0.159995098090724	ABCC8/SORL1/BTG2/IL6/EPHB2/SEMA3A/DKK1	7
GO:0140014	BP	GO:0140014	mitotic nuclear division	11/440	286/18614	0.0783421470928591	0.220373920001858	0.161743269952838	TGFA/RRS1/KIF4A/EREG/KAT2B/EDN3/INS/MISP/RCC1/EDN1/SPC25	11
GO:0010927	BP	GO:0010927	cellular component assembly involved in morphogenesis	6/440	126/18614	0.0786664351646307	0.221089541799086	0.162268500023312	PDGFRA/NEBL/KLHL41/TMOD1/EDN1/KRT19	6
GO:0032535	BP	GO:0032535	regulation of cellular component size	13/440	354/18614	0.0786945487875291	0.221089541799086	0.162268500023312	SLIT2/IL7R/PFN2/TMOD1/NRCAM/RAP1GAP2/CCL21/SEMA3A/CXCL12/DEPTOR/MSN/LPAR3/EDN1	13
GO:0007043	BP	GO:0007043	cell-cell junction assembly	7/440	157/18614	0.07950763832365	0.221930444300029	0.162885679770411	EPHA2/EPHB2/CLDN18/GJA1/GRHL2/CDH18/CLDN1	7
GO:0030902	BP	GO:0030902	hindbrain development	7/440	157/18614	0.07950763832365	0.221930444300029	0.162885679770411	MAFB/CTNNA2/EPHB2/FGF2/ABAT/BMP5/NEUROD1	7
GO:0036294	BP	GO:0036294	cellular response to decreased oxygen levels	7/440	157/18614	0.07950763832365	0.221930444300029	0.162885679770411	SFRP1/PPARD/CASR/MYC/PTGS2/EDN1/STC1	7
GO:0002709	BP	GO:0002709	regulation of T cell mediated immunity	5/440	97/18614	0.0800195143453013	0.221930444300029	0.162885679770411	IL1R1/IL7R/PTPRC/IL6/IL18	5
GO:0010586	BP	GO:0010586	miRNA metabolic process	5/440	97/18614	0.0800195143453013	0.221930444300029	0.162885679770411	PPARD/FGF2/MYC/KLF5/TGFB2	5
GO:0001502	BP	GO:0001502	cartilage condensation	2/440	20/18614	0.0800759670479715	0.221930444300029	0.162885679770411	BMPR1B/MGP	2
GO:0001780	BP	GO:0001780	neutrophil homeostasis	2/440	20/18614	0.0800759670479715	0.221930444300029	0.162885679770411	IL6/ANXA1	2
GO:0002577	BP	GO:0002577	regulation of antigen processing and presentation	2/440	20/18614	0.0800759670479715	0.221930444300029	0.162885679770411	CCL21/CD74	2
GO:0003215	BP	GO:0003215	cardiac right ventricle morphogenesis	2/440	20/18614	0.0800759670479715	0.221930444300029	0.162885679770411	TGFB2/ISL1	2
GO:0006491	BP	GO:0006491	N-glycan processing	2/440	20/18614	0.0800759670479715	0.221930444300029	0.162885679770411	MGAT4A/MAN1C1	2
GO:0006700	BP	GO:0006700	C21-steroid hormone biosynthetic process	2/440	20/18614	0.0800759670479715	0.221930444300029	0.162885679770411	BMP6/BMP5	2
GO:0015810	BP	GO:0015810	aspartate transmembrane transport	2/440	20/18614	0.0800759670479715	0.221930444300029	0.162885679770411	SLC1A1/SLC1A2	2
GO:0032495	BP	GO:0032495	response to muramyl dipeptide	2/440	20/18614	0.0800759670479715	0.221930444300029	0.162885679770411	LDOC1/NFKBIA	2
GO:0032634	BP	GO:0032634	interleukin-5 production	2/440	20/18614	0.0800759670479715	0.221930444300029	0.162885679770411	IL1RL1/IL33	2
GO:0032674	BP	GO:0032674	regulation of interleukin-5 production	2/440	20/18614	0.0800759670479715	0.221930444300029	0.162885679770411	IL1RL1/IL33	2
GO:0032793	BP	GO:0032793	positive regulation of CREB transcription factor activity	2/440	20/18614	0.0800759670479715	0.221930444300029	0.162885679770411	CD200/RELN	2
GO:0035813	BP	GO:0035813	regulation of renal sodium excretion	2/440	20/18614	0.0800759670479715	0.221930444300029	0.162885679770411	EDNRB/EDN1	2
GO:0042749	BP	GO:0042749	regulation of circadian sleep/wake cycle	2/440	20/18614	0.0800759670479715	0.221930444300029	0.162885679770411	PTGDS/PER3	2
GO:0045056	BP	GO:0045056	transcytosis	2/440	20/18614	0.0800759670479715	0.221930444300029	0.162885679770411	GP2/PIGR	2
GO:0045655	BP	GO:0045655	regulation of monocyte differentiation	2/440	20/18614	0.0800759670479715	0.221930444300029	0.162885679770411	MYC/CD74	2
GO:0055093	BP	GO:0055093	response to hyperoxia	2/440	20/18614	0.0800759670479715	0.221930444300029	0.162885679770411	CYP1A1/COL1A1	2
GO:1903427	BP	GO:1903427	negative regulation of reactive oxygen species biosynthetic process	2/440	20/18614	0.0800759670479715	0.221930444300029	0.162885679770411	INS/SLC18A2	2
GO:0002711	BP	GO:0002711	positive regulation of T cell mediated immunity	4/440	69/18614	0.0804545793252215	0.222433248722671	0.163254712691658	IL1R1/PTPRC/IL6/IL18	4
GO:0006081	BP	GO:0006081	cellular aldehyde metabolic process	4/440	69/18614	0.0804545793252215	0.222433248722671	0.163254712691658	MGAT4A/BMP6/BMP5/EDNRB	4
GO:0030858	BP	GO:0030858	positive regulation of epithelial cell differentiation	4/440	69/18614	0.0804545793252215	0.222433248722671	0.163254712691658	SFRP4/BMP6/FGF2/SFN	4
GO:0070830	BP	GO:0070830	bicellular tight junction assembly	4/440	69/18614	0.0804545793252215	0.222433248722671	0.163254712691658	EPHA2/CLDN18/GRHL2/CLDN1	4
GO:0140694	BP	GO:0140694	non-membrane-bounded organelle assembly	14/440	390/18614	0.0807177801827538	0.223017249355034	0.163683339508897	PDGFRA/NEBL/KLHL41/RRS1/KIF4A/KAT2B/TMOD1/MISP/LCP1/MSN/DOCK5/RCC1/EDN1/KRT19	14
GO:0031670	BP	GO:0031670	cellular response to nutrient	3/440	43/18614	0.0809129515058046	0.223017249355034	0.163683339508897	SFRP1/CASR/COL1A1	3
GO:0032689	BP	GO:0032689	negative regulation of type II interferon production	3/440	43/18614	0.0809129515058046	0.223017249355034	0.163683339508897	IL1RL1/IL33/INHBA	3
GO:0051954	BP	GO:0051954	positive regulation of amine transport	3/440	43/18614	0.0809129515058046	0.223017249355034	0.163683339508897	ABAT/CXCL12/STXBP1	3
GO:0060428	BP	GO:0060428	lung epithelium development	3/440	43/18614	0.0809129515058046	0.223017249355034	0.163683339508897	FGF7/GRHL2/AGR2	3
GO:0071482	BP	GO:0071482	cellular response to light stimulus	6/440	127/18614	0.0810146189270016	0.223161148106612	0.163788953887505	MFAP4/RGS9/MYC/MMP3/PTGS2/MMP1	6
GO:0016055	BP	GO:0016055	Wnt signaling pathway	16/440	461/18614	0.0820804367671364	0.225959079129542	0.165842493220777	SFRP4/GPC3/SFRP1/WWTR1/AMOTL2/MARK1/FERMT1/FGF2/FGF9/CCND1/CPE/EDNRB/DKK1/EDN1/ISL1/COL1A1	16
GO:1904375	BP	GO:1904375	regulation of protein localization to cell periphery	6/440	128/18614	0.083401654613436	0.229456259521843	0.168409246093626	EPHA2/EPHB2/INS/MISP/GBP1/AGR2	6
GO:0051148	BP	GO:0051148	negative regulation of muscle cell differentiation	4/440	70/18614	0.0838212889078677	0.230470234949603	0.169153452582926	EREG/FGF9/DKK1/CEACAM5	4
GO:0071478	BP	GO:0071478	cellular response to radiation	8/440	191/18614	0.0842829972693515	0.231598589329667	0.169981607416745	MFAP4/SFRP1/RGS9/MYC/CRYAB/MMP3/PTGS2/MMP1	8
GO:0198738	BP	GO:0198738	cell-cell signaling by wnt	16/440	463/18614	0.0844842333475387	0.232010262242297	0.170283754435953	SFRP4/GPC3/SFRP1/WWTR1/AMOTL2/MARK1/FERMT1/FGF2/FGF9/CCND1/CPE/EDNRB/DKK1/EDN1/ISL1/COL1A1	16
GO:0010828	BP	GO:0010828	positive regulation of glucose transmembrane transport	3/440	44/18614	0.0853806364633595	0.233477231347078	0.171360435287865	GPC3/INS/SLC1A2	3
GO:0021762	BP	GO:0021762	substantia nigra development	3/440	44/18614	0.0853806364633595	0.233477231347078	0.171360435287865	FGF2/FGF9/INA	3
GO:0033003	BP	GO:0033003	regulation of mast cell activation	3/440	44/18614	0.0853806364633595	0.233477231347078	0.171360435287865	IL4R/STXBP1/IL13RA2	3
GO:0042596	BP	GO:0042596	fear response	3/440	44/18614	0.0853806364633595	0.233477231347078	0.171360435287865	EPHB2/PDE8B/SLC1A1	3
GO:0046640	BP	GO:0046640	regulation of alpha-beta T cell proliferation	3/440	44/18614	0.0853806364633595	0.233477231347078	0.171360435287865	ARG2/PTPRC/IL18	3
GO:0071526	BP	GO:0071526	semaphorin-plexin signaling pathway	3/440	44/18614	0.0853806364633595	0.233477231347078	0.171360435287865	SEMA3A/MET/EDN1	3
GO:1904407	BP	GO:1904407	positive regulation of nitric oxide metabolic process	3/440	44/18614	0.0853806364633595	0.233477231347078	0.171360435287865	PTGS2/PTX3/EDN1	3
GO:0019218	BP	GO:0019218	regulation of steroid metabolic process	5/440	99/18614	0.0855820137734877	0.233603173712024	0.171452870590246	EPHX2/BMP6/NR0B1/PDE8B/BMP5	5
GO:0036473	BP	GO:0036473	cell death in response to oxidative stress	5/440	99/18614	0.0855820137734877	0.233603173712024	0.171452870590246	HGF/INS/SLC1A1/MMP3/MET	5
GO:0051588	BP	GO:0051588	regulation of neurotransmitter transport	5/440	99/18614	0.0855820137734877	0.233603173712024	0.171452870590246	PFN2/SLC4A8/SYT11/STXBP1/SYP	5
GO:0048706	BP	GO:0048706	embryonic skeletal system development	6/440	129/18614	0.0858274052060948	0.234131349631136	0.171840524901912	PDGFRA/RBP4/FGF9/TGFB3/GRHL2/COL1A1	6
GO:0055001	BP	GO:0055001	muscle cell development	8/440	192/18614	0.0862400460417762	0.234523462009286	0.172128315481806	PDGFRA/NEBL/KLHL41/UCHL1/TMOD1/EDN1/KRT19/ISL1	8
GO:0006837	BP	GO:0006837	serotonin transport	2/440	21/18614	0.0871666324888237	0.234523462009286	0.172128315481806	SLC22A3/SLC18A2	2
GO:0007413	BP	GO:0007413	axonal fasciculation	2/440	21/18614	0.0871666324888237	0.234523462009286	0.172128315481806	EPHB2/NRCAM	2
GO:0010288	BP	GO:0010288	response to lead ion	2/440	21/18614	0.0871666324888237	0.234523462009286	0.172128315481806	PTGS2/CLDN1	2
GO:0010888	BP	GO:0010888	negative regulation of lipid storage	2/440	21/18614	0.0871666324888237	0.234523462009286	0.172128315481806	IL6/NFKBIA	2
GO:0019370	BP	GO:0019370	leukotriene biosynthetic process	2/440	21/18614	0.0871666324888237	0.234523462009286	0.172128315481806	GGT5/PLA2G1B	2
GO:0022410	BP	GO:0022410	circadian sleep/wake cycle process	2/440	21/18614	0.0871666324888237	0.234523462009286	0.172128315481806	PTGDS/PER3	2
GO:0032305	BP	GO:0032305	positive regulation of icosanoid secretion	2/440	21/18614	0.0871666324888237	0.234523462009286	0.172128315481806	PTGES/EDN1	2
GO:0032332	BP	GO:0032332	positive regulation of chondrocyte differentiation	2/440	21/18614	0.0871666324888237	0.234523462009286	0.172128315481806	BMPR1B/BMP6	2
GO:0033005	BP	GO:0033005	positive regulation of mast cell activation	2/440	21/18614	0.0871666324888237	0.234523462009286	0.172128315481806	IL4R/STXBP1	2
GO:0044321	BP	GO:0044321	response to leptin	2/440	21/18614	0.0871666324888237	0.234523462009286	0.172128315481806	CCND1/EDN1	2
GO:0045063	BP	GO:0045063	T-helper 1 cell differentiation	2/440	21/18614	0.0871666324888237	0.234523462009286	0.172128315481806	IL4R/ANXA1	2
GO:0045821	BP	GO:0045821	positive regulation of glycolytic process	2/440	21/18614	0.0871666324888237	0.234523462009286	0.172128315481806	INS/GPD1	2
GO:0048791	BP	GO:0048791	calcium ion-regulated exocytosis of neurotransmitter	2/440	21/18614	0.0871666324888237	0.234523462009286	0.172128315481806	SYT11/STXBP1	2
GO:0051590	BP	GO:0051590	positive regulation of neurotransmitter transport	2/440	21/18614	0.0871666324888237	0.234523462009286	0.172128315481806	SLC4A8/STXBP1	2
GO:0051882	BP	GO:0051882	mitochondrial depolarization	2/440	21/18614	0.0871666324888237	0.234523462009286	0.172128315481806	DCN/MLLT11	2
GO:0060004	BP	GO:0060004	reflex	2/440	21/18614	0.0871666324888237	0.234523462009286	0.172128315481806	GLRA1/SLC1A1	2
GO:0071731	BP	GO:0071731	response to nitric oxide	2/440	21/18614	0.0871666324888237	0.234523462009286	0.172128315481806	DPEP1/MMP3	2
GO:0090026	BP	GO:0090026	positive regulation of monocyte chemotaxis	2/440	21/18614	0.0871666324888237	0.234523462009286	0.172128315481806	CXCL12/S100A14	2
GO:0090043	BP	GO:0090043	regulation of tubulin deacetylation	2/440	21/18614	0.0871666324888237	0.234523462009286	0.172128315481806	BEX4/KAT2B	2
GO:0090189	BP	GO:0090189	regulation of branching involved in ureteric bud morphogenesis	2/440	21/18614	0.0871666324888237	0.234523462009286	0.172128315481806	TACSTD2/MAGED1	2
GO:0106030	BP	GO:0106030	neuron projection fasciculation	2/440	21/18614	0.0871666324888237	0.234523462009286	0.172128315481806	EPHB2/NRCAM	2
GO:1903206	BP	GO:1903206	negative regulation of hydrogen peroxide-induced cell death	2/440	21/18614	0.0871666324888237	0.234523462009286	0.172128315481806	HGF/MET	2
GO:0051017	BP	GO:0051017	actin filament bundle assembly	7/440	161/18614	0.0880654270633354	0.236800480875905	0.173799531736562	PPM1E/PFN2/SFRP1/TACSTD2/LCP1/TGFB3/MET	7
GO:0048839	BP	GO:0048839	inner ear development	8/440	193/18614	0.0882235155784513	0.237084277718864	0.174007824212287	MAFB/EPHB2/FGF2/FGF9/MCOLN3/TGFB3/NEUROD1/TGFB2	8
GO:0032755	BP	GO:0032755	positive regulation of interleukin-6 production	5/440	100/18614	0.088437602368159	0.237376836338568	0.17422254738735	IL6/EREG/IL33/CD74/ISL1	5
GO:0034446	BP	GO:0034446	substrate adhesion-dependent cell spreading	5/440	100/18614	0.088437602368159	0.237376836338568	0.17422254738735	FBLN1/TACSTD2/DOCK5/GBP1/HAS2	5
GO:0006486	BP	GO:0006486	protein glycosylation	9/440	226/18614	0.0889521352064427	0.238474173530285	0.175027937179516	MGAT4A/MAN1C1/ST6GALNAC5/B3GNT3/TUSC3/GFPT2/FUT2/B3GALT2/CHST4	9
GO:0043413	BP	GO:0043413	macromolecule glycosylation	9/440	226/18614	0.0889521352064427	0.238474173530285	0.175027937179516	MGAT4A/MAN1C1/ST6GALNAC5/B3GNT3/TUSC3/GFPT2/FUT2/B3GALT2/CHST4	9
GO:0001504	BP	GO:0001504	neurotransmitter uptake	3/440	45/18614	0.0899509256891398	0.240580069181623	0.176573557681361	SLC1A2/SLC22A3/SLC18A2	3
GO:0046636	BP	GO:0046636	negative regulation of alpha-beta T cell activation	3/440	45/18614	0.0899509256891398	0.240580069181623	0.176573557681361	ARG2/IL4R/ANXA1	3
GO:0048701	BP	GO:0048701	embryonic cranial skeleton morphogenesis	3/440	45/18614	0.0899509256891398	0.240580069181623	0.176573557681361	PDGFRA/TGFB3/GRHL2	3
GO:1903307	BP	GO:1903307	positive regulation of regulated secretory pathway	3/440	45/18614	0.0899509256891398	0.240580069181623	0.176573557681361	SLC4A8/IL4R/STXBP1	3
GO:0016052	BP	GO:0016052	carbohydrate catabolic process	7/440	162/18614	0.090283437017527	0.241308666867589	0.177108311395445	PFKFB2/ABHD10/INS/ENO2/GPD1/FUT2/DDIT4	7
GO:0060828	BP	GO:0060828	regulation of canonical Wnt signaling pathway	10/440	260/18614	0.0903303054830136	0.241308666867589	0.177108311395445	SFRP4/GPC3/SFRP1/WWTR1/FERMT1/FGF2/FGF9/DKK1/ISL1/COL1A1	10
GO:0006913	BP	GO:0006913	nucleocytoplasmic transport	12/440	328/18614	0.0905157679033259	0.241375381075536	0.177157276237317	RRS1/APOD/FERMT1/FGF9/IL33/DDX25/NEUROD1/PTGS2/MMP12/SFN/IFI27/NFKBIA	12
GO:0048638	BP	GO:0048638	regulation of developmental growth	12/440	328/18614	0.0905157679033259	0.241375381075536	0.177157276237317	RBP4/PPARD/TGFBR3/NRCAM/FGF2/FGF9/SEMA3A/CXCL12/YBX3/LPAR3/EDN1/AGR2	12
GO:0051169	BP	GO:0051169	nuclear transport	12/440	328/18614	0.0905157679033259	0.241375381075536	0.177157276237317	RRS1/APOD/FERMT1/FGF9/IL33/DDX25/NEUROD1/PTGS2/MMP12/SFN/IFI27/NFKBIA	12
GO:0006487	BP	GO:0006487	protein N-linked glycosylation	4/440	72/18614	0.0907580112394136	0.241547443409065	0.177283561255347	MGAT4A/MAN1C1/TUSC3/GFPT2	4
GO:1904888	BP	GO:1904888	cranial skeletal system development	4/440	72/18614	0.0907580112394136	0.241547443409065	0.177283561255347	PDGFRA/TGFB3/GRHL2/TGFB2	4
GO:0048562	BP	GO:0048562	embryonic organ morphogenesis	11/440	294/18614	0.0907636147801169	0.241547443409065	0.177283561255347	PDGFRA/RBP4/EPHA2/MAFB/EPHB2/FGF9/TGFB3/EFEMP1/NEUROD1/GRHL2/EDN1	11
GO:0050868	BP	GO:0050868	negative regulation of T cell activation	6/440	131/18614	0.09079442908284	0.241547443409065	0.177283561255347	ARG2/CD86/IDO1/IL4R/CD74/ANXA1	6
GO:0050764	BP	GO:0050764	regulation of phagocytosis	5/440	101/18614	0.0913422840844199	0.242718719545879	0.178143218479688	PTPRC/TGM2/SYT11/PTX3/ITGA2	5
GO:0061337	BP	GO:0061337	cardiac conduction	5/440	101/18614	0.0913422840844199	0.242718719545879	0.178143218479688	ATP2A3/CACNA1D/GJA1/TRPC1/ISL1	5
GO:0031334	BP	GO:0031334	positive regulation of protein-containing complex assembly	8/440	195/18614	0.0922695502642339	0.245038381867112	0.179845732865326	PFN2/FERMT1/CCL21/LCP1/MSN/MMP3/MET/MMP1	8
GO:0006606	BP	GO:0006606	protein import into nucleus	7/440	163/18614	0.0925327047159286	0.245592684516629	0.180252562870781	APOD/FERMT1/FGF9/IL33/PTGS2/MMP12/NFKBIA	7
GO:0099565	BP	GO:0099565	chemical synaptic transmission, postsynaptic	6/440	132/18614	0.0933353549838748	0.246923642567351	0.181229418513645	GLRA1/GABRA2/ABAT/RELN/GABRG2/GABRP	6
GO:0090068	BP	GO:0090068	positive regulation of cell cycle process	10/440	262/18614	0.0938261406572544	0.246923642567351	0.181229418513645	TGFA/EREG/KAT2B/EDN3/INS/CCND1/EDN1/ADAMTS1/ANXA1/CYP1A1	10
GO:0006165	BP	GO:0006165	nucleoside diphosphate phosphorylation	5/440	102/18614	0.0942956806904957	0.246923642567351	0.181229418513645	PFKFB2/INS/ENO2/GPD1/DDIT4	5
GO:1905477	BP	GO:1905477	positive regulation of protein localization to membrane	5/440	102/18614	0.0942956806904957	0.246923642567351	0.181229418513645	EPHA2/CEMIP/EPHB2/AGR2/PDZK1	5
GO:0035567	BP	GO:0035567	non-canonical Wnt signaling pathway	4/440	73/18614	0.0943263102859579	0.246923642567351	0.181229418513645	SFRP4/GPC3/SFRP1/DKK1	4
GO:0042246	BP	GO:0042246	tissue regeneration	4/440	73/18614	0.0943263102859579	0.246923642567351	0.181229418513645	PPARD/APOD/KLF5/ANXA1	4
GO:0046637	BP	GO:0046637	regulation of alpha-beta T cell differentiation	4/440	73/18614	0.0943263102859579	0.246923642567351	0.181229418513645	CD86/IL4R/ANXA1/IL18	4
GO:0007530	BP	GO:0007530	sex determination	2/440	22/18614	0.0944364427740174	0.246923642567351	0.181229418513645	FGF9/NR0B1	2
GO:0023019	BP	GO:0023019	signal transduction involved in regulation of gene expression	2/440	22/18614	0.0944364427740174	0.246923642567351	0.181229418513645	PDGFRA/NEUROD1	2
GO:0032303	BP	GO:0032303	regulation of icosanoid secretion	2/440	22/18614	0.0944364427740174	0.246923642567351	0.181229418513645	PTGES/EDN1	2
GO:0035584	BP	GO:0035584	calcium-mediated signaling using intracellular calcium source	2/440	22/18614	0.0944364427740174	0.246923642567351	0.181229418513645	PTPRC/DEFB1	2
GO:0035812	BP	GO:0035812	renal sodium excretion	2/440	22/18614	0.0944364427740174	0.246923642567351	0.181229418513645	EDNRB/EDN1	2
GO:0043371	BP	GO:0043371	negative regulation of CD4-positive, alpha-beta T cell differentiation	2/440	22/18614	0.0944364427740174	0.246923642567351	0.181229418513645	IL4R/ANXA1	2
GO:0045061	BP	GO:0045061	thymic T cell selection	2/440	22/18614	0.0944364427740174	0.246923642567351	0.181229418513645	PTPRC/CD74	2
GO:0046597	BP	GO:0046597	negative regulation of viral entry into host cell	2/440	22/18614	0.0944364427740174	0.246923642567351	0.181229418513645	CH25H/PTX3	2
GO:0051151	BP	GO:0051151	negative regulation of smooth muscle cell differentiation	2/440	22/18614	0.0944364427740174	0.246923642567351	0.181229418513645	EREG/FGF9	2
GO:0051767	BP	GO:0051767	nitric-oxide synthase biosynthetic process	2/440	22/18614	0.0944364427740174	0.246923642567351	0.181229418513645	IL33/EDN1	2
GO:0051769	BP	GO:0051769	regulation of nitric-oxide synthase biosynthetic process	2/440	22/18614	0.0944364427740174	0.246923642567351	0.181229418513645	IL33/EDN1	2
GO:0060444	BP	GO:0060444	branching involved in mammary gland duct morphogenesis	2/440	22/18614	0.0944364427740174	0.246923642567351	0.181229418513645	EPHA2/AREG	2
GO:0060713	BP	GO:0060713	labyrinthine layer morphogenesis	2/440	22/18614	0.0944364427740174	0.246923642567351	0.181229418513645	BMP5/GRHL2	2
GO:2000310	BP	GO:2000310	regulation of NMDA receptor activity	2/440	22/18614	0.0944364427740174	0.246923642567351	0.181229418513645	EPHB2/RELN	2
GO:2000810	BP	GO:2000810	regulation of bicellular tight junction assembly	2/440	22/18614	0.0944364427740174	0.246923642567351	0.181229418513645	EPHA2/CLDN1	2
GO:0003254	BP	GO:0003254	regulation of membrane depolarization	3/440	46/18614	0.0946212273933844	0.246923642567351	0.181229418513645	PTPN3/DCN/MLLT11	3
GO:0008038	BP	GO:0008038	neuron recognition	3/440	46/18614	0.0946212273933844	0.246923642567351	0.181229418513645	EPHB2/NRCAM/ROBO1	3
GO:0055010	BP	GO:0055010	ventricular cardiac muscle tissue morphogenesis	3/440	46/18614	0.0946212273933844	0.246923642567351	0.181229418513645	TGFBR3/TGFB2/ISL1	3
GO:0072583	BP	GO:0072583	clathrin-dependent endocytosis	3/440	46/18614	0.0946212273933844	0.246923642567351	0.181229418513645	DNAJC6/SNAP91/INPP5F	3
GO:1990090	BP	GO:1990090	cellular response to nerve growth factor stimulus	3/440	46/18614	0.0946212273933844	0.246923642567351	0.181229418513645	ELAVL4/SH3GL2/TAC1	3
GO:2000300	BP	GO:2000300	regulation of synaptic vesicle exocytosis	3/440	46/18614	0.0946212273933844	0.246923642567351	0.181229418513645	PFN2/SLC4A8/SYP	3
GO:2001222	BP	GO:2001222	regulation of neuron migration	3/440	46/18614	0.0946212273933844	0.246923642567351	0.181229418513645	CTNNA2/SEMA3A/RELN	3
GO:0051494	BP	GO:0051494	negative regulation of cytoskeleton organization	7/440	164/18614	0.0948131296039305	0.247281410851407	0.181492002271959	SLIT2/PFN2/CTNNA2/KAT2B/TMOD1/TACSTD2/MET	7
GO:0062012	BP	GO:0062012	regulation of small molecule metabolic process	12/440	331/18614	0.0951735044727373	0.248077904206234	0.182076587960249	PFKFB2/PPARD/EPHX2/BMP6/KAT2B/INS/BMP5/GPD1/CD74/PTGS2/DDIT4/ANXA1	12
GO:0030168	BP	GO:0030168	platelet activation	6/440	133/18614	0.0959143014486488	0.249864508161838	0.183387864566336	PDGFRA/IL6/ABAT/STXBP1/MMRN1/CELA2A	6
GO:0001906	BP	GO:0001906	cell killing	8/440	197/18614	0.0964206999808347	0.250894001334213	0.184143460292421	RASGRP1/IL7R/SERPINB9/PTPRC/TUBB4B/CFH/CHGA/IL18	8
GO:0030258	BP	GO:0030258	lipid modification	8/440	197/18614	0.0964206999808347	0.250894001334213	0.184143460292421	HADH/PPARD/APOD/EPHX2/AMACR/INPP5F/CYP3A5/CYP1A1	8
GO:0061572	BP	GO:0061572	actin filament bundle organization	7/440	165/18614	0.097124601626835	0.252447286677834	0.185283492881781	PPM1E/PFN2/SFRP1/TACSTD2/LCP1/TGFB3/MET	7
GO:0008630	BP	GO:0008630	intrinsic apoptotic signaling pathway in response to DNA damage	5/440	103/18614	0.0972973917404153	0.252447286677834	0.185283492881781	EPHA2/CXCL12/CD74/DDIT4/SFN	5
GO:0032677	BP	GO:0032677	regulation of interleukin-8 production	5/440	103/18614	0.0972973917404153	0.252447286677834	0.185283492881781	PTPRC/IL6/CD74/PLA2G1B/ANXA1	5
GO:1902882	BP	GO:1902882	regulation of response to oxidative stress	5/440	103/18614	0.0972973917404153	0.252447286677834	0.185283492881781	HGF/SESN1/INS/MMP3/MET	5
GO:1903076	BP	GO:1903076	regulation of protein localization to plasma membrane	5/440	103/18614	0.0972973917404153	0.252447286677834	0.185283492881781	EPHA2/EPHB2/INS/GBP1/AGR2	5
GO:0051056	BP	GO:0051056	regulation of small GTPase mediated signal transduction	11/440	298/18614	0.0973992681077337	0.252566377989709	0.185370899859002	RASGRP1/SLIT2/ARHGEF9/EPHB2/TGM2/RAP1GAP2/ROBO1/RELN/MET/TGFB2/PLCE1	11
GO:0003281	BP	GO:0003281	ventricular septum development	4/440	74/18614	0.097960030118723	0.253437876086972	0.186010535220608	SLIT2/TGFBR3/ROBO1/TGFB2	4
GO:0007585	BP	GO:0007585	respiratory gaseous exchange by respiratory system	4/440	74/18614	0.097960030118723	0.253437876086972	0.186010535220608	GLRA1/MAFB/DACH1/EDN1	4
GO:0045123	BP	GO:0045123	cellular extravasation	4/440	74/18614	0.097960030118723	0.253437876086972	0.186010535220608	IL1R1/CCL21/CXCL12/CHST4	4
GO:2000573	BP	GO:2000573	positive regulation of DNA biosynthetic process	4/440	74/18614	0.097960030118723	0.253437876086972	0.186010535220608	HGF/FGF2/MYC/GRHL2	4
GO:0048588	BP	GO:0048588	developmental cell growth	9/440	231/18614	0.0984522304815196	0.254565308843906	0.186838013629836	SLIT2/NRCAM/EDN3/SH3GL2/SEMA3A/CXCL12/LPAR3/SPAG6/EDN1	9
GO:0021517	BP	GO:0021517	ventral spinal cord development	3/440	47/18614	0.0993889032692613	0.256252989457661	0.18807668552487	VLDLR/RELN/ISL1	3
GO:0046633	BP	GO:0046633	alpha-beta T cell proliferation	3/440	47/18614	0.0993889032692613	0.256252989457661	0.18807668552487	ARG2/PTPRC/IL18	3
GO:0050919	BP	GO:0050919	negative chemotaxis	3/440	47/18614	0.0993889032692613	0.256252989457661	0.18807668552487	SLIT2/SEMA3A/ROBO1	3
GO:0090199	BP	GO:0090199	regulation of release of cytochrome c from mitochondria	3/440	47/18614	0.0993889032692613	0.256252989457661	0.18807668552487	PLAUR/HGF/MLLT11	3
GO:1905314	BP	GO:1905314	semi-lunar valve development	3/440	47/18614	0.0993889032692613	0.256252989457661	0.18807668552487	SLIT2/ROBO1/TGFB2	3
GO:0051098	BP	GO:0051098	regulation of binding	13/440	369/18614	0.100222077264245	0.258253576594103	0.18954501492279	SPON1/ATP2A3/PLAUR/SORL1/TGFBR3/LDOC1/NEUROD1/DKK1/MET/ITGA2/SLPI/NFKBIA/ISL1	13
GO:0032637	BP	GO:0032637	interleukin-8 production	5/440	104/18614	0.100346995159758	0.258280457593171	0.189564744211487	PTPRC/IL6/CD74/PLA2G1B/ANXA1	5
GO:0046939	BP	GO:0046939	nucleotide phosphorylation	5/440	104/18614	0.100346995159758	0.258280457593171	0.189564744211487	PFKFB2/INS/ENO2/GPD1/DDIT4	5
GO:0043401	BP	GO:0043401	steroid hormone mediated signaling pathway	6/440	135/18614	0.101185405933657	0.258666873775407	0.189848354072749	SFRP1/PPARD/NR0B1/PMEPA1/RXRG/ISL1	6
GO:0034637	BP	GO:0034637	cellular carbohydrate biosynthetic process	4/440	75/18614	0.101658223537655	0.258666873775407	0.189848354072749	PCK1/B3GNT3/INS/HAS2	4
GO:0043536	BP	GO:0043536	positive regulation of blood vessel endothelial cell migration	4/440	75/18614	0.101658223537655	0.258666873775407	0.189848354072749	FGF2/FGFBP1/PTGS2/ANXA1	4
GO:0048662	BP	GO:0048662	negative regulation of smooth muscle cell proliferation	4/440	75/18614	0.101658223537655	0.258666873775407	0.189848354072749	OGN/PPARD/APOD/TGFB3	4
GO:0003283	BP	GO:0003283	atrial septum development	2/440	23/18614	0.101873013009508	0.258666873775407	0.189848354072749	TGFB2/ISL1	2
GO:0006883	BP	GO:0006883	intracellular sodium ion homeostasis	2/440	23/18614	0.101873013009508	0.258666873775407	0.189848354072749	ATP4A/TMPRSS3	2
GO:0006925	BP	GO:0006925	inflammatory cell apoptotic process	2/440	23/18614	0.101873013009508	0.258666873775407	0.189848354072749	IL6/ANXA1	2
GO:0010560	BP	GO:0010560	positive regulation of glycoprotein biosynthetic process	2/440	23/18614	0.101873013009508	0.258666873775407	0.189848354072749	CCL21/IL33	2
GO:0016338	BP	GO:0016338	calcium-independent cell-cell adhesion via plasma membrane cell-adhesion molecules	2/440	23/18614	0.101873013009508	0.258666873775407	0.189848354072749	CLDN18/CLDN1	2
GO:0035988	BP	GO:0035988	chondrocyte proliferation	2/440	23/18614	0.101873013009508	0.258666873775407	0.189848354072749	BMPR1B/STC1	2
GO:0042745	BP	GO:0042745	circadian sleep/wake cycle	2/440	23/18614	0.101873013009508	0.258666873775407	0.189848354072749	PTGDS/PER3	2
GO:0043171	BP	GO:0043171	peptide catabolic process	2/440	23/18614	0.101873013009508	0.258666873775407	0.189848354072749	DPEP1/ENPEP	2
GO:0044827	BP	GO:0044827	modulation by host of viral genome replication	2/440	23/18614	0.101873013009508	0.258666873775407	0.189848354072749	FBXL2/IFI27	2
GO:0046058	BP	GO:0046058	cAMP metabolic process	2/440	23/18614	0.101873013009508	0.258666873775407	0.189848354072749	EPHA2/PDE8B	2
GO:0046823	BP	GO:0046823	negative regulation of nucleocytoplasmic transport	2/440	23/18614	0.101873013009508	0.258666873775407	0.189848354072749	APOD/FERMT1	2
GO:0048169	BP	GO:0048169	regulation of long-term neuronal synaptic plasticity	2/440	23/18614	0.101873013009508	0.258666873775407	0.189848354072749	EPHB2/SYP	2
GO:0060065	BP	GO:0060065	uterus development	2/440	23/18614	0.101873013009508	0.258666873775407	0.189848354072749	RBP4/TGFB2	2
GO:0071305	BP	GO:0071305	cellular response to vitamin D	2/440	23/18614	0.101873013009508	0.258666873775407	0.189848354072749	SFRP1/CASR	2
GO:0072574	BP	GO:0072574	hepatocyte proliferation	2/440	23/18614	0.101873013009508	0.258666873775407	0.189848354072749	TGFA/IL6	2
GO:0072575	BP	GO:0072575	epithelial cell proliferation involved in liver morphogenesis	2/440	23/18614	0.101873013009508	0.258666873775407	0.189848354072749	TGFA/IL6	2
GO:0090042	BP	GO:0090042	tubulin deacetylation	2/440	23/18614	0.101873013009508	0.258666873775407	0.189848354072749	BEX4/KAT2B	2
GO:0097164	BP	GO:0097164	ammonium ion metabolic process	2/440	23/18614	0.101873013009508	0.258666873775407	0.189848354072749	SLC22A3/BCHE	2
GO:1900120	BP	GO:1900120	regulation of receptor binding	2/440	23/18614	0.101873013009508	0.258666873775407	0.189848354072749	ATP2A3/LDOC1	2
GO:1901032	BP	GO:1901032	negative regulation of response to reactive oxygen species	2/440	23/18614	0.101873013009508	0.258666873775407	0.189848354072749	HGF/MET	2
GO:0042102	BP	GO:0042102	positive regulation of T cell proliferation	5/440	105/18614	0.103444047838138	0.262343419731992	0.192546752164251	PTPRC/CD86/IL6/ANXA1/IL18	5
GO:0051170	BP	GO:0051170	import into nucleus	7/440	168/18614	0.104244059494385	0.262343419731992	0.192546752164251	APOD/FERMT1/FGF9/IL33/PTGS2/MMP12/NFKBIA	7
GO:0006110	BP	GO:0006110	regulation of glycolytic process	3/440	48/18614	0.104251274729491	0.262343419731992	0.192546752164251	INS/GPD1/DDIT4	3
GO:0008542	BP	GO:0008542	visual learning	3/440	48/18614	0.104251274729491	0.262343419731992	0.192546752164251	ABCC8/PDE8B/MEIS2	3
GO:0021795	BP	GO:0021795	cerebral cortex cell migration	3/440	48/18614	0.104251274729491	0.262343419731992	0.192546752164251	SLIT2/ROBO1/RELN	3
GO:0030850	BP	GO:0030850	prostate gland development	3/440	48/18614	0.104251274729491	0.262343419731992	0.192546752164251	SERPINF1/SFRP1/ANXA1	3
GO:0032620	BP	GO:0032620	interleukin-17 production	3/440	48/18614	0.104251274729491	0.262343419731992	0.192546752164251	ARG2/IL6/IL18	3
GO:0032660	BP	GO:0032660	regulation of interleukin-17 production	3/440	48/18614	0.104251274729491	0.262343419731992	0.192546752164251	ARG2/IL6/IL18	3
GO:0036230	BP	GO:0036230	granulocyte activation	3/440	48/18614	0.104251274729491	0.262343419731992	0.192546752164251	ANXA3/ANXA1/IL18	3
GO:0043300	BP	GO:0043300	regulation of leukocyte degranulation	3/440	48/18614	0.104251274729491	0.262343419731992	0.192546752164251	IL4R/STXBP1/IL13RA2	3
GO:0046717	BP	GO:0046717	acid secretion	3/440	48/18614	0.104251274729491	0.262343419731992	0.192546752164251	CASR/ABAT/TFF2	3
GO:0048066	BP	GO:0048066	developmental pigmentation	3/440	48/18614	0.104251274729491	0.262343419731992	0.192546752164251	ADAMTS9/EDN3/EDNRB	3
GO:0060976	BP	GO:0060976	coronary vasculature development	3/440	48/18614	0.104251274729491	0.262343419731992	0.192546752164251	GPC3/TGFBR3/FGF2	3
GO:1902003	BP	GO:1902003	regulation of amyloid-beta formation	3/440	48/18614	0.104251274729491	0.262343419731992	0.192546752164251	SPON1/SORL1/RTN1	3
GO:1903426	BP	GO:1903426	regulation of reactive oxygen species biosynthetic process	3/440	48/18614	0.104251274729491	0.262343419731992	0.192546752164251	ARG2/INS/SLC18A2	3
GO:1990089	BP	GO:1990089	response to nerve growth factor	3/440	48/18614	0.104251274729491	0.262343419731992	0.192546752164251	ELAVL4/SH3GL2/TAC1	3
GO:0007422	BP	GO:0007422	peripheral nervous system development	4/440	76/18614	0.105419910356822	0.264693731513622	0.194271761697894	EDNRB/RXRG/ISL1/CLDN1	4
GO:0042267	BP	GO:0042267	natural killer cell mediated cytotoxicity	4/440	76/18614	0.105419910356822	0.264693731513622	0.194271761697894	RASGRP1/SERPINB9/TUBB4B/IL18	4
GO:0050772	BP	GO:0050772	positive regulation of axonogenesis	4/440	76/18614	0.105419910356822	0.264693731513622	0.194271761697894	SLIT2/CXCL12/ROBO1/LPAR3	4
GO:0050810	BP	GO:0050810	regulation of steroid biosynthetic process	4/440	76/18614	0.105419910356822	0.264693731513622	0.194271761697894	BMP6/NR0B1/PDE8B/BMP5	4
GO:1901890	BP	GO:1901890	positive regulation of cell junction assembly	5/440	106/18614	0.106588086227515	0.267225471374569	0.196129930231522	SFRP1/EPHA2/THBS2/EPHB2/CLDN1	5
GO:0003158	BP	GO:0003158	endothelium development	6/440	137/18614	0.106605906133472	0.267225471374569	0.196129930231522	BMP6/MSN/EDNRB/MET/STC1/CLDN1	6
GO:0007498	BP	GO:0007498	mesoderm development	6/440	137/18614	0.106605906133472	0.267225471374569	0.196129930231522	EPHA2/BMX/GJA1/DKK1/ITGA2/INHBA	6
GO:0006909	BP	GO:0006909	phagocytosis	9/440	236/18614	0.108515611405386	0.270483876947087	0.198521434508104	PTPRC/MST1R/TGM2/SYT11/PTX3/MET/ITGA2/ANXA3/ANXA1	9
GO:0010043	BP	GO:0010043	response to zinc ion	3/440	49/18614	0.109205628814939	0.270483876947087	0.198521434508104	GLRA1/ABCC8/PAM	3
GO:0046580	BP	GO:0046580	negative regulation of Ras protein signal transduction	3/440	49/18614	0.109205628814939	0.270483876947087	0.198521434508104	EPHB2/MET/TGFB2	3
GO:0061028	BP	GO:0061028	establishment of endothelial barrier	3/440	49/18614	0.109205628814939	0.270483876947087	0.198521434508104	MSN/EDNRB/CLDN1	3
GO:1904752	BP	GO:1904752	regulation of vascular associated smooth muscle cell migration	3/440	49/18614	0.109205628814939	0.270483876947087	0.198521434508104	FGF9/DOCK5/ADAMTS1	3
GO:0003407	BP	GO:0003407	neural retina development	4/440	77/18614	0.109244079124449	0.270483876947087	0.198521434508104	SLC1A1/GPM6A/NEUROD1/TGFB2	4
GO:0006809	BP	GO:0006809	nitric oxide biosynthetic process	4/440	77/18614	0.109244079124449	0.270483876947087	0.198521434508104	ARG2/PTGS2/PTX3/EDN1	4
GO:0021536	BP	GO:0021536	diencephalon development	4/440	77/18614	0.109244079124449	0.270483876947087	0.198521434508104	PCSK1/FGF2/NR0B1/ISL1	4
GO:0032729	BP	GO:0032729	positive regulation of type II interferon production	4/440	77/18614	0.109244079124449	0.270483876947087	0.198521434508104	RASGRP1/IL1R1/ISL1/IL18	4
GO:0043297	BP	GO:0043297	apical junction assembly	4/440	77/18614	0.109244079124449	0.270483876947087	0.198521434508104	EPHA2/CLDN18/GRHL2/CLDN1	4
GO:1901568	BP	GO:1901568	fatty acid derivative metabolic process	4/440	77/18614	0.109244079124449	0.270483876947087	0.198521434508104	ACSL5/GGT5/PAM/DPEP1	4
GO:0002053	BP	GO:0002053	positive regulation of mesenchymal cell proliferation	2/440	24/18614	0.109464441335412	0.270483876947087	0.198521434508104	FGF9/MYC	2
GO:0002922	BP	GO:0002922	positive regulation of humoral immune response	2/440	24/18614	0.109464441335412	0.270483876947087	0.198521434508104	PTPRC/PGC	2
GO:0003323	BP	GO:0003323	type B pancreatic cell development	2/440	24/18614	0.109464441335412	0.270483876947087	0.198521434508104	BMP6/BMP5	2
GO:0007190	BP	GO:0007190	activation of adenylate cyclase activity	2/440	24/18614	0.109464441335412	0.270483876947087	0.198521434508104	GLP1R/ADCYAP1	2
GO:0031338	BP	GO:0031338	regulation of vesicle fusion	2/440	24/18614	0.109464441335412	0.270483876947087	0.198521434508104	STXBP1/ANXA1	2
GO:0042430	BP	GO:0042430	indole-containing compound metabolic process	2/440	24/18614	0.109464441335412	0.270483876947087	0.198521434508104	KYNU/IDO1	2
GO:0044030	BP	GO:0044030	regulation of DNA methylation	2/440	24/18614	0.109464441335412	0.270483876947087	0.198521434508104	MYC/GRHL2	2
GO:0045932	BP	GO:0045932	negative regulation of muscle contraction	2/440	24/18614	0.109464441335412	0.270483876947087	0.198521434508104	PTGS2/DOCK5	2
GO:0048011	BP	GO:0048011	neurotrophin TRK receptor signaling pathway	2/440	24/18614	0.109464441335412	0.270483876947087	0.198521434508104	DDIT4/DOK5	2
GO:0072576	BP	GO:0072576	liver morphogenesis	2/440	24/18614	0.109464441335412	0.270483876947087	0.198521434508104	TGFA/IL6	2
GO:0090335	BP	GO:0090335	regulation of brown fat cell differentiation	2/440	24/18614	0.109464441335412	0.270483876947087	0.198521434508104	INS/PTGS2	2
GO:0098743	BP	GO:0098743	cell aggregation	2/440	24/18614	0.109464441335412	0.270483876947087	0.198521434508104	BMPR1B/MGP	2
GO:0120255	BP	GO:0120255	olefinic compound biosynthetic process	2/440	24/18614	0.109464441335412	0.270483876947087	0.198521434508104	BMP6/BMP5	2
GO:1903902	BP	GO:1903902	positive regulation of viral life cycle	2/440	24/18614	0.109464441335412	0.270483876947087	0.198521434508104	TMPRSS4/CD74	2
GO:2001026	BP	GO:2001026	regulation of endothelial cell chemotaxis	2/440	24/18614	0.109464441335412	0.270483876947087	0.198521434508104	FGF2/MET	2
GO:0046822	BP	GO:0046822	regulation of nucleocytoplasmic transport	5/440	107/18614	0.109778626945461	0.271111748646919	0.198982260461741	APOD/FERMT1/PTGS2/SFN/IFI27	5
GO:0051091	BP	GO:0051091	positive regulation of DNA-binding transcription factor activity	10/440	271/18614	0.110538239652333	0.272829927990671	0.200243316876318	CD200/IL6/INS/BEX1/NEUROD1/RELN/PLA2G1B/EDN1/ANXA3/IL18	10
GO:0051403	BP	GO:0051403	stress-activated MAPK cascade	9/440	237/18614	0.110595287742672	0.272829927990671	0.200243316876318	RASGRP1/SFRP1/HGF/CASR/MYC/CCL21/SEMA3A/CRYAB/TGFB2	9
GO:1902905	BP	GO:1902905	positive regulation of supramolecular fiber organization	7/440	171/18614	0.11163808852652	0.275251942858828	0.20202095283545	PPM1E/PFN2/SFRP1/CCL21/TGFB3/MET/EDN1	7
GO:0001909	BP	GO:0001909	leukocyte mediated cytotoxicity	6/440	139/18614	0.112173753243928	0.276421613673731	0.202879431835003	RASGRP1/IL7R/SERPINB9/PTPRC/TUBB4B/IL18	6
GO:0032868	BP	GO:0032868	response to insulin	10/440	272/18614	0.112493518178322	0.277058271845299	0.203346706612848	HADH/ABCC8/SORL1/PCK1/KAT2B/INS/PLA2G1B/RARRES2/COL1A1/CELA2A	10
GO:0050863	BP	GO:0050863	regulation of T cell activation	13/440	377/18614	0.113034404882352	0.277866715272429	0.20394006304756	RASGRP1/ARG2/IL7R/PTPRC/PCK1/CD86/IL6/CCL21/IDO1/IL4R/CD74/ANXA1/IL18	13
GO:0002534	BP	GO:0002534	cytokine production involved in inflammatory response	4/440	78/18614	0.113129688819914	0.277866715272429	0.20394006304756	IL1R2/APOD/IL6/EPHB2	4
GO:0035418	BP	GO:0035418	protein localization to synapse	4/440	78/18614	0.113129688819914	0.277866715272429	0.20394006304756	NSG1/KIF5C/PCLO/RELN	4
GO:0070373	BP	GO:0070373	negative regulation of ERK1 and ERK2 cascade	4/440	78/18614	0.113129688819914	0.277866715272429	0.20394006304756	FBLN1/PTPRC/EPHB2/GBP1	4
GO:1900015	BP	GO:1900015	regulation of cytokine production involved in inflammatory response	4/440	78/18614	0.113129688819914	0.277866715272429	0.20394006304756	IL1R2/APOD/IL6/EPHB2	4
GO:0071453	BP	GO:0071453	cellular response to oxygen levels	7/440	172/18614	0.114163032121054	0.279399727769043	0.205065216396372	SFRP1/PPARD/CASR/MYC/PTGS2/EDN1/STC1	7
GO:0002066	BP	GO:0002066	columnar/cuboidal epithelial cell development	3/440	50/18614	0.114249223788538	0.279399727769043	0.205065216396372	BMP6/BMP5/KLF5	3
GO:0042304	BP	GO:0042304	regulation of fatty acid biosynthetic process	3/440	50/18614	0.114249223788538	0.279399727769043	0.205065216396372	CD74/PTGS2/ANXA1	3
GO:0045581	BP	GO:0045581	negative regulation of T cell differentiation	3/440	50/18614	0.114249223788538	0.279399727769043	0.205065216396372	IL4R/CD74/ANXA1	3
GO:0045776	BP	GO:0045776	negative regulation of blood pressure	3/440	50/18614	0.114249223788538	0.279399727769043	0.205065216396372	GLP1R/BDKRB1/ABAT	3
GO:0046365	BP	GO:0046365	monosaccharide catabolic process	3/440	50/18614	0.114249223788538	0.279399727769043	0.205065216396372	PFKFB2/ENO2/FUT2	3
GO:0048546	BP	GO:0048546	digestive tract morphogenesis	3/440	50/18614	0.114249223788538	0.279399727769043	0.205065216396372	PDGFRA/SFRP1/AGR2	3
GO:1903432	BP	GO:1903432	regulation of TORC1 signaling	3/440	50/18614	0.114249223788538	0.279399727769043	0.205065216396372	RRAGD/SESN1/DEPTOR	3
GO:0008203	BP	GO:0008203	cholesterol metabolic process	6/440	140/18614	0.115012235522588	0.281113329728016	0.206322913242894	CH25H/PPARD/EPHX2/ACLY/VLDLR/APOL1	6
GO:0007218	BP	GO:0007218	neuropeptide signaling pathway	5/440	109/18614	0.116297186312805	0.281727869179367	0.206773954002961	GLRA1/SORL1/CPE/TAC1/ADCYAP1	5
GO:0120034	BP	GO:0120034	positive regulation of plasma membrane bounded cell projection assembly	5/440	109/18614	0.116297186312805	0.281727869179367	0.206773954002961	PLEK2/CCL21/GPM6A/TGFB3/PLCE1	5
GO:1904035	BP	GO:1904035	regulation of epithelial cell apoptotic process	5/440	109/18614	0.116297186312805	0.281727869179367	0.206773954002961	SFRP4/IL6/NEUROD1/SCG2/PLA2G1B	5
GO:0051701	BP	GO:0051701	biological process involved in interaction with host	8/440	206/18614	0.116385535867553	0.281727869179367	0.206773954002961	CH25H/EPHA2/CD86/TMPRSS4/CD74/PTX3/ITGA2/CLDN1	8
GO:0031214	BP	GO:0031214	biomineral tissue development	7/440	173/18614	0.116717812781935	0.281727869179367	0.206773954002961	GPC3/BMPR1B/BMP6/SRGN/PTGS2/MGP/COL1A1	7
GO:2001242	BP	GO:2001242	regulation of intrinsic apoptotic signaling pathway	7/440	173/18614	0.116717812781935	0.281727869179367	0.206773954002961	PLAUR/MYC/INS/CXCL12/YBX3/CD74/PTGS2	7
GO:0050803	BP	GO:0050803	regulation of synapse structure or activity	9/440	240/18614	0.116967039859624	0.281727869179367	0.206773954002961	THBS2/CTNNA2/EPHB2/NRCAM/INS/SLC17A6/GPM6A/DKK1/RELN	9
GO:0002228	BP	GO:0002228	natural killer cell mediated immunity	4/440	79/18614	0.117075670526185	0.281727869179367	0.206773954002961	RASGRP1/SERPINB9/TUBB4B/IL18	4
GO:0019362	BP	GO:0019362	pyridine nucleotide metabolic process	4/440	79/18614	0.117075670526185	0.281727869179367	0.206773954002961	NMNAT2/KYNU/IDO1/GPD1	4
GO:0045913	BP	GO:0045913	positive regulation of carbohydrate metabolic process	4/440	79/18614	0.117075670526185	0.281727869179367	0.206773954002961	KAT2B/INS/GPD1/HAS2	4
GO:0046496	BP	GO:0046496	nicotinamide nucleotide metabolic process	4/440	79/18614	0.117075670526185	0.281727869179367	0.206773954002961	NMNAT2/KYNU/IDO1/GPD1	4
GO:1903201	BP	GO:1903201	regulation of oxidative stress-induced cell death	4/440	79/18614	0.117075670526185	0.281727869179367	0.206773954002961	HGF/INS/MMP3/MET	4
GO:2000736	BP	GO:2000736	regulation of stem cell differentiation	4/440	79/18614	0.117075670526185	0.281727869179367	0.206773954002961	PDGFRA/FGF2/TACSTD2/TGFB2	4
GO:0001779	BP	GO:0001779	natural killer cell differentiation	2/440	25/18614	0.117199293096115	0.281727869179367	0.206773954002961	RASGRP1/PTPRC	2
GO:0003081	BP	GO:0003081	regulation of systemic arterial blood pressure by renin-angiotensin	2/440	25/18614	0.117199293096115	0.281727869179367	0.206773954002961	ENPEP/EDNRB	2
GO:0006007	BP	GO:0006007	glucose catabolic process	2/440	25/18614	0.117199293096115	0.281727869179367	0.206773954002961	PFKFB2/ENO2	2
GO:0010623	BP	GO:0010623	programmed cell death involved in cell development	2/440	25/18614	0.117199293096115	0.281727869179367	0.206773954002961	FGF2/YBX3	2
GO:0014047	BP	GO:0014047	glutamate secretion	2/440	25/18614	0.117199293096115	0.281727869179367	0.206773954002961	GJA1/STXBP1	2
GO:0034114	BP	GO:0034114	regulation of heterotypic cell-cell adhesion	2/440	25/18614	0.117199293096115	0.281727869179367	0.206773954002961	IL1RN/CEACAM6	2
GO:0042659	BP	GO:0042659	regulation of cell fate specification	2/440	25/18614	0.117199293096115	0.281727869179367	0.206773954002961	FGF2/DKK1	2
GO:0043302	BP	GO:0043302	positive regulation of leukocyte degranulation	2/440	25/18614	0.117199293096115	0.281727869179367	0.206773954002961	IL4R/STXBP1	2
GO:0045662	BP	GO:0045662	negative regulation of myoblast differentiation	2/440	25/18614	0.117199293096115	0.281727869179367	0.206773954002961	PPARD/IL18	2
GO:0046628	BP	GO:0046628	positive regulation of insulin receptor signaling pathway	2/440	25/18614	0.117199293096115	0.281727869179367	0.206773954002961	SORL1/INS	2
GO:0046641	BP	GO:0046641	positive regulation of alpha-beta T cell proliferation	2/440	25/18614	0.117199293096115	0.281727869179367	0.206773954002961	PTPRC/IL18	2
GO:0046835	BP	GO:0046835	carbohydrate phosphorylation	2/440	25/18614	0.117199293096115	0.281727869179367	0.206773954002961	PFKFB2/PFKFB3	2
GO:0051957	BP	GO:0051957	positive regulation of amino acid transport	2/440	25/18614	0.117199293096115	0.281727869179367	0.206773954002961	ABAT/STXBP1	2
GO:0060706	BP	GO:0060706	cell differentiation involved in embryonic placenta development	2/440	25/18614	0.117199293096115	0.281727869179367	0.206773954002961	GRHL2/KRT19	2
GO:0070935	BP	GO:0070935	3'-UTR-mediated mRNA stabilization	2/440	25/18614	0.117199293096115	0.281727869179367	0.206773954002961	ELAVL4/YBX3	2
GO:0086010	BP	GO:0086010	membrane depolarization during action potential	2/440	25/18614	0.117199293096115	0.281727869179367	0.206773954002961	PTPN3/CACNA1D	2
GO:1904996	BP	GO:1904996	positive regulation of leukocyte adhesion to vascular endothelial cell	2/440	25/18614	0.117199293096115	0.281727869179367	0.206773954002961	IL6/CHST4	2
GO:2000209	BP	GO:2000209	regulation of anoikis	2/440	25/18614	0.117199293096115	0.281727869179367	0.206773954002961	CEACAM6/CEACAM5	2
GO:0022411	BP	GO:0022411	cellular component disassembly	16/440	488/18614	0.118359703654609	0.284365805585513	0.208710065409674	ABCC8/DNAJC6/MMP10/IL6/TMOD1/MYC/SH3GL2/LCP1/MMP3/TGFB3/MMP12/DDIT4/DKK1/MMP1/MMP7/FAP	16
GO:0006813	BP	GO:0006813	potassium ion transport	9/440	241/18614	0.119134922159377	0.285598821026766	0.209615036149264	ABCC8/CACNA1D/ATP4A/EDN3/KCNJ6/SLC17A6/DPP6/KCNJ16/KCNMB2	9
GO:0043113	BP	GO:0043113	receptor clustering	3/440	51/18614	0.119379294427411	0.285598821026766	0.209615036149264	CHRDL1/RELN/PIGR	3
GO:0045058	BP	GO:0045058	T cell selection	3/440	51/18614	0.119379294427411	0.285598821026766	0.209615036149264	PTPRC/IL6/CD74	3
GO:0051646	BP	GO:0051646	mitochondrion localization	3/440	51/18614	0.119379294427411	0.285598821026766	0.209615036149264	MARK1/UCHL1/ALB	3
GO:0060612	BP	GO:0060612	adipose tissue development	3/440	51/18614	0.119379294427411	0.285598821026766	0.209615036149264	SORL1/PPARD/CASR	3
GO:0061082	BP	GO:0061082	myeloid leukocyte cytokine production	3/440	51/18614	0.119379294427411	0.285598821026766	0.209615036149264	CD74/TGFB3/TGFB2	3
GO:0061178	BP	GO:0061178	regulation of insulin secretion involved in cellular response to glucose stimulus	3/440	51/18614	0.119379294427411	0.285598821026766	0.209615036149264	SLC2A2/ABCC8/PPARD	3
GO:1904738	BP	GO:1904738	vascular associated smooth muscle cell migration	3/440	51/18614	0.119379294427411	0.285598821026766	0.209615036149264	FGF9/DOCK5/ADAMTS1	3
GO:0031341	BP	GO:0031341	regulation of cell killing	5/440	110/18614	0.119624144507205	0.286032930586386	0.209933650528362	RASGRP1/IL7R/SERPINB9/PTPRC/CFH	5
GO:1904062	BP	GO:1904062	regulation of monoatomic cation transmembrane transport	12/440	346/18614	0.120606104311272	0.288228147591346	0.211544828369348	PTPN3/BDKRB1/ABCC8/CEMIP/CACNA1D/ATP4A/EDN3/TRPC1/DPP6/PLA2G1B/EDN1/PDZK1	12
GO:0001508	BP	GO:0001508	action potential	6/440	142/18614	0.120796816625943	0.288294011605479	0.211593169212121	PTPN3/GLRA1/CACNA1D/NRCAM/GJA1/KCNMB2	6
GO:0002720	BP	GO:0002720	positive regulation of cytokine production involved in immune response	4/440	80/18614	0.121080929076326	0.288294011605479	0.211593169212121	IL1R1/IL6/CD74/IL18	4
GO:0030500	BP	GO:0030500	regulation of bone mineralization	4/440	80/18614	0.121080929076326	0.288294011605479	0.211593169212121	BMPR1B/BMP6/SRGN/MGP	4
GO:0051966	BP	GO:0051966	regulation of synaptic transmission, glutamatergic	4/440	80/18614	0.121080929076326	0.288294011605479	0.211593169212121	STXBP1/PTGS2/DKK1/RELN	4
GO:0070227	BP	GO:0070227	lymphocyte apoptotic process	4/440	80/18614	0.121080929076326	0.288294011605479	0.211593169212121	ARG2/IL7R/IDO1/CD74	4
GO:0090049	BP	GO:0090049	regulation of cell migration involved in sprouting angiogenesis	4/440	80/18614	0.121080929076326	0.288294011605479	0.211593169212121	FGF2/FGFBP1/PTGS2/ANXA1	4
GO:0097061	BP	GO:0097061	dendritic spine organization	4/440	80/18614	0.121080929076326	0.288294011605479	0.211593169212121	DOCK10/EPHB2/INS/RELN	4
GO:1901136	BP	GO:1901136	carbohydrate derivative catabolic process	7/440	175/18614	0.121916113951997	0.290129486366778	0.212940314508651	CEMIP/ABHD10/NT5E/FGF2/PDE8B/GPD1/MMP12	7
GO:0018958	BP	GO:0018958	phenol-containing compound metabolic process	5/440	111/18614	0.122995485348149	0.292543821766395	0.214712314127724	ABAT/DIO2/SLC1A1/TRPC1/TGFB2	5
GO:0010977	BP	GO:0010977	negative regulation of neuron projection development	6/440	143/18614	0.123742279281111	0.293753479288616	0.215600141340516	SLIT2/INPP5F/EPHB2/RAB29/SEMA3A/DKK1	6
GO:0007215	BP	GO:0007215	glutamate receptor signaling pathway	3/440	52/18614	0.124593057025614	0.293753479288616	0.215600141340516	SLC1A1/GRIA2/GRIA4	3
GO:0019933	BP	GO:0019933	cAMP-mediated signaling	3/440	52/18614	0.124593057025614	0.293753479288616	0.215600141340516	GLP1R/ADCYAP1/DEFB1	3
GO:0031103	BP	GO:0031103	axon regeneration	3/440	52/18614	0.124593057025614	0.293753479288616	0.215600141340516	APOD/INPP5F/ISL1	3
GO:1901570	BP	GO:1901570	fatty acid derivative biosynthetic process	3/440	52/18614	0.124593057025614	0.293753479288616	0.215600141340516	ACSL5/GGT5/PAM	3
GO:0098742	BP	GO:0098742	cell-cell adhesion via plasma-membrane adhesion molecules	10/440	278/18614	0.124632605267997	0.293753479288616	0.215600141340516	CLDN18/IL1RN/MPZL2/ROBO1/CDH18/SPARCL1/TGFB2/CLDN1/CEACAM6/CEACAM5	10
GO:0002407	BP	GO:0002407	dendritic cell chemotaxis	2/440	26/18614	0.125066585486133	0.293753479288616	0.215600141340516	GPR183/CCL21	2
GO:0007274	BP	GO:0007274	neuromuscular synaptic transmission	2/440	26/18614	0.125066585486133	0.293753479288616	0.215600141340516	RIMBP2/STXBP1	2
GO:0032816	BP	GO:0032816	positive regulation of natural killer cell activation	2/440	26/18614	0.125066585486133	0.293753479288616	0.215600141340516	RASGRP1/IL18	2
GO:0033622	BP	GO:0033622	integrin activation	2/440	26/18614	0.125066585486133	0.293753479288616	0.215600141340516	FERMT1/CXCL12	2
GO:0035235	BP	GO:0035235	ionotropic glutamate receptor signaling pathway	2/440	26/18614	0.125066585486133	0.293753479288616	0.215600141340516	GRIA2/GRIA4	2
GO:0035994	BP	GO:0035994	response to muscle stretch	2/440	26/18614	0.125066585486133	0.293753479288616	0.215600141340516	EDN1/NFKBIA	2
GO:0042178	BP	GO:0042178	xenobiotic catabolic process	2/440	26/18614	0.125066585486133	0.293753479288616	0.215600141340516	CYP3A5/CYP1A1	2
GO:0044346	BP	GO:0044346	fibroblast apoptotic process	2/440	26/18614	0.125066585486133	0.293753479288616	0.215600141340516	SFRP1/MYC	2
GO:0046426	BP	GO:0046426	negative regulation of receptor signaling pathway via JAK-STAT	2/440	26/18614	0.125066585486133	0.293753479288616	0.215600141340516	INPP5F/NEUROD1	2
GO:0050857	BP	GO:0050857	positive regulation of antigen receptor-mediated signaling pathway	2/440	26/18614	0.125066585486133	0.293753479288616	0.215600141340516	PTPRC/RAB29	2
GO:0050995	BP	GO:0050995	negative regulation of lipid catabolic process	2/440	26/18614	0.125066585486133	0.293753479288616	0.215600141340516	SORL1/INS	2
GO:0051238	BP	GO:0051238	sequestering of metal ion	2/440	26/18614	0.125066585486133	0.293753479288616	0.215600141340516	ANXA1/LCN2	2
GO:0060561	BP	GO:0060561	apoptotic process involved in morphogenesis	2/440	26/18614	0.125066585486133	0.293753479288616	0.215600141340516	CRYAB/TGFB2	2
GO:0070102	BP	GO:0070102	interleukin-6-mediated signaling pathway	2/440	26/18614	0.125066585486133	0.293753479288616	0.215600141340516	IL6/ST18	2
GO:0099637	BP	GO:0099637	neurotransmitter receptor transport	2/440	26/18614	0.125066585486133	0.293753479288616	0.215600141340516	NSG1/SLC1A1	2
GO:1903020	BP	GO:1903020	positive regulation of glycoprotein metabolic process	2/440	26/18614	0.125066585486133	0.293753479288616	0.215600141340516	CCL21/IL33	2
GO:1903901	BP	GO:1903901	negative regulation of viral life cycle	2/440	26/18614	0.125066585486133	0.293753479288616	0.215600141340516	CH25H/PTX3	2
GO:1904262	BP	GO:1904262	negative regulation of TORC1 signaling	2/440	26/18614	0.125066585486133	0.293753479288616	0.215600141340516	SESN1/DEPTOR	2
GO:0062197	BP	GO:0062197	cellular response to chemical stress	12/440	349/18614	0.126117139016031	0.296066873694241	0.217298055394289	PDGFRA/HGF/IL6/DHRS2/INS/SLC1A1/YBX3/MMP3/PTGS2/MET/EDN1/ANXA1	12
GO:0031098	BP	GO:0031098	stress-activated protein kinase signaling cascade	9/440	245/18614	0.128023788097773	0.300230421983967	0.220353888475541	RASGRP1/SFRP1/HGF/CASR/MYC/CCL21/SEMA3A/CRYAB/TGFB2	9
GO:0070085	BP	GO:0070085	glycosylation	9/440	245/18614	0.128023788097773	0.300230421983967	0.220353888475541	MGAT4A/MAN1C1/ST6GALNAC5/B3GNT3/TUSC3/GFPT2/FUT2/B3GALT2/CHST4	9
GO:0009063	BP	GO:0009063	amino acid catabolic process	5/440	113/18614	0.129869005252649	0.303812009386748	0.222982591809142	ARG2/KYNU/ABAT/IDO1/GAD2	5
GO:0032414	BP	GO:0032414	positive regulation of ion transmembrane transporter activity	5/440	113/18614	0.129869005252649	0.303812009386748	0.222982591809142	ABCC8/EPHB2/RELN/EDN1/PDZK1	5
GO:0010874	BP	GO:0010874	regulation of cholesterol efflux	3/440	53/18614	0.129887714119467	0.303812009386748	0.222982591809142	ABCA8/PLTP/NFKBIA	3
GO:0045744	BP	GO:0045744	negative regulation of G protein-coupled receptor signaling pathway	3/440	53/18614	0.129887714119467	0.303812009386748	0.222982591809142	RPH3AL/GPRASP1/MET	3
GO:0060071	BP	GO:0060071	Wnt signaling pathway, planar cell polarity pathway	3/440	53/18614	0.129887714119467	0.303812009386748	0.222982591809142	GPC3/SFRP1/DKK1	3
GO:0002377	BP	GO:0002377	immunoglobulin production	8/440	212/18614	0.130836283203449	0.305872181250759	0.224494653372267	RBP4/PTPRC/CD86/IL6/EPHB2/IL4R/IL33/IL13RA2	8
GO:0043534	BP	GO:0043534	blood vessel endothelial cell migration	7/440	179/18614	0.132661815633839	0.307555146636117	0.225729864529028	SLIT2/EPHA2/FGF2/FGFBP1/PTGS2/ROBO1/ANXA1	7
GO:0001964	BP	GO:0001964	startle response	2/440	27/18614	0.133055772658178	0.307555146636117	0.225729864529028	GLRA1/CTNNA2	2
GO:0002710	BP	GO:0002710	negative regulation of T cell mediated immunity	2/440	27/18614	0.133055772658178	0.307555146636117	0.225729864529028	IL7R/PTPRC	2
GO:0007205	BP	GO:0007205	protein kinase C-activating G protein-coupled receptor signaling pathway	2/440	27/18614	0.133055772658178	0.307555146636117	0.225729864529028	BDKRB1/EDN1	2
GO:0009065	BP	GO:0009065	glutamine family amino acid catabolic process	2/440	27/18614	0.133055772658178	0.307555146636117	0.225729864529028	ARG2/GAD2	2
GO:0010818	BP	GO:0010818	T cell chemotaxis	2/440	27/18614	0.133055772658178	0.307555146636117	0.225729864529028	GPR183/CCL21	2
GO:0016188	BP	GO:0016188	synaptic vesicle maturation	2/440	27/18614	0.133055772658178	0.307555146636117	0.225729864529028	STXBP1/SYP	2
GO:0019228	BP	GO:0019228	neuronal action potential	2/440	27/18614	0.133055772658178	0.307555146636117	0.225729864529028	GLRA1/KCNMB2	2
GO:0032740	BP	GO:0032740	positive regulation of interleukin-17 production	2/440	27/18614	0.133055772658178	0.307555146636117	0.225729864529028	IL6/IL18	2
GO:0032753	BP	GO:0032753	positive regulation of interleukin-4 production	2/440	27/18614	0.133055772658178	0.307555146636117	0.225729864529028	CD86/IL33	2
GO:0033081	BP	GO:0033081	regulation of T cell differentiation in thymus	2/440	27/18614	0.133055772658178	0.307555146636117	0.225729864529028	RASGRP1/IL7R	2
GO:0035929	BP	GO:0035929	steroid hormone secretion	2/440	27/18614	0.133055772658178	0.307555146636117	0.225729864529028	BMP6/INHBA	2
GO:0036010	BP	GO:0036010	protein localization to endosome	2/440	27/18614	0.133055772658178	0.307555146636117	0.225729864529028	SORL1/MSN	2
GO:0036296	BP	GO:0036296	response to increased oxygen levels	2/440	27/18614	0.133055772658178	0.307555146636117	0.225729864529028	CYP1A1/COL1A1	2
GO:0042832	BP	GO:0042832	defense response to protozoan	2/440	27/18614	0.133055772658178	0.307555146636117	0.225729864529028	IL4R/GBP2	2
GO:0045815	BP	GO:0045815	transcription initiation-coupled chromatin remodeling	2/440	27/18614	0.133055772658178	0.307555146636117	0.225729864529028	FAM47E/KAT2B	2
GO:0046639	BP	GO:0046639	negative regulation of alpha-beta T cell differentiation	2/440	27/18614	0.133055772658178	0.307555146636117	0.225729864529028	IL4R/ANXA1	2
GO:0048499	BP	GO:0048499	synaptic vesicle membrane organization	2/440	27/18614	0.133055772658178	0.307555146636117	0.225729864529028	STXBP1/SYP	2
GO:0060669	BP	GO:0060669	embryonic placenta morphogenesis	2/440	27/18614	0.133055772658178	0.307555146636117	0.225729864529028	BMP5/GRHL2	2
GO:0062149	BP	GO:0062149	detection of stimulus involved in sensory perception of pain	2/440	27/18614	0.133055772658178	0.307555146636117	0.225729864529028	CXCL12/ITGA2	2
GO:0090200	BP	GO:0090200	positive regulation of release of cytochrome c from mitochondria	2/440	27/18614	0.133055772658178	0.307555146636117	0.225729864529028	PLAUR/MLLT11	2
GO:2000108	BP	GO:2000108	positive regulation of leukocyte apoptotic process	2/440	27/18614	0.133055772658178	0.307555146636117	0.225729864529028	IDO1/ANXA1	2
GO:0046209	BP	GO:0046209	nitric oxide metabolic process	4/440	83/18614	0.133441054178644	0.308130008420697	0.22615178389593	ARG2/PTGS2/PTX3/EDN1	4
GO:0051851	BP	GO:0051851	modulation by host of symbiont process	4/440	83/18614	0.133441054178644	0.308130008420697	0.22615178389593	FBXL2/RAB29/PTX3/IFI27	4
GO:0030857	BP	GO:0030857	negative regulation of epithelial cell differentiation	3/440	54/18614	0.135260458947023	0.311693151567399	0.228766950081896	FST/CCND1/GRHL2	3
GO:0032330	BP	GO:0032330	regulation of chondrocyte differentiation	3/440	54/18614	0.135260458947023	0.311693151567399	0.228766950081896	BMPR1B/BMP6/EFEMP1	3
GO:0043550	BP	GO:0043550	regulation of lipid kinase activity	3/440	54/18614	0.135260458947023	0.311693151567399	0.228766950081896	PDGFRA/FGF2/CCL21	3
GO:0097479	BP	GO:0097479	synaptic vesicle localization	3/440	54/18614	0.135260458947023	0.311693151567399	0.228766950081896	KIF5C/SNAP91/PCLO	3
GO:0045787	BP	GO:0045787	positive regulation of cell cycle	12/440	354/18614	0.135610833101407	0.312341030604159	0.229242460405161	TGFA/EREG/KAT2B/EDN3/INS/CCND1/MEIS2/EDN1/ADAMTS1/TGFB2/ANXA1/CYP1A1	12
GO:0030100	BP	GO:0030100	regulation of endocytosis	8/440	214/18614	0.135849877185993	0.312731962175102	0.22952938433251	SFRP4/GPC3/DNAJC6/SNAP91/CCL21/SYT11/DKK1/ITGA2	8
GO:0002831	BP	GO:0002831	regulation of response to biotic stimulus	15/440	463/18614	0.13653739320569	0.314154369272857	0.230573358933466	RASGRP1/ARG2/SERPINB9/PGC/BMP6/EREG/A2M/INS/SYT11/S100A14/SUSD4/CFH/MMP12/SERPING1/NFKBIA	15
GO:0021761	BP	GO:0021761	limbic system development	5/440	115/18614	0.136912968721335	0.314697562338596	0.230972035068407	BTG2/NR0B1/NEUROD1/RELN/ANXA3	5
GO:0048259	BP	GO:0048259	regulation of receptor-mediated endocytosis	5/440	115/18614	0.136912968721335	0.314697562338596	0.230972035068407	SFRP4/DNAJC6/SNAP91/CCL21/DKK1	5
GO:2001057	BP	GO:2001057	reactive nitrogen species metabolic process	4/440	84/18614	0.137671999511691	0.316281090527876	0.232134264371197	ARG2/PTGS2/PTX3/EDN1	4
GO:0019058	BP	GO:0019058	viral life cycle	11/440	320/18614	0.138895380000222	0.318929238962341	0.23407787088828	CH25H/EPHA2/CD86/FBXL2/TMPRSS4/CD74/PTX3/ITGA2/IFI27/SLPI/CLDN1	11
GO:0060078	BP	GO:0060078	regulation of postsynaptic membrane potential	6/440	148/18614	0.138987570174945	0.318978594419812	0.234114095288524	GLRA1/GABRA2/ABAT/RELN/GABRG2/GABRP	6
GO:0072659	BP	GO:0072659	protein localization to plasma membrane	10/440	285/18614	0.139662229404602	0.319407809195773	0.2344291171449	NSG1/EPHA2/SORL1/EPHB2/INS/STXBP1/DPP6/GBP1/AGR2/PDZK1	10
GO:0032006	BP	GO:0032006	regulation of TOR signaling	5/440	116/18614	0.140497308043521	0.319407809195773	0.2344291171449	RRAGD/SESN1/DEPTOR/DDIT4/RELN	5
GO:0002043	BP	GO:0002043	blood vessel endothelial cell proliferation involved in sprouting angiogenesis	3/440	55/18614	0.140708479652768	0.319407809195773	0.2344291171449	EPHA2/FGF2/FGFBP1	3
GO:0006584	BP	GO:0006584	catecholamine metabolic process	3/440	55/18614	0.140708479652768	0.319407809195773	0.2344291171449	ABAT/SLC1A1/TGFB2	3
GO:0009712	BP	GO:0009712	catechol-containing compound metabolic process	3/440	55/18614	0.140708479652768	0.319407809195773	0.2344291171449	ABAT/SLC1A1/TGFB2	3
GO:0031529	BP	GO:0031529	ruffle organization	3/440	55/18614	0.140708479652768	0.319407809195773	0.2344291171449	PFN2/TACSTD2/CCL21	3
GO:0050805	BP	GO:0050805	negative regulation of synaptic transmission	3/440	55/18614	0.140708479652768	0.319407809195773	0.2344291171449	STXBP1/PTGS2/BCHE	3
GO:1902991	BP	GO:1902991	regulation of amyloid precursor protein catabolic process	3/440	55/18614	0.140708479652768	0.319407809195773	0.2344291171449	SPON1/SORL1/RTN1	3
GO:1903202	BP	GO:1903202	negative regulation of oxidative stress-induced cell death	3/440	55/18614	0.140708479652768	0.319407809195773	0.2344291171449	HGF/INS/MET	3
GO:0002227	BP	GO:0002227	innate immune response in mucosa	2/440	28/18614	0.141156731280224	0.319407809195773	0.2344291171449	PLA2G1B/DEFB1	2
GO:0003401	BP	GO:0003401	axis elongation	2/440	28/18614	0.141156731280224	0.319407809195773	0.2344291171449	SFRP1/AREG	2
GO:0006027	BP	GO:0006027	glycosaminoglycan catabolic process	2/440	28/18614	0.141156731280224	0.319407809195773	0.2344291171449	CEMIP/FGF2	2
GO:0007214	BP	GO:0007214	gamma-aminobutyric acid signaling pathway	2/440	28/18614	0.141156731280224	0.319407809195773	0.2344291171449	GABRA2/GABRG2	2
GO:0014072	BP	GO:0014072	response to isoquinoline alkaloid	2/440	28/18614	0.141156731280224	0.319407809195773	0.2344291171449	PCSK1/SLC1A1	2
GO:0030194	BP	GO:0030194	positive regulation of blood coagulation	2/440	28/18614	0.141156731280224	0.319407809195773	0.2344291171449	PLAU/PLAT	2
GO:0030325	BP	GO:0030325	adrenal gland development	2/440	28/18614	0.141156731280224	0.319407809195773	0.2344291171449	PDGFRA/NR0B1	2
GO:0032703	BP	GO:0032703	negative regulation of interleukin-2 production	2/440	28/18614	0.141156731280224	0.319407809195773	0.2344291171449	PTPRC/GBP1	2
GO:0042059	BP	GO:0042059	negative regulation of epidermal growth factor receptor signaling pathway	2/440	28/18614	0.141156731280224	0.319407809195773	0.2344291171449	PTPN3/GPRC5A	2
GO:0043278	BP	GO:0043278	response to morphine	2/440	28/18614	0.141156731280224	0.319407809195773	0.2344291171449	PCSK1/SLC1A1	2
GO:0060479	BP	GO:0060479	lung cell differentiation	2/440	28/18614	0.141156731280224	0.319407809195773	0.2344291171449	GRHL2/AGR2	2
GO:0060487	BP	GO:0060487	lung epithelial cell differentiation	2/440	28/18614	0.141156731280224	0.319407809195773	0.2344291171449	GRHL2/AGR2	2
GO:0090314	BP	GO:0090314	positive regulation of protein targeting to membrane	2/440	28/18614	0.141156731280224	0.319407809195773	0.2344291171449	CEMIP/PDZK1	2
GO:1900048	BP	GO:1900048	positive regulation of hemostasis	2/440	28/18614	0.141156731280224	0.319407809195773	0.2344291171449	PLAU/PLAT	2
GO:1900078	BP	GO:1900078	positive regulation of cellular response to insulin stimulus	2/440	28/18614	0.141156731280224	0.319407809195773	0.2344291171449	SORL1/INS	2
GO:1900746	BP	GO:1900746	regulation of vascular endothelial growth factor signaling pathway	2/440	28/18614	0.141156731280224	0.319407809195773	0.2344291171449	DCN/ROBO1	2
GO:1902883	BP	GO:1902883	negative regulation of response to oxidative stress	2/440	28/18614	0.141156731280224	0.319407809195773	0.2344291171449	HGF/MET	2
GO:1903019	BP	GO:1903019	negative regulation of glycoprotein metabolic process	2/440	28/18614	0.141156731280224	0.319407809195773	0.2344291171449	HBEGF/PTX3	2
GO:1903779	BP	GO:1903779	regulation of cardiac conduction	2/440	28/18614	0.141156731280224	0.319407809195773	0.2344291171449	ATP2A3/TRPC1	2
GO:0055013	BP	GO:0055013	cardiac muscle cell development	4/440	85/18614	0.141956407770515	0.320895446823929	0.235520967643729	PDGFRA/NEBL/EDN1/ISL1	4
GO:0072524	BP	GO:0072524	pyridine-containing compound metabolic process	4/440	85/18614	0.141956407770515	0.320895446823929	0.235520967643729	NMNAT2/KYNU/IDO1/GPD1	4
GO:0042129	BP	GO:0042129	regulation of T cell proliferation	7/440	183/18614	0.143860663875973	0.325037213524481	0.238560814144275	ARG2/PTPRC/CD86/IL6/IDO1/ANXA1/IL18	7
GO:0050768	BP	GO:0050768	negative regulation of neurogenesis	6/440	150/18614	0.14532049574314	0.328007041917483	0.240740517420773	ABCC8/SORL1/BTG2/IL6/EPHB2/SEMA3A	6
GO:1902652	BP	GO:1902652	secondary alcohol metabolic process	6/440	150/18614	0.14532049574314	0.328007041917483	0.240740517420773	CH25H/PPARD/EPHX2/ACLY/VLDLR/APOL1	6
[truncated: 3,613 more rows]
