# Supplementary material for: Identification of mitochondria-related feature genes for predicting type 2 diabetes mellitus using machine learning methods
Source: Front Endocrinol (Lausanne). 2025 Mar 27;16:1501159. doi: 10.3389/fendo.2025.1501159 (PMC11983445; doi:10.3389/fendo.2025.1501159)
Supplement: Supplementary file 6 [file DataSheet3.csv]

	ID	Description	GeneRatio	BgRatio	pvalue	p.adjust	qvalue	geneID	Count
hsa04060	hsa04060	Cytokine-cytokine receptor interaction - Homo sapiens (human)	27/251	297/8659	1.15979843644084e-07	2.00633464343966e-05	1.63504351248054e-05	IL1R2/IL1R1/CCL22/IL7R/IL1RL1/BMPR1B/BMP6/IL6/TNFRSF10B/IL22RA1/TNFRSF12A/CCL21/TNFRSF10D/BMP5/IL4R/IL1RN/CXCL12/IL11/CXCL5/IL33/TGFB3/OSMR/IL24/INHBA/TGFB2/IL13RA2/IL18	27
hsa04151	hsa04151	PI3K-Akt signaling pathway - Homo sapiens (human)	30/251	359/8659	1.43823271931158e-07	2.00633464343966e-05	1.63504351248054e-05	PDGFRA/TGFA/IL7R/EPHA2/THBS2/PCK1/LAMC2/HGF/IL6/EREG/FGF2/FGF9/MYC/INS/CCND1/IL4R/G6PC2/PGF/ITGA6/AREG/LPAR3/DDIT4/FGF7/RELN/MET/OSMR/LAMB3/ITGA2/THBS4/COL1A1	30
hsa04610	hsa04610	Complement and coagulation cascades - Homo sapiens (human)	11/251	86/8659	3.48886064287031e-05	0.00324464039786939	0.00264418911880698	BDKRB1/PLAUR/PLAU/A2M/C1R/F5/C1S/CFH/PLAT/C7/SERPING1	11
hsa05144	hsa05144	Malaria - Homo sapiens (human)	8/251	50/8659	8.33773379837078e-05	0.00581556932436362	0.00473934342223181	THBS2/HGF/IL6/TGFB3/MET/TGFB2/THBS4/IL18	8
hsa04010	hsa04010	MAPK signaling pathway - Homo sapiens (human)	21/251	301/8659	0.000168124454928259	0.00673005666772618	0.00548459626571913	RASGRP1/IL1R1/PDGFRA/TGFA/EPHA2/CACNA1D/HGF/EREG/DUSP5/FGF2/FGF9/MYC/INS/PGF/CACNA2D2/TGFB3/AREG/FGF7/MET/RASGRP3/TGFB2	21
hsa04972	hsa04972	Pancreatic secretion - Homo sapiens (human)	11/251	102/8659	0.00016885446836589	0.00673005666772618	0.00548459626571913	ATP2A3/PLCB4/TRPC1/CELA3A/CELA3B/PNLIPRP1/PLA2G1B/CEL/CTRB2/CTRL/CELA2A	11
hsa05146	hsa05146	Amoebiasis - Homo sapiens (human)	11/251	102/8659	0.00016885446836589	0.00673005666772618	0.00548459626571913	ARG2/IL1R2/IL1R1/SERPINB9/PLCB4/LAMC2/IL6/TGFB3/LAMB3/TGFB2/COL1A1	11
hsa04350	hsa04350	TGF-beta signaling pathway - Homo sapiens (human)	11/251	108/8659	0.000280606471704712	0.00978615070070185	0.0079751313010813	FST/BMPR1B/BMP6/SMAD9/MYC/BMP5/DCN/LTBP1/TGFB3/INHBA/TGFB2	11
hsa05323	hsa05323	Rheumatoid arthritis - Homo sapiens (human)	10/251	93/8659	0.000341377428137613	0.010582700272266	0.00862427186873969	CD86/IL6/CXCL12/IL11/CXCL5/MMP3/TGFB3/MMP1/TGFB2/IL18	10
hsa04061	hsa04061	Viral protein interaction with cytokine and cytokine receptor - Homo sapiens (human)	10/251	100/8659	0.00061263924980372	0.0170926350695238	0.0139294818902741	CCL22/IL6/TNFRSF10B/IL22RA1/CCL21/TNFRSF10D/CXCL12/CXCL5/IL24/IL18	10
hsa04911	hsa04911	Insulin secretion - Homo sapiens (human)	9/251	86/8659	0.000821530213146929	0.0201178271564665	0.016394833675898	SLC2A2/GLP1R/ABCC8/CACNA1D/PLCB4/INS/PCLO/ADCYAP1/KCNMB2	9
hsa05205	hsa05205	Proteoglycans in cancer - Homo sapiens (human)	15/251	205/8659	0.000889957704174229	0.0201178271564665	0.016394833675898	GPC3/PLAUR/HGF/PLAU/FGF2/MYC/CCND1/DCN/HBEGF/MSN/MET/ITGA2/TGFB2/PLCE1/COL1A1	15
hsa05033	hsa05033	Nicotine addiction - Homo sapiens (human)	6/251	40/8659	0.000937389795821018	0.0201178271564665	0.016394833675898	GABRA2/SLC17A6/GRIA2/GRIA4/GABRG2/GABRP	6
hsa04015	hsa04015	Rap1 signaling pathway - Homo sapiens (human)	15/251	210/8659	0.00113759895416012	0.0217776797776664	0.0177475149291678	PDGFRA/PFN2/EPHA2/PLCB4/HGF/GNAO1/FGF2/FGF9/INS/PGF/LPAR3/FGF7/MET/RASGRP3/PLCE1	15
hsa04723	hsa04723	Retrograde endocannabinoid signaling - Homo sapiens (human)	12/251	148/8659	0.00120065645718868	0.0217776797776664	0.0177475149291678	CACNA1D/GABRA2/PLCB4/GNAO1/MGLL/KCNJ6/SLC17A6/PTGS2/GRIA2/GRIA4/GABRG2/GABRP	12
hsa05222	hsa05222	Small cell lung cancer - Homo sapiens (human)	9/251	92/8659	0.00133521675548099	0.0217776797776664	0.0177475149291678	LAMC2/MYC/CCND1/ITGA6/PTGS2/LAMB3/ITGA2/RXRG/NFKBIA	9
hsa04940	hsa04940	Type I diabetes mellitus - Homo sapiens (human)	6/251	43/8659	0.00138473560372768	0.0217776797776664	0.0177475149291678	PTPRN/CD86/INS/CPE/GAD2/PTPRN2	6
hsa03320	hsa03320	PPAR signaling pathway - Homo sapiens (human)	8/251	75/8659	0.00140501159855912	0.0217776797776664	0.0177475149291678	PCK1/PPARD/ACSL5/SCD/PLTP/FADS2/MMP1/RXRG	8
hsa05215	hsa05215	Prostate cancer - Homo sapiens (human)	9/251	97/8659	0.0019380176679846	0.0270353464683852	0.0220322008570881	IL1R2/PDGFRA/TGFA/PLAU/INS/CCND1/MMP3/PLAT/NFKBIA	9
hsa05410	hsa05410	Hypertrophic cardiomyopathy - Homo sapiens (human)	9/251	97/8659	0.0019380176679846	0.0270353464683852	0.0220322008570881	ATP2A3/CACNA1D/IL6/CACNA2D2/ITGA6/TGFB3/ITGA2/EDN1/TGFB2	9
hsa04919	hsa04919	Thyroid hormone signaling pathway - Homo sapiens (human)	10/251	121/8659	0.00263587648601846	0.0350195018856738	0.0285388130817036	PFKFB2/ATP2A3/PLCB4/KAT2B/MYC/DIO2/CCND1/RCAN2/RXRG/PLCE1	10
hsa04974	hsa04974	Protein digestion and absorption - Homo sapiens (human)	9/251	103/8659	0.00292927905898973	0.0371485844299152	0.0302738888393197	SLC1A1/SLC7A8/COL14A1/CELA3A/CELA3B/CTRB2/CTRL/COL1A1/CELA2A	9
hsa04014	hsa04014	Ras signaling pathway - Homo sapiens (human)	15/251	236/8659	0.00355683558275809	0.0429697740751384	0.0350178124890771	RASGRP1/PDGFRA/TGFA/EPHA2/PLA1A/HGF/FGF2/FGF9/INS/PGF/FGF7/MET/RASGRP3/PLA2G1B/PLCE1	15
hsa05226	hsa05226	Gastric cancer - Homo sapiens (human)	11/251	149/8659	0.00396272060508075	0.0429697740751384	0.0350178124890771	HGF/CTNNA2/FGF2/FGF9/MYC/CCND1/TGFB3/FGF7/MET/TGFB2/RXRG	11
hsa05143	hsa05143	African trypanosomiasis - Homo sapiens (human)	5/251	37/8659	0.00401461905628287	0.0429697740751384	0.0350178124890771	PLCB4/IL6/IDO1/APOL1/IL18	5
hsa04512	hsa04512	ECM-receptor interaction - Homo sapiens (human)	8/251	89/8659	0.00415836523307791	0.0429697740751384	0.0350178124890771	THBS2/LAMC2/ITGA6/RELN/LAMB3/ITGA2/THBS4/COL1A1	8
hsa04727	hsa04727	GABAergic synapse - Homo sapiens (human)	8/251	89/8659	0.00415836523307791	0.0429697740751384	0.0350178124890771	CACNA1D/GABRA2/GNAO1/ABAT/KCNJ6/GAD2/GABRG2/GABRP	8
hsa05218	hsa05218	Melanoma - Homo sapiens (human)	7/251	72/8659	0.0046836971762617	0.0466696968634648	0.0380330297019747	PDGFRA/HGF/FGF2/FGF9/CCND1/FGF7/MET	7
hsa04724	hsa04724	Glutamatergic synapse - Homo sapiens (human)	9/251	115/8659	0.0060853685741	0.0561119430450453	0.0457278992557246	CACNA1D/PLCB4/GNAO1/SLC1A1/TRPC1/SLC17A6/SLC1A2/GRIA2/GRIA4	9
hsa04510	hsa04510	Focal adhesion - Homo sapiens (human)	13/251	203/8659	0.00608721969108021	0.0561119430450453	0.0457278992557246	PDGFRA/THBS2/LAMC2/HGF/CCND1/PGF/ITGA6/RELN/MET/LAMB3/ITGA2/THBS4/COL1A1	13
hsa04950	hsa04950	Maturity onset diabetes of the young - Homo sapiens (human)	4/251	26/8659	0.00623466033833837	0.0561119430450453	0.0457278992557246	SLC2A2/IAPP/INS/NEUROD1	4
hsa04020	hsa04020	Calcium signaling pathway - Homo sapiens (human)	15/251	253/8659	0.00673493192117344	0.058720187687731	0.0478534636504429	BDKRB1/PDGFRA/TGFA/ATP2A3/CACNA1D/MST1R/PLCB4/HGF/FGF2/FGF9/MCOLN3/EDNRB/FGF7/MET/PLCE1	15
hsa04713	hsa04713	Circadian entrainment - Homo sapiens (human)	8/251	97/8659	0.0069854636563886	0.0590589200040128	0.0481295103598067	CACNA1D/PER3/PLCB4/GNAO1/KCNJ6/GRIA2/ADCYAP1/GRIA4	8
hsa04640	hsa04640	Hematopoietic cell lineage - Homo sapiens (human)	8/251	99/8659	0.00787752775299081	0.0646420659730716	0.0526794425587002	IL1R2/IL1R1/IL7R/IL6/IL4R/IL11/ITGA6/ITGA2	8
hsa00590	hsa00590	Arachidonic acid metabolism - Homo sapiens (human)	6/251	61/8659	0.00818426504825437	0.0647468758724889	0.0527648563986327	PTGES/PTGDS/EPHX2/GGT5/PTGS2/PLA2G1B	6
hsa04933	hsa04933	AGE-RAGE signaling pathway in diabetic complications - Homo sapiens (human)	8/251	100/8659	0.00835443559645018	0.0647468758724889	0.0527648563986327	PLCB4/IL6/CCND1/TGFB3/EDN1/TGFB2/PLCE1/COL1A1	8
hsa04630	hsa04630	JAK-STAT signaling pathway - Homo sapiens (human)	11/251	166/8659	0.00881119200995812	0.0664411505615761	0.0541455895917768	PDGFRA/IL7R/IL6/IL22RA1/MYC/CCND1/IL4R/IL11/OSMR/IL24/IL13RA2	11
hsa05412	hsa05412	Arrhythmogenic right ventricular cardiomyopathy - Homo sapiens (human)	7/251	84/8659	0.010756238729375	0.0789734369867267	0.064358658325346	ATP2A3/CACNA1D/CTNNA2/GJA1/CACNA2D2/ITGA6/ITGA2	7
hsa05210	hsa05210	Colorectal cancer - Homo sapiens (human)	7/251	86/8659	0.0121564331236618	0.0869652523461957	0.0708715129476637	TGFA/EREG/MYC/CCND1/TGFB3/AREG/TGFB2	7
hsa04810	hsa04810	Regulation of actin cytoskeleton - Homo sapiens (human)	13/251	229/8659	0.0157637909111701	0.107656186830605	0.0877333950402217	BDKRB1/PDGFRA/PFN2/FGF2/FGF9/INS/CXCL12/MSN/ITGA6/MYH10/FGF7/C7/ITGA2	13
hsa04390	hsa04390	Hippo signaling pathway - Homo sapiens (human)	10/251	157/8659	0.0158204432260029	0.107656186830605	0.0877333950402217	BMPR1B/WWTR1/BMP6/CTNNA2/MYC/BMP5/CCND1/TGFB3/AREG/TGFB2	10
hsa05223	hsa05223	Non-small cell lung cancer - Homo sapiens (human)	6/251	72/8659	0.0177212126321229	0.117719483913388	0.0959343841738985	TGFA/KIF5C/HGF/CCND1/MET/RXRG	6
hsa04657	hsa04657	IL-17 signaling pathway - Homo sapiens (human)	7/251	94/8659	0.0190858717306537	0.123836237508195	0.100919174879344	IL6/CXCL5/MMP3/PTGS2/MMP1/NFKBIA/LCN2	7
hsa01521	hsa01521	EGFR tyrosine kinase inhibitor resistance - Homo sapiens (human)	6/251	79/8659	0.0267115276707059	0.169375368639249	0.138030860690729	PDGFRA/TGFA/HGF/IL6/FGF2/MET	6
hsa05414	hsa05414	Dilated cardiomyopathy - Homo sapiens (human)	7/251	103/8659	0.0297501347983624	0.182921184363253	0.149069895576165	ATP2A3/CACNA1D/CACNA2D2/ITGA6/TGFB3/ITGA2/TGFB2	7
hsa05219	hsa05219	Bladder cancer - Homo sapiens (human)	4/251	41/8659	0.0301590483179556	0.182921184363253	0.149069895576165	MYC/CCND1/HBEGF/MMP1	4
hsa00380	hsa00380	Tryptophan metabolism - Homo sapiens (human)	4/251	42/8659	0.0326001542186754	0.193520064404478	0.15770735299516	HADH/KYNU/IDO1/CYP1A1	4
hsa04975	hsa04975	Fat digestion and absorption - Homo sapiens (human)	4/251	43/8659	0.0351536824807544	0.204330779419385	0.166517443329889	PNLIPRP1/PLA2G1B/CEL/CLPS	4
hsa04068	hsa04068	FoxO signaling pathway - Homo sapiens (human)	8/251	131/8659	0.036408353215205	0.206943261153492	0.168646460702336	IL7R/PCK1/IL6/INS/CCND1/G6PC2/TGFB3/TGFB2	8
hsa04931	hsa04931	Insulin resistance - Homo sapiens (human)	7/251	108/8659	0.037137915370856	0.206943261153492	0.168646460702336	SLC2A2/PCK1/IL6/INS/G6PC2/GFPT2/NFKBIA	7
hsa04728	hsa04728	Dopaminergic synapse - Homo sapiens (human)	8/251	132/8659	0.0378283380603157	0.206943261153492	0.168646460702336	CACNA1D/KIF5C/PLCB4/GNAO1/KCNJ6/GRIA2/GRIA4/SLC18A2	8
hsa04360	hsa04360	Axon guidance - Homo sapiens (human)	10/251	182/8659	0.0388318143486201	0.208347619293558	0.169790929135667	SLIT2/EPHA2/BMPR1B/EPHB2/SEMA3A/CXCL12/TRPC1/DPYSL2/ROBO1/MET	10
hsa05321	hsa05321	Inflammatory bowel disease - Homo sapiens (human)	5/251	65/8659	0.0397103341814601	0.209041193143913	0.17035615060964	IL6/IL4R/TGFB3/TGFB2/IL18	5
hsa05145	hsa05145	Toxoplasmosis - Homo sapiens (human)	7/251	111/8659	0.0421045137969186	0.213932197092718	0.17434202819101	LAMC2/GNAO1/ITGA6/TGFB3/LAMB3/TGFB2/NFKBIA	7
hsa00650	hsa00650	Butanoate metabolism - Homo sapiens (human)	3/251	27/8659	0.0421730137637975	0.213932197092718	0.17434202819101	HADH/ABAT/GAD2	3
hsa04930	hsa04930	Type II diabetes mellitus - Homo sapiens (human)	4/251	46/8659	0.0434919855260151	0.216633194111048	0.176543180260277	SLC2A2/ABCC8/CACNA1D/INS	4
hsa05207	hsa05207	Chemical carcinogenesis - receptor activation - Homo sapiens (human)	11/251	212/8659	0.0442583944958056	0.216633194111048	0.176543180260277	CACNA1D/EPHX2/FGF2/FGF9/MYC/CCND1/PAQR5/FGF7/KLF5/RXRG/CYP1A1	11
hsa00601	hsa00601	Glycosphingolipid biosynthesis - lacto and neolacto series - Homo sapiens (human)	3/251	28/8659	0.0462544124567876	0.218638701559267	0.178177549657807	B3GNT3/FUT2/B3GALT2	3
hsa04973	hsa04973	Carbohydrate digestion and absorption - Homo sapiens (human)	4/251	47/8659	0.0464975990369792	0.218638701559267	0.178177549657807	SLC2A2/CACNA1D/PLCB4/G6PC2	4
hsa05032	hsa05032	Morphine addiction - Homo sapiens (human)	6/251	91/8659	0.0482986617464591	0.218638701559267	0.178177549657807	GABRA2/GNAO1/PDE8B/KCNJ6/GABRG2/GABRP	6
hsa04924	hsa04924	Renin secretion - Homo sapiens (human)	5/251	69/8659	0.0492999486526529	0.218638701559267	0.178177549657807	CACNA1D/PLCB4/EDN3/ADCYAP1/EDN1	5
hsa05211	hsa05211	Renal cell carcinoma - Homo sapiens (human)	5/251	69/8659	0.0492999486526529	0.218638701559267	0.178177549657807	TGFA/HGF/TGFB3/MET/TGFB2	5
hsa04726	hsa04726	Serotonergic synapse - Homo sapiens (human)	7/251	115/8659	0.0493700293843506	0.218638701559267	0.178177549657807	CACNA1D/PLCB4/GNAO1/KCNJ6/TRPC1/PTGS2/SLC18A2	7
hsa04920	hsa04920	Adipocytokine signaling pathway - Homo sapiens (human)	5/251	70/8659	0.0518926257373642	0.226219415323822	0.184355380909057	PCK1/ACSL5/G6PC2/RXRG/NFKBIA	5
hsa04672	hsa04672	Intestinal immune network for IgA production - Homo sapiens (human)	4/251	49/8659	0.0528470032428232	0.22683559853458	0.184857533610523	CD86/IL6/CXCL12/PIGR	4
hsa05202	hsa05202	Transcriptional misregulation in cancer - Homo sapiens (human)	10/251	193/8659	0.0540176847400179	0.228347485491894	0.186089631640253	IL1R2/CD86/IL6/PLAU/MYC/TSPAN7/MMP3/MET/PLAT/RXRG	10
hsa04530	hsa04530	Tight junction - Homo sapiens (human)	9/251	170/8659	0.0587984098979888	0.241170014910773	0.196539231166674	CACNA1D/AMOTL2/CLDN18/TUBA1C/CCND1/YBX3/MSN/MYH10/CLDN1	9
hsa00410	hsa00410	beta-Alanine metabolism - Homo sapiens (human)	3/251	31/8659	0.0596114755972293	0.241170014910773	0.196539231166674	SMOX/ABAT/GAD2	3
hsa04913	hsa04913	Ovarian steroidogenesis - Homo sapiens (human)	4/251	51/8659	0.0596441972359977	0.241170014910773	0.196539231166674	BMP6/INS/PTGS2/CYP1A1	4
hsa04152	hsa04152	AMPK signaling pathway - Homo sapiens (human)	7/251	121/8659	0.0616813587596223	0.242803214860373	0.197870192076365	PFKFB2/PCK1/SCD/INS/CCND1/G6PC2/PFKFB3	7
hsa05130	hsa05130	Pathogenic Escherichia coli infection - Homo sapiens (human)	10/251	198/8659	0.0620658850297844	0.242803214860373	0.197870192076365	IL1R1/IL6/TNFRSF10B/CLDN18/TUBA1C/TUBB4B/MYH10/NFKBIA/CLDN1/IL18	10
hsa04024	hsa04024	cAMP signaling pathway - Homo sapiens (human)	11/251	225/8659	0.0626588941575155	0.242803214860373	0.197870192076365	GLP1R/ATP2A3/CACNA1D/EDN3/SST/GRIA2/ADCYAP1/GRIA4/EDN1/NFKBIA/PLCE1	11
hsa04310	hsa04310	Wnt signaling pathway - Homo sapiens (human)	9/251	174/8659	0.0660936785027808	0.252604606880491	0.20585774414709	SERPINF1/SFRP4/SFRP1/PPARD/PLCB4/MYC/CCND1/DKK1/MMP7	9
hsa04080	hsa04080	Neuroactive ligand-receptor interaction - Homo sapiens (human)	16/251	367/8659	0.0672992198264872	0.253642824147725	0.20670382952616	IAPP/GLP1R/BDKRB1/GLRA1/GABRA2/EDN3/SST/LPAR3/EDNRB/GRIA2/TAC1/ADCYAP1/GRIA4/EDN1/GABRG2/GABRP	16
hsa05133	hsa05133	Pertussis - Homo sapiens (human)	5/251	76/8659	0.0690926689434664	0.253642824147725	0.20670382952616	IL6/C1R/CXCL5/C1S/SERPING1	5
hsa05220	hsa05220	Chronic myeloid leukemia - Homo sapiens (human)	5/251	76/8659	0.0690926689434664	0.253642824147725	0.20670382952616	MYC/CCND1/TGFB3/TGFB2/NFKBIA	5
hsa04721	hsa04721	Synaptic vesicle cycle - Homo sapiens (human)	5/251	78/8659	0.0754482866419846	0.269995874130843	0.220030593519193	SLC1A1/STXBP1/SLC17A6/SLC1A2/SLC18A2	5
hsa05142	hsa05142	Chagas disease - Homo sapiens (human)	6/251	102/8659	0.0754827174989453	0.269995874130843	0.220030593519193	PLCB4/IL6/GNAO1/TGFB3/TGFB2/NFKBIA	6
hsa00430	hsa00430	Taurine and hypotaurine metabolism - Homo sapiens (human)	2/251	16/8659	0.0769205423579528	0.271656092631251	0.221383572942276	GGT5/GAD2	2
hsa04926	hsa04926	Relaxin signaling pathway - Homo sapiens (human)	7/251	129/8659	0.0807819576853536	0.279687333466356	0.227928556984467	PLCB4/GNAO1/EDNRB/MMP1/EDN1/NFKBIA/COL1A1	7
hsa04064	hsa04064	NF-kappa B signaling pathway - Homo sapiens (human)	6/251	104/8659	0.0811995484257162	0.279687333466356	0.227928556984467	IL1R1/PLAU/CCL21/CXCL12/PTGS2/NFKBIA	6
hsa01212	hsa01212	Fatty acid metabolism - Homo sapiens (human)	4/251	57/8659	0.082656801276065	0.280652408592795	0.228715035865096	HADH/ACSL5/SCD/FADS2	4
hsa04148	hsa04148	Efferocytosis - Homo sapiens (human)	8/251	156/8659	0.083491576749828	0.280652408592795	0.228715035865096	ARG2/ATP2A3/CH25H/PPARD/SLC16A1/DUSP5/ATP8A1/PTGS2	8
hsa00120	hsa00120	Primary bile acid biosynthesis - Homo sapiens (human)	2/251	17/8659	0.0855616915109448	0.28418704680421	0.231595555969475	CH25H/AMACR	2
hsa04928	hsa04928	Parathyroid hormone synthesis, secretion and action - Homo sapiens (human)	6/251	106/8659	0.0871522428523982	0.286064420656695	0.233125504100533	PLCB4/MAFB/CASR/HBEGF/SLC34A2/RXRG	6
hsa00250	hsa00250	Alanine, aspartate and glutamate metabolism - Homo sapiens (human)	3/251	37/8659	0.0909937801102962	0.291807639664053	0.23780588631366	ABAT/GFPT2/GAD2	3
hsa05216	hsa05216	Thyroid cancer - Homo sapiens (human)	3/251	37/8659	0.0909937801102962	0.291807639664053	0.23780588631366	MYC/CCND1/RXRG	3
hsa04270	hsa04270	Vascular smooth muscle contraction - Homo sapiens (human)	7/251	134/8659	0.0942799204115685	0.2979048349335	0.242774738146146	CACNA1D/PLCB4/EDN3/MYH10/PLA2G1B/EDN1/KCNMB2	7
hsa05417	hsa05417	Lipid and atherosclerosis - Homo sapiens (human)	10/251	215/8659	0.0950305745845216	0.2979048349335	0.242774738146146	PLCB4/IL6/TNFRSF10B/VLDLR/MMP3/MMP1/RXRG/NFKBIA/CYP1A1/IL18	10
hsa04012	hsa04012	ErbB signaling pathway - Homo sapiens (human)	5/251	85/8659	0.10007815590185	0.310242283295734	0.252829025436251	TGFA/EREG/MYC/HBEGF/AREG	5
hsa04915	hsa04915	Estrogen signaling pathway - Homo sapiens (human)	7/251	137/8659	0.10294710900368	0.315629048483809	0.25721891896813	TGFA/PLCB4/GNAO1/KCNJ6/TFF1/HBEGF/KRT19	7
hsa05132	hsa05132	Salmonella infection - Homo sapiens (human)	11/251	249/8659	0.108352528624938	0.328132609567183	0.26740857825509	PFN2/PTPRC/KIF5C/IL6/TNFRSF10B/MYC/TUBA1C/TUBB4B/DYNC1I1/NFKBIA/IL18	11
hsa03267	hsa03267	Virion - Adenovirus - Homo sapiens (human)	1/251	4/8659	0.11102229867062	0.328132609567183	0.26740857825509	CD86	1
hsa05166	hsa05166	Human T-cell leukemia virus 1 infection - Homo sapiens (human)	10/251	222/8659	0.111148281573352	0.328132609567183	0.26740857825509	IL1R2/IL1R1/IL6/KAT2B/MYC/CCND1/TGFB3/TGFB2/NFKBIA/MMP7	10
hsa04540	hsa04540	Gap junction - Homo sapiens (human)	5/251	88/8659	0.111729741608897	0.328132609567183	0.26740857825509	PDGFRA/PLCB4/TUBA1C/TUBB4B/GJA1	5
hsa04668	hsa04668	TNF signaling pathway - Homo sapiens (human)	6/251	114/8659	0.113270769334969	0.328414273857045	0.26763811791406	IL6/CXCL5/MMP3/PTGS2/EDN1/NFKBIA	6
hsa04929	hsa04929	GnRH secretion - Homo sapiens (human)	4/251	64/8659	0.114179872989725	0.328414273857045	0.26763811791406	CACNA1D/PLCB4/KCNJ6/TRPC1	4
hsa05163	hsa05163	Human cytomegalovirus infection - Homo sapiens (human)	10/251	225/8659	0.118505402604324	0.335541524047385	0.273446403298378	IL1R1/PDGFRA/PLCB4/IL6/GNAO1/MYC/CCND1/CXCL12/PTGS2/NFKBIA	10
hsa04927	hsa04927	Cortisol synthesis and secretion - Homo sapiens (human)	4/251	65/8659	0.119063121436169	0.335541524047385	0.273446403298378	CACNA1D/PLCB4/NR0B1/PDE8B	4
hsa00513	hsa00513	Various types of N-glycan biosynthesis - Homo sapiens (human)	3/251	42/8659	0.121324964840991	0.338496651906366	0.275854656901623	MGAT4A/MAN1C1/TUSC3	3
hsa05031	hsa05031	Amphetamine addiction - Homo sapiens (human)	4/251	69/8659	0.139466329857795	0.38525847554777	0.313962764453191	CACNA1D/GRIA2/GRIA4/SLC18A2	4
hsa02010	hsa02010	ABC transporters - Homo sapiens (human)	3/251	45/8659	0.141068774998945	0.385790412729867	0.31439626164743	ABCC8/ABCA8/DEFB1	3
hsa04614	hsa04614	Renin-angiotensin system - Homo sapiens (human)	2/251	23/8659	0.142424417602783	0.385790412729867	0.31439626164743	ENPEP/KLK1	2
hsa05230	hsa05230	Central carbon metabolism in cancer - Homo sapiens (human)	4/251	70/8659	0.144773827077215	0.387349626201519	0.315666927974073	SLC2A2/PDGFRA/MYC/MET	4
hsa05150	hsa05150	Staphylococcus aureus infection - Homo sapiens (human)	5/251	96/8659	0.145776741043582	0.387349626201519	0.315666927974073	C1R/C1S/CFH/KRT19/DEFB1	5
hsa04145	hsa04145	Phagosome - Homo sapiens (human)	7/251	152/8659	0.152382382712577	0.401081931856688	0.326857941071665	THBS2/TUBA1C/TUBB4B/C1R/DYNC1I1/ITGA2/THBS4	7
hsa04921	hsa04921	Oxytocin signaling pathway - Homo sapiens (human)	7/251	154/8659	0.159695755303021	0.416402950743392	0.339343661047246	CACNA1D/PLCB4/GNAO1/CCND1/KCNJ6/CACNA2D2/PTGS2	7
hsa04115	hsa04115	p53 signaling pathway - Homo sapiens (human)	4/251	74/8659	0.166762387215734	0.430802833640647	0.351078709927862	SESN1/TNFRSF10B/CCND1/SFN	4
hsa05030	hsa05030	Cocaine addiction - Homo sapiens (human)	3/251	49/8659	0.168905799744594	0.432336863566439	0.352328853161105	RGS9/GRIA2/SLC18A2	3
hsa00592	hsa00592	alpha-Linolenic acid metabolism - Homo sapiens (human)	2/251	26/8659	0.17318087304496	0.439249668904945	0.357962378734081	FADS2/PLA2G1B	2
hsa04514	hsa04514	Cell adhesion molecules - Homo sapiens (human)	7/251	158/8659	0.174789372651382	0.439335450177798	0.358032285374097	PTPRC/CD86/NRCAM/CLDN18/ITGA6/CLDN1/VCAN	7
hsa04971	hsa04971	Gastric acid secretion - Homo sapiens (human)	4/251	76/8659	0.178178775853275	0.439928127991714	0.358515282573893	PLCB4/ATP4A/SST/KCNJ16	4
hsa05212	hsa05212	Pancreatic cancer - Homo sapiens (human)	4/251	76/8659	0.178178775853275	0.439928127991714	0.358515282573893	TGFA/CCND1/TGFB3/TGFB2	4
hsa01040	hsa01040	Biosynthesis of unsaturated fatty acids - Homo sapiens (human)	2/251	27/8659	0.183661501787453	0.446361382844255	0.363758002997016	SCD/FADS2	2
hsa05140	hsa05140	Leishmaniasis - Homo sapiens (human)	4/251	77/8659	0.183984082534371	0.446361382844255	0.363758002997016	TGFB3/PTGS2/TGFB2/NFKBIA	4
hsa00510	hsa00510	N-Glycan biosynthesis - Homo sapiens (human)	3/251	53/8659	0.198167447150459	0.476626877198088	0.388422582436472	MGAT4A/MAN1C1/TUSC3	3
hsa04659	hsa04659	Th17 cell differentiation - Homo sapiens (human)	5/251	108/8659	0.203876968569064	0.486168155818538	0.396198157543121	IL1R1/IL6/IL4R/RXRG/NFKBIA	5
hsa04066	hsa04066	HIF-1 signaling pathway - Homo sapiens (human)	5/251	109/8659	0.209038424742231	0.494251868670189	0.402785903160766	IL6/INS/ENO2/PFKFB3/EDN1	5
hsa05225	hsa05225	Hepatocellular carcinoma - Homo sapiens (human)	7/251	168/8659	0.215015722761503	0.501231392072846	0.408473799991453	TGFA/HGF/MYC/CCND1/TGFB3/MET/TGFB2	7
hsa00020	hsa00020	Citrate cycle (TCA cycle) - Homo sapiens (human)	2/251	30/8659	0.215583394439934	0.501231392072846	0.408473799991453	PCK1/ACLY	2
hsa04623	hsa04623	Cytosolic DNA-sensing pathway - Homo sapiens (human)	4/251	83/8659	0.220021395226102	0.505069432238275	0.411601574659375	IL6/IL33/NFKBIA/IL18	4
hsa05134	hsa05134	Legionellosis - Homo sapiens (human)	3/251	56/8659	0.220854733810285	0.505069432238275	0.411601574659375	IL6/NFKBIA/IL18	3
hsa04550	hsa04550	Signaling pathways regulating pluripotency of stem cells - Homo sapiens (human)	6/251	143/8659	0.234683177942362	0.523146804892608	0.426333559165453	BMPR1B/SMAD9/FGF2/MYC/INHBA/ISL1	6
hsa00240	hsa00240	Pyrimidine metabolism - Homo sapiens (human)	3/251	58/8659	0.236259847370855	0.523146804892608	0.426333559165453	ENTPD3/DCK/NT5E	3
hsa04923	hsa04923	Regulation of lipolysis in adipocytes - Homo sapiens (human)	3/251	58/8659	0.236259847370855	0.523146804892608	0.426333559165453	INS/MGLL/PTGS2	3
hsa05213	hsa05213	Endometrial cancer - Homo sapiens (human)	3/251	58/8659	0.236259847370855	0.523146804892608	0.426333559165453	CTNNA2/MYC/CCND1	3
hsa04670	hsa04670	Leukocyte transendothelial migration - Homo sapiens (human)	5/251	115/8659	0.24084672027139	0.529104212249747	0.431188492155991	CTNNA2/CLDN18/CXCL12/MSN/CLDN1	5
hsa04730	hsa04730	Long-term depression - Homo sapiens (human)	3/251	60/8659	0.251845888321499	0.548945334700766	0.447357827939504	PLCB4/GNAO1/GRIA2	3
hsa00051	hsa00051	Fructose and mannose metabolism - Homo sapiens (human)	2/251	34/8659	0.258792688987103	0.559714420367456	0.456133992829166	PFKFB2/PFKFB3	2
hsa00561	hsa00561	Glycerolipid metabolism - Homo sapiens (human)	3/251	63/8659	0.275486749516197	0.591236947038607	0.481822978910919	MGLL/PNLIPRP1/CEL	3
hsa00760	hsa00760	Nicotinate and nicotinamide metabolism - Homo sapiens (human)	2/251	37/8659	0.291303149704518	0.615708930057276	0.501766190878595	NMNAT2/NT5E	2
hsa04960	hsa04960	Aldosterone-regulated sodium reabsorption - Homo sapiens (human)	2/251	37/8659	0.291303149704518	0.615708930057276	0.501766190878595	INS/SFN	2
hsa04621	hsa04621	NOD-like receptor signaling pathway - Homo sapiens (human)	7/251	186/8659	0.294511895706579	0.617810668437108	0.503478982767083	PLCB4/IL6/CASR/NFKBIA/GBP1/GBP2/IL18	7
hsa04218	hsa04218	Cellular senescence - Homo sapiens (human)	6/251	156/8659	0.298798601700341	0.62132357895709	0.506341796094063	CACNA1D/IL6/MYC/CCND1/TGFB3/TGFB2	6
hsa05340	hsa05340	Primary immunodeficiency - Homo sapiens (human)	2/251	38/8659	0.302110067096799	0.62132357895709	0.506341796094063	IL7R/PTPRC	2
hsa00010	hsa00010	Glycolysis / Gluconeogenesis - Homo sapiens (human)	3/251	67/8659	0.307321340129314	0.62132357895709	0.506341796094063	PCK1/G6PC2/ENO2	3
hsa04720	hsa04720	Long-term potentiation - Homo sapiens (human)	3/251	67/8659	0.307321340129314	0.62132357895709	0.506341796094063	PPP1R1A/PLCB4/GRIA2	3
hsa05221	hsa05221	Acute myeloid leukemia - Homo sapiens (human)	3/251	67/8659	0.307321340129314	0.62132357895709	0.506341796094063	PPARD/MYC/CCND1	3
hsa00830	hsa00830	Retinol metabolism - Homo sapiens (human)	3/251	68/8659	0.315309742292227	0.632887899996628	0.515766030557524	DHRS9/CYP3A5/CYP1A1	3
hsa04917	hsa04917	Prolactin signaling pathway - Homo sapiens (human)	3/251	70/8659	0.331296451433748	0.647402523924093	0.527594586559532	SLC2A2/INS/CCND1	3
hsa05120	hsa05120	Epithelial cell signaling in Helicobacter pylori infection - Homo sapiens (human)	3/251	70/8659	0.331296451433748	0.647402523924093	0.527594586559532	HBEGF/MET/NFKBIA	3
hsa05204	hsa05204	Chemical carcinogenesis - DNA adducts - Homo sapiens (human)	3/251	70/8659	0.331296451433748	0.647402523924093	0.527594586559532	PTGS2/CYP3A5/CYP1A1	3
hsa05167	hsa05167	Kaposi sarcoma-associated herpesvirus infection - Homo sapiens (human)	7/251	194/8659	0.331822799000521	0.647402523924093	0.527594586559532	CD86/IL6/FGF2/MYC/CCND1/PTGS2/NFKBIA	7
hsa04916	hsa04916	Melanogenesis - Homo sapiens (human)	4/251	101/8659	0.336181683166433	0.649903624167134	0.529632834635356	PLCB4/GNAO1/EDNRB/EDN1	4
hsa00533	hsa00533	Glycosaminoglycan biosynthesis - keratan sulfate - Homo sapiens (human)	1/251	14/8659	0.337763532273242	0.649903624167134	0.529632834635356	CHST4	1
hsa05332	hsa05332	Graft-versus-host disease - Homo sapiens (human)	2/251	42/8659	0.344980970894655	0.659212945272771	0.537219378150985	CD86/IL6	2
hsa00562	hsa00562	Inositol phosphate metabolism - Homo sapiens (human)	3/251	73/8659	0.355249746517491	0.659212945272771	0.537219378150985	PLCB4/INPP5F/PLCE1	3
hsa04022	hsa04022	cGMP-PKG signaling pathway - Homo sapiens (human)	6/251	167/8659	0.355381340887264	0.659212945272771	0.537219378150985	ATP2A3/CACNA1D/PLCB4/INS/EDNRB/KCNMB2	6
hsa00071	hsa00071	Fatty acid degradation - Homo sapiens (human)	2/251	43/8659	0.355575759181321	0.659212945272771	0.537219378150985	HADH/ACSL5	2
hsa04625	hsa04625	C-type lectin receptor signaling pathway - Homo sapiens (human)	4/251	104/8659	0.356064339649503	0.659212945272771	0.537219378150985	CCL22/IL6/PTGS2/NFKBIA	4
hsa00604	hsa00604	Glycosphingolipid biosynthesis - ganglio series - Homo sapiens (human)	1/251	15/8659	0.356990987842868	0.659212945272771	0.537219378150985	ST6GALNAC5	1
hsa05171	hsa05171	Coronavirus disease - COVID-19 - Homo sapiens (human)	8/251	232/8659	0.359141102800936	0.659212945272771	0.537219378150985	IL6/C1R/HBEGF/MMP3/C1S/C7/MMP1/NFKBIA	8
hsa05214	hsa05214	Glioma - Homo sapiens (human)	3/251	75/8659	0.371163026107979	0.665605761694003	0.542429143655554	PDGFRA/TGFA/CCND1	3
hsa05415	hsa05415	Diabetic cardiomyopathy - Homo sapiens (human)	7/251	203/8659	0.374561023107923	0.665605761694003	0.542429143655554	ATP2A3/PLCB4/INS/GFPT2/TGFB3/TGFB2/COL1A1	7
hsa00603	hsa00603	Glycosphingolipid biosynthesis - globo and isoglobo series - Homo sapiens (human)	1/251	16/8659	0.375662350875195	0.665605761694003	0.542429143655554	FUT2	1
hsa04922	hsa04922	Glucagon signaling pathway - Homo sapiens (human)	4/251	107/8659	0.375945630310759	0.665605761694003	0.542429143655554	SLC2A2/PCK1/PLCB4/G6PC2	4
hsa05164	hsa05164	Influenza A - Homo sapiens (human)	6/251	171/8659	0.376201606685116	0.665605761694003	0.542429143655554	IL6/TNFRSF10B/TMPRSS4/IL33/NFKBIA/IL18	6
hsa05418	hsa05418	Fluid shear stress and atherosclerosis - Homo sapiens (human)	5/251	139/8659	0.376938029919901	0.665605761694003	0.542429143655554	IL1R2/IL1R1/BMPR1B/PLAT/EDN1	5
hsa00910	hsa00910	Nitrogen metabolism - Homo sapiens (human)	1/251	17/8659	0.393793642085461	0.690996390829205	0.563120997619726	CA12	1
hsa05017	hsa05017	Spinocerebellar ataxia - Homo sapiens (human)	5/251	143/8659	0.400092939930168	0.69766206400323	0.568553125163923	ATP2A3/PLCB4/VLDLR/GRIA2/RELN	5
hsa00280	hsa00280	Valine, leucine and isoleucine degradation - Homo sapiens (human)	2/251	48/8659	0.407529762456129	0.706216172206584	0.575524215041019	HADH/ABAT	2
hsa00061	hsa00061	Fatty acid biosynthesis - Homo sapiens (human)	1/251	18/8659	0.41140042244146	0.708522949760293	0.577404101672225	ACSL5	1
hsa04725	hsa04725	Cholinergic synapse - Homo sapiens (human)	4/251	113/8659	0.415506371703829	0.711204157701646	0.579589126819678	CACNA1D/PLCB4/GNAO1/KCNJ6	4
hsa05224	hsa05224	Breast cancer - Homo sapiens (human)	5/251	147/8659	0.423161160139548	0.718929140606278	0.585884528847222	FGF2/FGF9/MYC/CCND1/FGF7	5
hsa00330	hsa00330	Arginine and proline metabolism - Homo sapiens (human)	2/251	50/8659	0.427749954625958	0.718929140606278	0.585884528847222	ARG2/SMOX	2
hsa00565	hsa00565	Ether lipid metabolism - Homo sapiens (human)	2/251	50/8659	0.427749954625958	0.718929140606278	0.585884528847222	ENPP2/PLA2G1B	2
hsa04146	hsa04146	Peroxisome - Homo sapiens (human)	3/251	83/8659	0.433875108902832	0.724857217867606	0.590715559552548	ACSL5/EPHX2/AMACR	3
hsa00100	hsa00100	Steroid biosynthesis - Homo sapiens (human)	1/251	20/8659	0.445100474200802	0.739184716083474	0.60239161921913	CEL	1
hsa01232	hsa01232	Nucleotide metabolism - Homo sapiens (human)	3/251	85/8659	0.449217759797623	0.741608017654063	0.604366465999916	ENTPD3/DCK/NT5E	3
hsa04961	hsa04961	Endocrine and other factor-regulated calcium reabsorption - Homo sapiens (human)	2/251	53/8659	0.457385619246925	0.750650516293483	0.611735565060903	PLCB4/KLK1	2
hsa04261	hsa04261	Adrenergic signaling in cardiomyocytes - Homo sapiens (human)	5/251	154/8659	0.463105951353631	0.75328604738358	0.613883366288825	PPP1R1A/ATP2A3/CACNA1D/PLCB4/CACNA2D2	5
hsa04260	hsa04260	Cardiac muscle contraction - Homo sapiens (human)	3/251	87/8659	0.46439139838701	0.75328604738358	0.613883366288825	ATP2A3/CACNA1D/CACNA2D2	3
hsa00220	hsa00220	Arginine biosynthesis - Homo sapiens (human)	1/251	22/8659	0.47687828906245	0.764206200177201	0.622782641910113	ARG2	1
hsa04110	hsa04110	Cell cycle - Homo sapiens (human)	5/251	157/8659	0.479987787664401	0.764206200177201	0.622782641910113	MYC/CCND1/TGFB3/SFN/TGFB2	5
hsa04062	hsa04062	Chemokine signaling pathway - Homo sapiens (human)	6/251	192/8659	0.4847348056439	0.764206200177201	0.622782641910113	CCL22/PLCB4/CCL21/CXCL12/CXCL5/NFKBIA	6
hsa05160	hsa05160	Hepatitis C - Homo sapiens (human)	5/251	158/8659	0.485576475680353	0.764206200177201	0.622782641910113	CLDN18/MYC/CCND1/NFKBIA/CLDN1	5
hsa04611	hsa04611	Platelet activation - Homo sapiens (human)	4/251	124/8659	0.486334477895662	0.764206200177201	0.622782641910113	RASGRP1/PLCB4/ITGA2/COL1A1	4
hsa04814	hsa04814	Motor proteins - Homo sapiens (human)	6/251	193/8659	0.489792124319699	0.764206200177201	0.622782641910113	KIF5C/KIF4A/TUBA1C/TUBB4B/DYNC1I1/MYH10	6
hsa04964	hsa04964	Proximal tubule bicarbonate reclamation - Homo sapiens (human)	1/251	23/8659	0.492080737765163	0.764206200177201	0.622782641910113	PCK1	1
hsa05165	hsa05165	Human papillomavirus infection - Homo sapiens (human)	10/251	331/8659	0.493036258178839	0.764206200177201	0.622782641910113	THBS2/LAMC2/CCND1/ITGA6/PTGS2/RELN/LAMB3/ITGA2/THBS4/COL1A1	10
hsa05161	hsa05161	Hepatitis B - Homo sapiens (human)	5/251	162/8659	0.507715213062364	0.779458244423359	0.635212151652313	IL6/MYC/TGFB3/TGFB2/NFKBIA	5
hsa04912	hsa04912	GnRH signaling pathway - Homo sapiens (human)	3/251	93/8659	0.508755261031058	0.779458244423359	0.635212151652313	CACNA1D/PLCB4/HBEGF	3
hsa00230	hsa00230	Purine metabolism - Homo sapiens (human)	4/251	128/8659	0.51125755817016	0.779458244423359	0.635212151652313	ENTPD3/DCK/NT5E/PDE8B	4
hsa04213	hsa04213	Longevity regulating pathway - multiple species - Homo sapiens (human)	2/251	61/8659	0.531851432110133	0.804298031139395	0.655455101777436	INS/CRYAB	2
hsa04070	hsa04070	Phosphatidylinositol signaling system - Homo sapiens (human)	3/251	97/8659	0.537246461806174	0.804298031139395	0.655455101777436	PLCB4/INPP5F/PLCE1	3
hsa00140	hsa00140	Steroid hormone biosynthesis - Homo sapiens (human)	2/251	62/8659	0.540660570633341	0.804298031139395	0.655455101777436	CYP3A5/CYP1A1	2
hsa04330	hsa04330	Notch signaling pathway - Homo sapiens (human)	2/251	62/8659	0.540660570633341	0.804298031139395	0.655455101777436	KAT2B/APH1B	2
hsa04750	hsa04750	Inflammatory mediator regulation of TRP channels - Homo sapiens (human)	3/251	98/8659	0.544222111973766	0.804298031139395	0.655455101777436	BDKRB1/IL1R1/PLCB4	3
hsa00062	hsa00062	Fatty acid elongation - Homo sapiens (human)	1/251	27/8659	0.548614731049702	0.804298031139395	0.655455101777436	HADH	1
hsa04966	hsa04966	Collecting duct acid secretion - Homo sapiens (human)	1/251	27/8659	0.548614731049702	0.804298031139395	0.655455101777436	ATP4A	1
hsa00564	hsa00564	Glycerophospholipid metabolism - Homo sapiens (human)	3/251	99/8659	0.551136803628547	0.804298031139395	0.655455101777436	PLA1A/GPD1/PLA2G1B	3
hsa04380	hsa04380	Osteoclast differentiation - Homo sapiens (human)	4/251	135/8659	0.553495419278723	0.804298031139395	0.655455101777436	IL1R1/ATP2A3/TGFB2/NFKBIA	4
hsa05010	hsa05010	Alzheimer disease - Homo sapiens (human)	11/251	384/8659	0.5606295198511	0.810443710043818	0.660463464891396	ATP2A3/CACNA1D/KIF5C/PLCB4/IL6/TUBA1C/INS/TUBB4B/PTGS2/APH1B/DKK1	11
hsa05322	hsa05322	Systemic lupus erythematosus - Homo sapiens (human)	4/251	137/8659	0.565207388682751	0.812849801249935	0.662424286247825	CD86/C1R/C1S/C7	4
hsa05162	hsa05162	Measles - Homo sapiens (human)	4/251	138/8659	0.571000302488371	0.813610987884021	0.663044608122802	IL6/CCND1/MSN/NFKBIA	4
hsa04392	hsa04392	Hippo signaling pathway - multiple species - Homo sapiens (human)	1/251	29/8659	0.574485177824918	0.813610987884021	0.663044608122802	WWTR1	1
hsa04744	hsa04744	Phototransduction - Homo sapiens (human)	1/251	29/8659	0.574485177824918	0.813610987884021	0.663044608122802	RGS9	1
hsa05131	hsa05131	Shigellosis - Homo sapiens (human)	7/251	247/8659	0.578727309017844	0.814598245212871	0.663849164180268	IL1R1/PFN2/RRAGD/PLCB4/NFKBIA/PLCE1/IL18	7
hsa05416	hsa05416	Viral myocarditis - Homo sapiens (human)	2/251	67/8659	0.582969337654418	0.814598245212871	0.663849164180268	CD86/CCND1	2
hsa00591	hsa00591	Linoleic acid metabolism - Homo sapiens (human)	1/251	30/8659	0.586861101389918	0.814598245212871	0.663849164180268	PLA2G1B	1
hsa01523	hsa01523	Antifolate resistance - Homo sapiens (human)	1/251	30/8659	0.586861101389918	0.814598245212871	0.663849164180268	IL6	1
hsa04936	hsa04936	Alcoholic liver disease - Homo sapiens (human)	4/251	142/8659	0.593736768196519	0.820062169934796	0.668301938147202	SCD/IL6/CCND1/NFKBIA	4
hsa05152	hsa05152	Tuberculosis - Homo sapiens (human)	5/251	180/8659	0.601963479870156	0.826906738723387	0.673879854986801	IL6/CD74/TGFB3/TGFB2/IL18	5
hsa04620	hsa04620	Toll-like receptor signaling pathway - Homo sapiens (human)	3/251	108/8659	0.610492112053167	0.826906738723387	0.673879854986801	CD86/IL6/NFKBIA	3
hsa00052	hsa00052	Galactose metabolism - Homo sapiens (human)	1/251	32/8659	0.610547627874615	0.826906738723387	0.673879854986801	G6PC2	1
hsa00640	hsa00640	Propanoate metabolism - Homo sapiens (human)	1/251	32/8659	0.610547627874615	0.826906738723387	0.673879854986801	ABAT	1
hsa04072	hsa04072	Phospholipase D signaling pathway - Homo sapiens (human)	4/251	148/8659	0.626477720121701	0.844383014077075	0.688121980911708	PDGFRA/PLCB4/INS/LPAR3	4
hsa04710	hsa04710	Circadian rhythm - Homo sapiens (human)	1/251	34/8659	0.632881233086935	0.848912807842572	0.691813493657784	PER3	1
hsa01230	hsa01230	Biosynthesis of amino acids - Homo sapiens (human)	2/251	75/8659	0.644570651819544	0.854492352929501	0.696360491351716	ARG2/ENO2	2
hsa04918	hsa04918	Thyroid hormone synthesis - Homo sapiens (human)	2/251	75/8659	0.644570651819544	0.854492352929501	0.696360491351716	PLCB4/ALB	2
hsa00500	hsa00500	Starch and sucrose metabolism - Homo sapiens (human)	1/251	36/8659	0.653938901404499	0.854492352929501	0.696360491351716	G6PC2	1
hsa00512	hsa00512	Mucin type O-glycan biosynthesis - Homo sapiens (human)	1/251	36/8659	0.653938901404499	0.854492352929501	0.696360491351716	B3GNT3	1
hsa05100	hsa05100	Bacterial invasion of epithelial cells - Homo sapiens (human)	2/251	77/8659	0.658805485071221	0.854492352929501	0.696360491351716	CTNNA2/MET	2
hsa04934	hsa04934	Cushing syndrome - Homo sapiens (human)	4/251	155/8659	0.662504536505927	0.854492352929501	0.696360491351716	CACNA1D/PLCB4/PDE8B/CCND1	4
hsa01250	hsa01250	Biosynthesis of nucleotide sugars - Homo sapiens (human)	1/251	37/8659	0.664012116729499	0.854492352929501	0.696360491351716	GFPT2	1
hsa00980	hsa00980	Metabolism of xenobiotics by cytochrome P450 - Homo sapiens (human)	2/251	78/8659	0.66575063317825	0.854492352929501	0.696360491351716	CYP3A5/CYP1A1	2
hsa04150	hsa04150	mTOR signaling pathway - Homo sapiens (human)	4/251	156/8659	0.667455203102625	0.854492352929501	0.696360491351716	RRAGD/INS/DEPTOR/DDIT4	4
hsa05016	hsa05016	Huntington disease - Homo sapiens (human)	8/251	306/8659	0.668035520197034	0.854492352929501	0.696360491351716	KIF5C/PLCB4/TGM2/TUBA1C/TUBB4B/SLC1A2/GRIA2/GRIA4	8
hsa03018	hsa03018	RNA degradation - Homo sapiens (human)	2/251	79/8659	0.672581829212627	0.854492352929501	0.696360491351716	BTG2/ENO2	2
hsa05330	hsa05330	Allograft rejection - Homo sapiens (human)	1/251	38/8659	0.673793253206058	0.854492352929501	0.696360491351716	CD86	1
hsa04935	hsa04935	Growth hormone synthesis, secretion and action - Homo sapiens (human)	3/251	120/8659	0.681118778446346	0.857295970534131	0.69864527310082	CACNA1D/PLCB4/SST	3
hsa05206	hsa05206	MicroRNAs in cancer - Homo sapiens (human)	8/251	310/8659	0.682149481930384	0.857295970534131	0.69864527310082	PDGFRA/PLAU/MYC/CCND1/PTGS2/DDIT4/MET/TGFB2	8
hsa04660	hsa04660	T cell receptor signaling pathway - Homo sapiens (human)	3/251	121/8659	0.686554433385245	0.858962721589611	0.700003576168104	RASGRP1/PTPRC/NFKBIA	3
hsa04216	hsa04216	Ferroptosis - Homo sapiens (human)	1/251	41/8659	0.70146734397219	0.870401315773302	0.709325350715085	ACSL5	1
hsa05169	hsa05169	Epstein-Barr virus infection - Homo sapiens (human)	5/251	202/8659	0.702011764868497	0.870401315773302	0.709325350715085	ENTPD3/IL6/MYC/CCND1/NFKBIA	5
hsa04662	hsa04662	B cell receptor signaling pathway - Homo sapiens (human)	2/251	84/8659	0.705056262956151	0.870401315773302	0.709325350715085	RASGRP3/NFKBIA	2
hsa04140	hsa04140	Autophagy - animal - Homo sapiens (human)	4/251	165/8659	0.709770283633447	0.872360833188245	0.710922240968349	RRAGD/INS/DEPTOR/DDIT4	4
hsa04742	hsa04742	Taste transduction - Homo sapiens (human)	2/251	86/8659	0.717278055059363	0.877721830533168	0.715291135239254	GABRA2/PLCB4	2
hsa04962	hsa04962	Vasopressin-regulated water reabsorption - Homo sapiens (human)	1/251	44/8659	0.726802232295158	0.883675957040182	0.720143394531897	DYNC1I1	1
hsa05022	hsa05022	Pathways of neurodegeneration - multiple diseases - Homo sapiens (human)	12/251	476/8659	0.733137450860862	0.883675957040182	0.720143394531897	ATP2A3/CACNA1D/KIF5C/PLCB4/IL6/UCHL1/TUBA1C/TUBB4B/PTGS2/GRIA2/DKK1/GRIA4	12
hsa04211	hsa04211	Longevity regulating pathway - Homo sapiens (human)	2/251	89/8659	0.734812982198288	0.883675957040182	0.720143394531897	SESN1/INS	2
hsa05235	hsa05235	PD-L1 expression and PD-1 checkpoint pathway in cancer - Homo sapiens (human)	2/251	89/8659	0.734812982198288	0.883675957040182	0.720143394531897	RASGRP1/NFKBIA	2
hsa00620	hsa00620	Pyruvate metabolism - Homo sapiens (human)	1/251	47/8659	0.749994919607633	0.890476628760214	0.725685537869105	PCK1	1
hsa04658	hsa04658	Th1 and Th2 cell differentiation - Homo sapiens (human)	2/251	92/8659	0.751417055738698	0.890476628760214	0.725685537869105	IL4R/NFKBIA	2
hsa04520	hsa04520	Adherens junction - Homo sapiens (human)	2/251	93/8659	0.756750281996009	0.890476628760214	0.725685537869105	CTNNA2/MET	2
hsa04210	hsa04210	Apoptosis - Homo sapiens (human)	3/251	136/8659	0.759909717812174	0.890476628760214	0.725685537869105	TNFRSF10B/TUBA1C/NFKBIA	3
hsa04910	hsa04910	Insulin signaling pathway - Homo sapiens (human)	3/251	137/8659	0.764268725180743	0.890476628760214	0.725685537869105	PCK1/INS/G6PC2	3
hsa05135	hsa05135	Yersinia infection - Homo sapiens (human)	3/251	137/8659	0.764268725180743	0.890476628760214	0.725685537869105	IL6/NFKBIA/IL18	3
hsa00520	hsa00520	Amino sugar and nucleotide sugar metabolism - Homo sapiens (human)	1/251	49/8659	0.764356358952102	0.890476628760214	0.725685537869105	GFPT2	1
hsa04371	hsa04371	Apelin signaling pathway - Homo sapiens (human)	3/251	139/8659	0.772794754384572	0.890476628760214	0.725685537869105	PLCB4/CCND1/PLAT	3
hsa04979	hsa04979	Cholesterol metabolism - Homo sapiens (human)	1/251	51/8659	0.777895909324413	0.890476628760214	0.725685537869105	PLTP	1
hsa05208	hsa05208	Chemical carcinogenesis - reactive oxygen species - Homo sapiens (human)	5/251	223/8659	0.780011072817943	0.890476628760214	0.725685537869105	EPHX2/HGF/MET/NFKBIA/CYP1A1	5
hsa01522	hsa01522	Endocrine resistance - Homo sapiens (human)	2/251	98/8659	0.78195976360664	0.890476628760214	0.725685537869105	CCND1/HBEGF	2
hsa04925	hsa04925	Aldosterone synthesis and secretion - Homo sapiens (human)	2/251	98/8659	0.78195976360664	0.890476628760214	0.725685537869105	CACNA1D/PLCB4	2
hsa05231	hsa05231	Choline metabolism in cancer - Homo sapiens (human)	2/251	98/8659	0.78195976360664	0.890476628760214	0.725685537869105	PDGFRA/SLC22A3	2
hsa05320	hsa05320	Autoimmune thyroid disease - Homo sapiens (human)	1/251	53/8659	0.790660429125413	0.89672463303248	0.730777290077403	CD86	1
hsa05020	hsa05020	Prion disease - Homo sapiens (human)	6/251	272/8659	0.806365141952667	0.909506269008312	0.741193563877741	CACNA1D/KIF5C/IL6/TUBA1C/TUBB4B/C7	6
hsa04340	hsa04340	Hedgehog signaling pathway - Homo sapiens (human)	1/251	56/8659	0.808450016896277	0.909506269008312	0.741193563877741	CCND1	1
hsa00480	hsa00480	Glutathione metabolism - Homo sapiens (human)	1/251	57/8659	0.814038654087842	0.912115600363485	0.743320013878562	GGT5	1
hsa04370	hsa04370	VEGF signaling pathway - Homo sapiens (human)	1/251	59/8659	0.824733362793056	0.917741494089038	0.747904782958809	PTGS2	1
hsa01240	hsa01240	Biosynthesis of cofactors - Homo sapiens (human)	3/251	153/8659	0.825638405076518	0.917741494089038	0.747904782958809	NMNAT2/KYNU/IDO1	3
hsa04978	hsa04978	Mineral absorption - Homo sapiens (human)	1/251	60/8659	0.829848703018514	0.918761064056212	0.748735671896404	SLC34A2	1
hsa00310	hsa00310	Lysine degradation - Homo sapiens (human)	1/251	63/8659	0.844319512936458	0.927421827201858	0.755793679213738	HADH	1
hsa03250	hsa03250	Viral life cycle - HIV-1 - Homo sapiens (human)	1/251	63/8659	0.844319512936458	0.927421827201858	0.755793679213738	KAT2B	1
hsa04144	hsa04144	Endocytosis - Homo sapiens (human)	5/251	250/8659	0.856081830860183	0.936654238470554	0.763317545782455	PDGFRA/DNAJC6/KIF5C/SH3GL2/ARAP2	5
hsa04722	hsa04722	Neurotrophin signaling pathway - Homo sapiens (human)	2/251	119/8659	0.864417867728291	0.942080410532005	0.767739553574469	MAGED1/NFKBIA	2
hsa04141	hsa04141	Protein processing in endoplasmic reticulum - Homo sapiens (human)	3/251	170/8659	0.875401545749866	0.948589996609283	0.773044479409942	MAN1C1/TUSC3/CRYAB	3
hsa04622	hsa04622	RIG-I-like receptor signaling pathway - Homo sapiens (human)	1/251	71/8659	0.877190749552671	0.948589996609283	0.773044479409942	NFKBIA	1
hsa00982	hsa00982	Drug metabolism - cytochrome P450 - Homo sapiens (human)	1/251	72/8659	0.880780074408549	0.948793979768282	0.773210713563286	CYP3A5	1
hsa05012	hsa05012	Parkinson disease - Homo sapiens (human)	5/251	266/8659	0.889870436525342	0.954899429963732	0.778186292669934	KIF5C/UCHL1/TUBA1C/TUBB4B/SLC18A2	5
hsa04612	hsa04612	Antigen processing and presentation - Homo sapiens (human)	1/251	78/8659	0.900224605862195	0.962309061438898	0.784224702021513	CD74	1
hsa04970	hsa04970	Salivary secretion - Homo sapiens (human)	1/251	93/8659	0.936104594114748	0.991843136293827	0.808293218032321	PLCB4	1
hsa05203	hsa05203	Viral carcinogenesis - Homo sapiens (human)	3/251	204/8659	0.938869638608787	0.991843136293827	0.808293218032321	KAT2B/CCND1/NFKBIA	3
hsa04932	hsa04932	Non-alcoholic fatty liver disease - Homo sapiens (human)	2/251	155/8659	0.942630518743384	0.991843136293827	0.808293218032321	IL6/INS	2
hsa04666	hsa04666	Fc gamma R-mediated phagocytosis - Homo sapiens (human)	1/251	97/8659	0.943272037922758	0.991843136293827	0.808293218032321	PTPRC	1
hsa04217	hsa04217	Necroptosis - Homo sapiens (human)	2/251	159/8659	0.948006462740082	0.991843136293827	0.808293218032321	TNFRSF10B/IL33	2
hsa04914	hsa04914	Progesterone-mediated oocyte maturation - Homo sapiens (human)	1/251	102/8659	0.951115390345006	0.991843136293827	0.808293218032321	INS	1
hsa05014	hsa05014	Amyotrophic lateral sclerosis - Homo sapiens (human)	6/251	364/8659	0.956626356938178	0.991843136293827	0.808293218032321	PFN2/KIF5C/TUBA1C/TUBB4B/SLC1A2/GRIA2	6
hsa01200	hsa01200	Carbon metabolism - Homo sapiens (human)	1/251	115/8659	0.966813035120156	0.991843136293827	0.808293218032321	ENO2	1
hsa03082	hsa03082	ATP-dependent chromatin remodeling - Homo sapiens (human)	1/251	117/8659	0.968734394160959	0.991843136293827	0.808293218032321	SMARCA1	1
hsa04071	hsa04071	Sphingolipid signaling pathway - Homo sapiens (human)	1/251	121/8659	0.972251021334225	0.991843136293827	0.808293218032321	PLCB4	1
hsa05034	hsa05034	Alcoholism - Homo sapiens (human)	2/251	188/8659	0.974867375408638	0.991843136293827	0.808293218032321	GNAO1/SLC18A2	2
hsa04114	hsa04114	Oocyte meiosis - Homo sapiens (human)	1/251	131/8659	0.979413168723152	0.991843136293827	0.808293218032321	INS	1
hsa04142	hsa04142	Lysosome - Homo sapiens (human)	1/251	132/8659	0.980019089765658	0.991843136293827	0.808293218032321	CTSE	1
hsa04650	hsa04650	Natural killer cell mediated cytotoxicity - Homo sapiens (human)	1/251	132/8659	0.980019089765658	0.991843136293827	0.808293218032321	TNFRSF10B	1
hsa00190	hsa00190	Oxidative phosphorylation - Homo sapiens (human)	1/251	134/8659	0.981178156333678	0.991843136293827	0.808293218032321	ATP4A	1
hsa05170	hsa05170	Human immunodeficiency virus 1 infection - Homo sapiens (human)	2/251	212/8659	0.986441312850916	0.993563632799298	0.809695320447645	GNAO1/NFKBIA	2
hsa04714	hsa04714	Thermogenesis - Homo sapiens (human)	2/251	232/8659	0.991965423821819	0.995533644770818	0.811300763140904	ACSL5/MGLL	2
hsa04613	hsa04613	Neutrophil extracellular trap formation - Homo sapiens (human)	1/251	191/8659	0.996592868543933	0.996592868543933	0.812163967574003	PLCB4	1
