# Supplementary material for: Identification of mitochondria-related feature genes for predicting type 2 diabetes mellitus using machine learning methods
Source: Front Endocrinol (Lausanne). 2025 Mar 27;16:1501159. doi: 10.3389/fendo.2025.1501159 (PMC11983445; doi:10.3389/fendo.2025.1501159)
Supplement: Supplementary file 7 [file DataSheet4.csv]

x
AACS
ABAT
ABCA3
ABCC5
ABCC9
ABCG1
ABHD10
ABHD14A
ABTB2
ACLY
ACOT9
ACSL1
ACTL6B
ADAMTS1
ADCY1
ADCYAP1
AHI1
AKAP11
AKT3
AKTIP
ALCAM
ALDOC
ALS2CL
AMOTL2
AMPH
ANGEL1
ANKRD34C
ANXA6
ANXA7
AP3B2
APBB1
APC
APH1B
APLP1
APOBEC2
AQP4
ARAP2
ARG2
ARHGEF9
ARL15
ARMCX1
ARNT2
ASB1
ASB4
ASB9
ATF3
ATP1A3
ATP2A3
ATP2B1
ATP4A
ATP6AP1
ATP6AP2
ATP6V0A1
ATP6V0E2
ATP6V1A
ATP6V1B2
ATP8A1
ATRNL1
ATXN2
B3GALT2
B4GALT6
BACE1
BAIAP3
BARX2
BBX
BCHE
BCKDHB
BCL10
BCL3
BEX1
BEX4
BMP2
BMP5
BTBD3
BZW2
C14orf132
CA8
CACNA1D
CACNA2D1
CACNA2D2
CACNB2
CADM1
CADPS
CALB1
CAMK2B
CAMK2N1
CAND2
CAPN2
CASP4
CASP7
CASR
CBLC
CCL7
CCND3
CD200
CDC42EP3
CDH10
CDH2
CDH22
CDK5R1
CDON
CDS2
CELF3
CEP41
CERK
CERS6
CHGA
CHGB
CHL1
CHM
CHML
CHN1
CHRNB2
CLCN4
CLEC2D
CLIP3
CLIP4
CLSTN3
CNGA3
CNIH3
CNNM1
CNNM2
CNTN1
CNTN5
CPD
CPE
CPEB1
CPEB3
CPLX2
CPNE3
CREB5
CREBL2
CRIP2
CRMP1
CRYBA2
CSRNP3
CTNNA2
CUTA
CXXC4
CYFIP2
CYP2U1
CYTH1
DACH1
DAZAP1
DCX
DDX24
DDX25
DEFB1
DENND2A
DHRS2
DIMT1
DIRAS2
DLG2
DLG4
DMTN
DNAJC6
DNMBP
DOCK10
DOCK3
DOT1L
DPP4
DPP6
DPYSL2
DUSP22
DUSP26
DUSP4
DYNC1I1
DZIP3
EDIL3
EDN3
EEF1A2
EFEMP1
EFNA1
EFNA5
EGFR
EHD3
EHD4
ELAVL4
ELMO1
ELMO2
ELOVL4
ELP4
EMP2
ENO2
ENPP2
ENTPD3
EPB41L3
EPHB2
EPHB6
EPHX2
EPM2AIP1
ETV1
ETV6
EZH2
F2RL1
FADS2
FAM117A
FAM120C
FAM13C
FBXL2
FFAR3
FGF12
FGF14
FGF9
FHL1
FNDC4
FOSL2
FOXRED2
FPGS
FRRS1L
FST
FTO
G0S2
G3BP2
G6PC2
GABRB3
GABRG2
GAD2
GALNT2
GC
GCH1
GCK
GCKR
GCNT1
GDAP1
GJD2
GLP1R
GLRA1
GLT8D1
GM2A
GNAI1
GNAO1
GNAS
GNAZ
GNG5
GNS
GPD1
GPM6A
GPN1
GPR19
GPR75
GPRASP1
GPX3
GRB7
GRIA2
GRIA3
GRIA4
GRIK2
GYPC
HADH
HCFC2
HDAC7
HDHD3
HERC5
HLTF
HMGN5
HOMER2
HPCAL1
HSD17B14
HSPA4L
HTR1F
IDS
IER2
IFNGR2
IGF2BP2
IL15RA
IL20RA
INA
ING2
INPP5F
INS
ISL1
ITPKC
JAKMIP2
JAM3
KAT2B
KCNA3
KCNA5
KCNB2
KCNH1
KCNH2
KCNH6
KCNJ3
KCNJ6
KCNMA1
KCNMB2
KCNQ3
KCTD12
KCTD13
KIAA0319
KIAA0408
KIF1A
KIF3A
KIF3C
KIF5C
KL
KLF12
KLF3
KLF6
KLHL41
LDHA
LDLRAP1
LDOC1
LIMCH1
LIMK2
LMBRD1
LMO4
LNPEP
LRRC49
LYN
MAFB
MAGED1
MAGEL2
MAGI2
MAN1A1
MAN1C1
MAP1A
MAP2K6
MAPK10
MAPK8IP1
MAPK8IP2
MAPRE2
MAPRE3
MARK1
MBOAT2
MCF2L2
MCOLN3
MEAF6
MEGF9
MEIS2
MGAT4A
MGAT4C
MIA2
MKNK1
MLLT11
MMRN1
MOB3B
MPHOSPH9
MPP1
MPP2
MTMR7
MTSS1
MTUS1
MTUS2
MYO1D
MYO3A
MYT1
MYT1L
NAP1L2
NAP1L3
NBEA
NCALD
NDFIP1
NDN
NEBL
NECAP1
NEK1
NEO1
NEURL1
NEUROD1
NFASC
NFE2L1
NFKBIA
NKX2.2
NKX6.1
NLGN1
NMNAT2
NOL4
NOVA1
NPAS3
NPTN
NPTX2
NR0B1
NRCAM
NRSN2
NRXN1
NSG1
NUCB2
NXPE3
OAT
OCRL
OGDHL
ONECUT1
ONECUT2
ORC3
OXCT1
P2RY1
PACRG
PAK3
PAM
PAPSS2
PARD3
PARM1
PAX6
PCDH17
PCDH7
PCLO
PCSK1
PCSK2
PDE1B
PDE3B
PDE4DIP
PDE8B
PDIA3
PDK3
PDZD2
PDZRN3
PEG10
PEG3
PEPD
PFKFB2
PFKM
PFN2
PGR
PGRMC2
PHTF2
PIAS1
PIGK
PIGP
PIK3R3
PIM1
PJA2
PLAC8
PLCB4
PLCL2
PLD3
PLXNC1
PNMA1
PNMA2
PODXL2
POLD4
POPDC3
PPARD
PPL
PPM1E
PPP1R13L
PPP1R14B
PPP1R1A
PPP3CB
PPT1
PRAF2
PRKACB
PRKAR1A
PRKCH
PRSS22
PRUNE2
PSD
PSEN2
PTPRJ
PTPRN
PTPRN2
PXDC1
QDPR
QPCT
RAB11FIP1
RAB3B
RAD17
RAF1
RALYL
RANBP17
RAP1GAP2
RASGRP1
RASGRP3
RBP4
RCAN1
RCAN2
RCAN3
RCC1
RCOR3
REC8
REEP2
RELB
REST
RGL1
RGS4
RGS7
RGS9
RHBDF1
RHOBTB3
RHOC
RIMBP2
RIMS2
RIN2
RIPK2
RND1
RNF122
RNF24
RNFT2
ROBO1
RORB
RPS19
RPS6KA6
RRAGB
RRAGD
RTN1
RUNDC3A
RUNX1T1
RXRG
RYBP
RYK
S100A13
SALL2
SAV1
SCAI
SCAMP1
SCAMP5
SCAPER
SCARB2
SCD
SCD5
SCG2
SCG3
SCG5
SCGN
SCRN1
SCRN3
SDC2
SEC24D
SEMA5A
SERINC1
SERPINI1
SEZ6L
SEZ6L2
SGCB
SGCE
SH2D3A
SH3BP4
SH3GL2
SHANK2
SHB
SIDT1
SIK2
SIM1
SLC17A5
SLC17A6
SLC22A17
SLC23A2
SLC25A12
SLC29A1
SLC2A2
SLC30A4
SLC38A4
SLC39A6
SLC4A10
SLC4A8
SLC6A4
SLC7A2
SLC7A8
SLC8A1
SLC8A2
SLC9A6
SLCO1A2
SLCO5A1
SLIT1
SMAD3
SMAD9
SMARCA1
SMARCA2
SMPD1
SMURF1
SNAP25
SNAP91
SNCA
SNRPN
SNTB1
SNTG1
SOBP
SORL1
SORT1
SOX5
SP100
SPSB1
SPTB
SRD5A1
SREBF1
SSBP2
SST
SSTR1
SSTR2
SSX2IP
ST18
ST3GAL5
ST6GALNAC5
ST8SIA3
STAT4
STEAP4
STK17A
STMN2
STX1A
STXBP1
STXBP5L
SUSD4
SV2A
SYBU
SYN1
SYP
SYT11
SYT13
SYT17
TACSTD2
TAGLN3
TBC1D4
TBCC
TBL1X
TCEAL2
TCTA
TENM3
TERF2IP
TGFBR3
TGIF1
TM9SF2
TMEM176A
TMEM176B
TMEM255A
TMEM59
TMOD1
TMOD2
TMX4
TNFAIP1
TNFAIP8
TNFRSF10B
TOX
TPBG
TPD52
TRAF4
TRIB2
TRIM2
TRIM23
TRIM37
TRIP10
TRPC1
TRPM3
TSPAN2
TSPAN7
TSPYL4
TSPYL5
TTC3
TTC9
TYRO3
UCHL1
UGCG
UNC13A
USP11
USP18
USP3
USP53
VASH1
VASP
VWA5A
WDR47
WDR7
WFS1
WNT4
WSCD2
WWTR1
YBX3
ZFP36L1
ZFYVE9
ZNF10
ZNF215
ZNF280B
ZNF331
ZNF365
ZNF385D
ZNF451
ZNF571
ZYX
