# Supplementary material for: Identification of mitochondria-related feature genes for predicting type 2 diabetes mellitus using machine learning methods
Source: Front Endocrinol (Lausanne). 2025 Mar 27;16:1501159. doi: 10.3389/fendo.2025.1501159 (PMC11983445; doi:10.3389/fendo.2025.1501159)
Supplement: Supplementary file 8 [file DataSheet5.csv]

x
ABCC1
ABLIM3
ACSL4
ADAMTS9
AHNAK
AKAP13
AMACR
ANKMY2
ARHGEF18
ASAP2
ATP13A3
B4GALT5
BCL6
BHLHE40
CAMKK2
CDC42EP1
CDH1
CDH6
CHST15
CLUH
COX11
CRIM1
CRYL1
CTNND1
DBN1
DDX27
DOCK5
ETS2
EVC
EXT1
FLII
FLNA
FSTL3
GJA1
GPR161
HDGF
HK1
HSPG2
IL4R
IRS1
ITGA2
ITGA3
JAG1
JUP
KIF1C
KPNA5
LRRK1
MAP4K4
MCL1
MLXIP
MSN
MVP
MYH9
MYO1E
MYO6
MYO9B
MYOF
MYRF
NFKB1
NFKB2
NOTCH2
OSBPL3
OSMR
PACS1
PDE1C
PDLIM7
PFKFB3
PHLDA1
PIP4K2A
PLA1A
PMEPA1
POLG
PON3
PPFIBP1
PPP2R3A
PTPN12
PTPN14
PTPRG
RASAL2
RGS17
RHBDF2
SARAF
SERPINB9
SIRPA
SLC25A14
SLC37A4
SLC43A3
SMARCC1
SMTN
SOX4
SP140L
SPTBN1
ST3GAL1
SVIL
TGFB2
TGM2
TJP1
TJP2
TMEM242
TNFAIP3
TNIP1
TRAF1
TRIO
TSPAN14
TTLL4
VAMP4
VCL
WWC1
WWP1
ZNF671
