# Supplementary material for: Identification of mitochondria-related feature genes for predicting type 2 diabetes mellitus using machine learning methods
Source: Front Endocrinol (Lausanne). 2025 Mar 27;16:1501159. doi: 10.3389/fendo.2025.1501159 (PMC11983445; doi:10.3389/fendo.2025.1501159)
Supplement: Supplementary file 9 [file DataSheet6.csv]

gene_name	gene_claim_name	entrez_id	interaction_claim_source	interaction_types	drug_claim_name	drug_claim_primary_name	drug_name	drug_concept_id	interaction_group_score	PMIDs
SLC2A2	SLC2A2	6514	PharmGKB		metformin	metformin	METFORMIN	chembl:CHEMBL1431	0.84
ARG2	Kidney-type arginase	384	TTD		Difluoromethylornithine	Difluoromethylornithine
ARG2	384	384	GuideToPharmacology	inhibitor	178101800	2(S)-AMINO-6-BORONOHEXANOIC ACID
ARG2	384	384	GuideToPharmacology	inhibitor	315661102	COMPOUND 9 [PMID: 23472952]
